# Supplementary material for: Plasma Cholesterol–Induced Lesion Networks Activated before Regression of Early, Mature, and Advanced Atherosclerosis
Source: PLoS Genet. 2014 Feb 27;10(2):e1004201. doi: 10.1371/journal.pgen.1004201 (PMC3937269; doi:10.1371/journal.pgen.1004201)
Supplement: Table S1 — Plasma HDL-cholesterol concentrations in the study mice at sacrifice. (XLSX) [file pgen.1004201.s003.xlsx]

## Sheet: Sheet1
Table S1. Plasma HDL-cholesterol concentrations in the study mice at sacrifice
	Plasma levels (mg/dl)
Time point	Before PCL	After PCL for
		1 week	10 weeks
30 weeks
HDL-cholesterol	24.2 ± 7.6	10.0 ± 8.1	9.8 ± 4.5*
40 weeks
HDL-cholesterol	25.8 ± 15	13.2 ± 4.7	9.9 ± 4.5*
50 weeks
HDL-cholesterol	26.0 ± 9.1	10.0 ± 5.0*	10.6 ± 6.1*
Values are mean ± SD. *P<0.05 vs. before PCL
