# Supplementary material for: Plasma Cholesterol–Induced Lesion Networks Activated before Regression of Early, Mature, and Advanced Atherosclerosis
Source: PLoS Genet. 2014 Feb 27;10(2):e1004201. doi: 10.1371/journal.pgen.1004201 (PMC3937269; doi:10.1371/journal.pgen.1004201)
Supplement: Table S2 — PCL-responsive genes at week 30. (XLSX) [file pgen.1004201.s004.xlsx]

## Sheet: Sheet1
Table S2. PCL-responsive genes at week 30
Transcript Cluster ID	Gene Title	Gene Symbol	Entrez Gene ID
10431697	ATP-binding cassette, sub-family D (ALD), member 2	Abcd2	26874
10379820	acetyl-Coenzyme A carboxylase alpha	Acaca	107476
10394538	acetyl-Coenzyme A carboxylase alpha	Acaca	107476
10524460	acetyl-Coenzyme A carboxylase beta	Acacb	100705
10355246	acyl-Coenzyme A dehydrogenase, long-chain	Acadl	11363
10532926	acyl-Coenzyme A dehydrogenase, short chain	Acads	11409
10391146	ATP citrate lyase	Acly	104112
10514865	acyl-CoA thioesterase 11	Acot11	329910
10397145	acyl-CoA thioesterase 2	Acot2	171210
10591739	acid phosphatase 5, tartrate resistant	Acp5	11433
10390032	acyl-CoA synthetase family member 2	Acsf2	264895
10492426	acyl-CoA synthetase family member 2	Acsf2	264895
10576160	acyl-CoA synthetase family member 3	Acsf3	257633
10571657	acyl-CoA synthetase long-chain family member 1	Acsl1	14081
10464045	acyl-CoA synthetase long-chain family member 5	Acsl5	433256
10556769	acyl-CoA synthetase medium-chain family member 3 /// exoribonuclease 2	Acsm3 /// Eri2	20216 /// 71151
10488482	acyl-CoA synthetase short-chain family member 1	Acss1	68738
10477649	acyl-CoA synthetase short-chain family member 2	Acss2	60525
10372208	acyl-CoA synthetase short-chain family member 3	Acss3	380660
10482814	activin A receptor, type IC	Acvr1c	269275
10344725	alcohol dehydrogenase, iron containing, 1	Adhfe1	76187
10434747	adiponectin, C1Q and collagen domain containing	Adipoq	11450
10547386	adiponectin receptor 2	Adipor2	68465
10577973	adrenergic receptor, beta 3	Adrb3	11556
10370471	1-acylglycerol-3-phosphate O-acyltransferase 3	Agpat3	28169
10523547	1-acylglycerol-3-phosphate O-acyltransferase 9	Agpat9	231510
10368713	expressed sequence AI317395	AI317395	215929
10363528	apoptosis-inducing factor, mitochondrion-associated 2	Aifm2	71361
10389701	A kinase (PRKA) anchor protein 1	Akap1	11640
10466624	aldehyde dehydrogenase family 1, subfamily A7	Aldh1a7	26358
10501555	amylase 1, salivary	Amy1	11722
10501494	amylase 2a2, pancreatic /// amylase 2a5, pancreatic /// amylase 2b, pancreatic /// amylase 2a1, pancreatic	Amy2a2 /// Amy2a5 /// Amy2b /// Amy2a1	100043688 /// 11723 /// 545562 /// 100043207
10501533	amylase 2a2, pancreatic /// amylase 2a5, pancreatic /// amylase 2b, pancreatic /// amylase 2a1, pancreatic	Amy2a2 /// Amy2a5 /// Amy2b /// Amy2a1	100043688 /// 11723 /// 545562 /// 100043207
10428376	angiopoietin 1	Angpt1	11600
10450038	angiopoietin-like 4	Angptl4	57875
10560618	apolipoprotein C-I /// golgi coiled coil 1	Apoc1 /// Gcc1	11812 /// 74375
10600797	apolipoprotein O /// similar to Novel transmembrane domain containing protein /// apolipoprotein O, pseudogene	Apoo /// LOC100044663 /// Apoo-ps	68316 /// 100044663 /// 621156
10512145	aquaporin 7	Aqp7	11832
10398795	asparaginase homolog (S. cerevisiae)	Aspg	104816
10466127	expressed sequence AW112010	AW112010	107350
10350473	UDP-Gal:betaGlcNAc beta 1,3-galactosyltransferase, polypeptide 2	B3galt2	26878
10368700	cDNA sequence BC021785	BC021785	215928
10476493	cDNA sequence BC034902	BC034902	228642
10478109	cDNA sequence BC054059	BC054059	246747
10351304	brain protein 44	Brp44	70456
10360631	chaperone, ABC1 activity of bc1 complex like (S. pombe)	Cabc1	67426
10490903	carbonic anhydrase 13	Car13	71934
10382022	coiled-coil domain containing 44	Ccdc44	70207
10499160	CD1d1 antigen	Cd1d1	12479
10528207	CD36 antigen	Cd36	12491
10515090	cyclin-dependent kinase inhibitor 2C (p18, inhibits CDK4)	Cdkn2c	12580
10552140	CCAAT/enhancer binding protein (C/EBP), alpha	Cebpa	12606
10543835	coiled-coil-helix-coiled-coil-helix domain containing 3	Chchd3	66075
10503176	chromodomain helicase DNA binding protein 7	Chd7	320790
10483719	chimerin (chimaerin) 1	Chn1	108699
10593713	calcium and integrin binding family member 2	Cib2	56506
10503584	coenzyme Q3 homolog, methyltransferase (yeast)	Coq3	230027
10551836	cytochrome c oxidase, subunit VIIa 1	Cox7a1	12865
10601356	cytochrome c oxidase subunit VIIb	Cox7b	66142
10431564	carnitine palmitoyltransferase 1b, muscle /// choline kinase beta, carnitine palmitoyltransferase 1b, muscle transcription unit	Cpt1b /// Chkb-cpt1b	12895 /// 100134861
10514933	carnitine palmitoyltransferase 2	Cpt2	12896
10481474	carnitine acetyltransferase	Crat	12908
10424825	cytochrome c-1	Cyc1	66445
10462136	cytochrome c, somatic	Cycs	13063
10528170	cytochrome c, somatic	Cycs	13063
10551197	cytochrome P450, family 2, subfamily b, polypeptide 10	Cyp2b10	13088
10577838	DDHD domain containing 2	Ddhd2	72108
10563314	dihydrodiol dehydrogenase (dimeric)	Dhdh	71755
10400941	dehydrogenase/reductase (SDR family) member 7	Dhrs7	66375
10593367	dihydrolipoamide S-acetyltransferase (E2 component of pyruvate dehydrogenase complex)	Dlat	235339
10578222	deleted in liver cancer 1 /// RIKEN cDNA A730069N07 gene	Dlc1 /// A730069N07Rik	50768 /// 244425
10433278	DnaJ (Hsp40) homolog, subfamily A, member 3	Dnaja3	83945
10421723	DnaJ (Hsp40) homolog, subfamily C, member 15	Dnajc15	66148
10387768	dishevelled 2, dsh homolog (Drosophila) /// acyl-Coenzyme A dehydrogenase, very long chain	Dvl2 /// Acadvl	13543 /// 11370
10416126	early B-cell factor 2	Ebf2	13592
10362379	enoyl Coenzyme A hydratase domain containing 1 /// ring finger protein 146	Echdc1 /// Rnf146	52665 /// 68031
10438575	enoyl-Coenzyme A, hydratase/3-hydroxyacyl Coenzyme A dehydrogenase	Ehhadh	74147
10463551	elongation of very long chain fatty acids (FEN1/Elo2, SUR4/Elo3, yeast)-like 3	Elovl3	12686
10495993	ELOVL family member 6, elongation of long chain fatty acids (yeast)	Elovl6	170439
10496872	EGF, latrophilin seven transmembrane domain containing 1	Eltd1	170757
10401454	ectonucleoside triphosphate diphosphohydrolase 5	Entpd5	12499
10565315	fumarylacetoacetate hydrolase	Fah	14085
10388488	family with sequence similarity 101, member B	Fam101b	76566
10393970	fatty acid synthase	Fasn	14104
10388461	cytochrome c oxidase, subunit VIIc pseudogene /// cytochrome c oxidase, subunit VIIc	Gm10012 /// Cox7c	100043160 /// 12867
10492658	glyceraldehyde-3-phosphate dehydrogenase pseudogene /// glyceraldehyde-3-phosphate dehydrogenase pseudogene /// glyceraldehyde-3-phosphate dehydrogenase pseudogene /// glyceraldehyde-3-phosphate dehydrogenase pseudogene /// glyceraldehyde-3-phosphate dehydrogenase pseudogene	Gm10290 /// Gm10291 /// Gm4609 /// Gm2451 /// Gm5523	100039258 /// 100041748 /// 100043724 /// 100039840 /// 433273
10536147	predicted gene 16367 /// predicted gene 3106	Gm16367 /// Gm3106	545762 /// 100041032
10580590	glyceraldehyde-3-phosphate dehydrogenase pseudogene /// glyceraldehyde-3-phosphate dehydrogenase pseudogene /// glyceraldehyde-3-phosphate dehydrogenase pseudogene /// glyceraldehyde-3-phosphate dehydrogenase pseudogene /// similar to Glyceraldehyde-3-phosphate dehydrogenase (GAPDH) /// glyceraldehyde-3-phosphate dehydrogenase pseudogene /// glyceraldehyde-3-phosphate dehydrogenase pseudogene ///…	Gm16374 /// Gm2606 /// Gm10284 /// Gm3200 /// LOC100045908 /// Gm10290 /// LOC100039762 /// Gm4609 /// Gm2451 /// Gapdh /// Gm12070 /// ENSMUSG00000073212	100039214 /// 100040109 /// 100040634 /// 100041204 /// 100045908 /// 100039258 /// 100039762 /// 100043724 /// 100039840 /// 14433 /// 654472 /// 433845
10425903	glyceraldehyde-3-phosphate dehydrogenase pseudogene /// glyceraldehyde-3-phosphate dehydrogenase	Gm4609 /// Gapdh	100043724 /// 14433
10585097	predicted gene 5617	Gm5617	434402
10344622	predicted gene 6123	Gm6123	620009
10583753	predicted gene 6484	Gm6484	624219
10468533	glycerol-3-phosphate acyltransferase, mitochondrial	Gpam	14732
10472162	glycerol phosphate dehydrogenase 2, mitochondrial	Gpd2	14571
10462881	G protein-coupled receptor 120	Gpr120	107221
10533725	G protein-coupled receptor 81	Gpr81	243270
10567355	G protein-coupled receptor, family C, group 5, member B	Gprc5b	64297
10382435	G protein-coupled receptor, family C, group 5, member C	Gprc5c	70355
10424979	glutamic pyruvic transaminase, soluble	Gpt	76282
10450694	histocompatibility 2, T region locus 22 /// histocompatibility 2, T region locus 9 /// histocompatibility 2, T region locus 10 /// histocompatibility 2, T region locus 17	H2-T22 /// H2-T9 /// H2-T10 /// H2-T17	15039 /// 15051 /// 15024 /// 15032
10528929	hydroxyacyl-Coenzyme A dehydrogenase/3-ketoacyl-Coenzyme A thiolase/enoyl-Coenzyme A hydratase (trifunctional protein), alpha subunit	Hadha	97212
10554463	HD domain containing 3	Hddc3	68695
10346235	3-hydroxyisobutyryl-Coenzyme A hydrolase	Hibch	227095
10544114	homeodomain interacting protein kinase 2	Hipk2	15258
10352954	high mobility group box 3	Hmgb3	15354
10581605	haptoglobin	Hp	15439
10360391	interferon activated gene 203	Ifi203	15950
10402347	interferon, alpha-inducible protein 27 like 2A	Ifi27l2a	76933
10456383	inositol (myo)-1(or 4)-monophosphatase 2	Impa2	114663
10534883	insulin receptor substrate 3	Irs3	16369
10469151	inter-alpha (globulin) inhibitor H5	Itih5	209378
10402283	inositol 1,3,4-triphosphate 5/6 kinase	Itpk1	217837
10549282	inositol 1,4,5-triphosphate receptor 2	Itpr2	16439
10520506	potassium channel, subfamily K, member 3	Kcnk3	16527
10530692	kinase insert domain protein receptor	Kdr	16542
10522127	klotho beta	Klb	83379
10517727	kelch domain containing 7A	Klhdc7a	242721
10395163	laminin B1 subunit 1	Lamb1-1	16777
10529313	leucine zipper-EF-hand containing transmembrane protein 1	Letm1	56384
10426909	LETM1 domain containing 1	Letmd1	68614
10465701	lectin, galactose binding, soluble 12	Lgals12	56072
10393573	lectin, galactoside-binding, soluble, 3 binding protein	Lgals3bp	19039
10561031	lipase, hormone sensitive	Lipe	16890
10541695	lysophosphatidylcholine acyltransferase 3	Lpcat3	14792
10572449	LSM4 homolog, U6 small nuclear RNA associated (S. cerevisiae)	Lsm4	50783
10368675	myristoylated alanine rich protein kinase C substrate	Marcks	17118
10497773	methylcrotonoyl-Coenzyme A carboxylase 1 (alpha)	Mccc1	72039
10405753	malic enzyme 1, NADP(+)-dependent, cytosolic	Me1	17436
10595480	malic enzyme 1, NADP(+)-dependent, cytosolic	Me1	17436
10508686	mitochondrial trans-2-enoyl-CoA reductase	Mecr	26922
10536505	met proto-oncogene	Met	17295
10539894	monoglyceride lipase	Mgll	23945
10542470	microsomal glutathione S-transferase 1	Mgst1	56615
10380289	monocyte to macrophage differentiation-associated	Mmd	67468
10492355	membrane metallo endopeptidase	Mme	17380
10415052	matrix metallopeptidase 14 (membrane-inserted)	Mmp14	17387
10347741	monoacylglycerol O-acyltransferase 1	Mogat1	68393
10532019	macrophage activation 2 like /// predicted gene, EG634650	Mpa2l /// EG634650	100702 /// 634650
10584827	myelin protein zero-like 2	Mpzl2	14012
10436804	melanocortin 2 receptor accessory protein	Mrap	77037
10572613	mitochondrial ribosomal protein L34	Mrpl34	94065
10355259	myosin, light polypeptide 1	Myl1	17901
10587150	myosin VC	Myo5c	208943
10521168	N-acetyltransferase 8-like	Nat8l	269642
10355084	NADH dehydrogenase (ubiquinone) Fe-S protein 1	Ndufs1	227197
10533720	niacin receptor 1	Niacr1	80885
10346843	neuropilin 2	Nrp2	18187
10600082	NAD(P) dependent steroid dehydrogenase-like	Nsdhl	18194
10405633	neurotrophic tyrosine kinase, receptor, type 2	Ntrk2	18212
10554969	odd Oz/ten-m homolog 4 (Drosophila)	Odz4	23966
10505438	orosomucoid 1	Orm1	18405
10521574	otopetrin 1	Otop1	21906
10385533	predicted gene, OTTMUSG00000005523 /// T-cell specific GTPase /// T-cell specific GTPase 2	OTTMUSG00000005523 /// Tgtp /// Tgtp2	620913 /// 21822 /// 100039796
10467162	pantothenate kinase 1	Pank1	75735
10587871	progestin and adipoQ receptor family member IX	Paqr9	75552
10479047	phosphoenolpyruvate carboxykinase 1, cytosolic	Pck1	18534
10460400	pyruvate carboxylase	Pcx	18563
10556528	phosphodiesterase 3B, cGMP-inhibited	Pde3b	18576
10554521	phosphodiesterase 8A	Pde8a	18584
10485429	pyruvate dehydrogenase complex, component X	Pdhx	27402
10543017	pyruvate dehydrogenase kinase, isoenzyme 4	Pdk4	27273
10564805	peroxisomal biogenesis factor 11 alpha	Pex11a	18631
10480035	6-phosphofructo-2-kinase/fructose-2,6-biphosphatase 3	Pfkfb3	170768
10370376	phosphofructokinase, liver, B-type	Pfkl	18641
10518570	phosphogluconate dehydrogenase	Pgd	110208
10506188	phosphoglucomutase 2	Pgm2	72157
10380566	phosphatase, orphan 1 /// ABI gene family, member 3	Phospho1 /// Abi3	237928 /// 66610
10443527	proviral integration site 1	Pim1	18712
10461093	phospholipase A2, group XVI	Pla2g16	225845
10548817	phospholipase B domain containing 1	Plbd1	66857
10564795	perilipin 1	Plin1	103968
10514221	perilipin 2	Plin2	11520
10451943	perilipin 5	Plin5	66968
10349694	peptidase M20 domain containing 1	Pm20d1	212933
10425987	peroxisome proliferator activated receptor alpha	Ppara	19013
10540897	peroxisome proliferator activated receptor gamma	Pparg	19016
10571321	protein phosphatase 1, regulatory (inhibitor) subunit 3B	Ppp1r3b	244416
10593430	protein phosphatase 2 (formerly 2A), regulatory subunit A (PR 65), beta isoform /// salt inducible kinase 2	Ppp2r1b /// Sik2	73699 /// 235344
10510197	protein phosphatase 2, regulatory subunit B (B56), alpha isoform /// predicted gene 13244 /// predicted gene 3353 /// similar to protein phosphatase 2, regulatory subunit B (B56), alpha isoform	Ppp2r5a /// Gm13244 /// Gm3353 /// LOC677636	226849 /// 545704 /// 100041461 /// 677636
10399908	protein kinase, cAMP dependent regulatory, type II beta	Prkar2b	19088
10379060	protein interacting with cyclin A1	Proca1	216974
10481518	prostaglandin E synthase	Ptges	64292
10357191	protein tyrosine phosphatase, non-receptor type 4	Ptpn4	19258
10560644	poliovirus receptor-related 2	Pvrl2	19294
10400844	liver glycogen phosphorylase	Pygl	110095
10533462	RAD9 homolog B (S. cerevisiae)	Rad9b	231724
10531261	Ras association (RalGDS/AF-6) domain family member 6	Rassf6	73246
10530269	RNA binding motif protein 47	Rbm47	245945
10569870	resistin	Retn	57264
10539143	retinol saturase (all trans retinol 13,14 reductase)	Retsat	67442
10399696	ring finger protein 144A	Rnf144a	108089
10383214	ring finger protein 213	Rnf213	672511
10362904	reticulon 4 interacting protein 1	Rtn4ip1	170728
10434778	receptor transporter protein 4	Rtp4	67775
10552945	RuvB-like protein 2 /// glycogen synthase 1, muscle	Ruvbl2 /// Gys1	20174 /// 14936
10351430	retinoid X receptor gamma	Rxrg	20183
10545812	sideroflexin 5	Sfxn5	94282
10534585	SH2B adaptor protein 2	Sh2b2	23921
10495035	solute carrier family 16 (monocarboxylic acid transporters), member 1	Slc16a1	20501
10408616	solute carrier family 22, member 23	Slc22a23	73102
10438262	solute carrier family 25 (mitochondrial carrier, citrate transporter), member 1	Slc25a1	13358
10377372	solute carrier family 25, member 35	Slc25a35	71998
10510516	solute carrier family 2 (facilitated glucose transporter), member 5	Slc2a5	56485
10386020	solute carrier family 36 (proton/amino acid symporter), member 2	Slc36a2	246049
10501811	solute carrier family 44, member 3	Slc44a3	213603
10490225	slowmo homolog 2 (Drosophila)	Slmo2	66390
10492306	succinate receptor 1	Sucnr1	84112
10494043	tudor and KH domain containing protein	Tdrkh	72634
10565609	thyroid hormone responsive SPOT14 homolog (Rattus)	Thrsp	21835
10361760	translocase of inner mitochondrial membrane 8 homolog a1 (yeast)	Timm8a1	30058
10413542	transketolase	Tkt	21881
10504891	transmembrane protein with EGF-like and two follistatin-like domains 1	Tmeff1	230157
10345869	transmembrane protein 182	Tmem182	381339
10592044	transmembrane protein 45b	Tmem45b	235135
10499348	transmembrane protein 79	Tmem79	71913
10397606	thyroid stimulating hormone receptor	Tshr	22095
10543306	tetraspanin 12	Tspan12	269831
10485198	tetraspanin 18	Tspan18	241556
10481577	uridine-cytidine kinase 1	Uck1	22245
10573152	uncoupling protein 1 (mitochondrial, proton carrier)	Ucp1	22227
10555378	uncoupling protein 3 (mitochondrial, proton carrier)	Ucp3	22229
10575693	vesicle amine transport protein 1 homolog-like (T. californica)	Vat1l	270097
10424221	WD repeat domain 67	Wdr67	210544
10378453	RIKEN cDNA 1300001I01 gene	1300001I01Rik	74148
10416588	RIKEN cDNA 1300010F03 gene	1300010F03Rik	219189
10487847	RIKEN cDNA 1700037H04 gene	1700037H04Rik	67326
10382573	RIKEN cDNA 2310067B10 gene	2310067B10Rik	71947
10577226	RIKEN cDNA 2610019F03 gene	2610019F03Rik	72148
10607412	RIKEN cDNA 4921511M17 gene /// predicted gene 15140 /// predicted gene 5646 /// hypothetical LOC635580	4921511M17Rik /// Gm15140 /// Gm5646 /// LOC635580	78092 /// 625713 /// 434879 /// 635580
10468762	RIKEN cDNA 4930506M07 gene	4930506M07Rik	71653
10591022	RIKEN cDNA 4931406C07 gene	4931406C07Rik	70984
10419082	RIKEN cDNA 5730469M10 gene	5730469M10Rik	70564
10531994	RIKEN cDNA 5830443L24 gene /// macrophage activation 2 like /// guanylate binding protein 4 /// guanylate-binding protein 10 /// predicted gene, EG634650 /// cDNA sequence BC057170	5830443L24Rik /// Mpa2l /// Gbp4 /// Gbp10 /// EG634650 /// BC057170	76074 /// 100702 /// 17472 /// 626578 /// 634650 /// 236573
10601848	signal peptidase complex subunit 3 homolog pseudogene	6530401D17Rik	76219
10523190	RIKEN cDNA 9130213B05 gene	9130213B05Rik	231440
10408861	RIKEN cDNA 9530008L14 gene	9530008L14Rik	109254
10449142	RIKEN cDNA 9530058B02 gene	9530058B02Rik	68241
10545079	RIKEN cDNA A530053G22 gene	A530053G22Rik	208079
10339081	---	---	---
10339753	---	---	---
10339805	---	---	---
10340489	---	---	---
10340718	---	---	---
10340722	---	---	---
10340901	---	---	---
10341058	---	---	---
10341871	---	---	---
10341903	---	---	---
10342567	---	---	---
10342903	---	---	---
10343030	---	---	---
10343398	---	---	---
10344068	---	---	---
10344344	---	---	---
10344404	---	---	---
10383196	---	---	---
10383202	---	---	---
10383206	---	---	---
10551529	---	---	---
10582845	---	---	---
10598023	---	---	---
