# Supplementary material for: Plasma Cholesterol–Induced Lesion Networks Activated before Regression of Early, Mature, and Advanced Atherosclerosis
Source: PLoS Genet. 2014 Feb 27;10(2):e1004201. doi: 10.1371/journal.pgen.1004201 (PMC3937269; doi:10.1371/journal.pgen.1004201)
Supplement: Table S6 — Regression reactive genes at week 40. (XLSX) [file pgen.1004201.s008.xlsx]

## Sheet: Sheet1
Table S6. Regression reactive genes at week 40
Transcript Cluster ID	Gene Title	Gene Symbol	Entrez Gene ID
10525893	acetoacetyl-CoA synthetase	Aacs	78894
10512949	ATP-binding cassette, sub-family A (ABC1), member 1	Abca1	11303
10582626	ATP-binding cassette, sub-family B (MDR/TAP), member 10	Abcb10	56199
10520154	ATP-binding cassette, sub-family B (MDR/TAP), member 8	Abcb8	74610
10389894	ATP-binding cassette, sub-family C (CFTR/MRP), member 3	Abcc3	76408
10501832	ATP-binding cassette, sub-family D (ALD), member 3	Abcd3	19299
10443730	ATP-binding cassette, sub-family G (WHITE), member 1	Abcg1	11307
10531952	ATP-binding cassette, sub-family G (WHITE), member 3	Abcg3	27405
10378893	abhydrolase domain containing 15	Abhd15	67477
10412607	abhydrolase domain containing 6	Abhd6	66082
10459262	actin binding LIM protein family, member 3	Ablim3	319713
10474181	ankyrin repeat and BTB (POZ) domain containing 2	Abtb2	99382
10597592	acetyl-Coenzyme A acyltransferase 1B	Acaa1b	235674
10456699	acetyl-Coenzyme A acyltransferase 2 (mitochondrial 3-oxoacyl-Coenzyme A thiolase)	Acaa2	52538
10379820	acetyl-Coenzyme A carboxylase alpha	Acaca	107476
10394538	acetyl-Coenzyme A carboxylase alpha	Acaca	107476
10524460	acetyl-Coenzyme A carboxylase beta	Acacb	100705
10533367	acyl-Coenzyme A dehydrogenase family, member 10	Acad10	71985
10588357	acyl-Coenzyme A dehydrogenase family, member 11 /// nephronophthisis 3 (adolescent)	Acad11 /// Nphp3	102632 /// 74025
10591947	acyl-Coenzyme A dehydrogenase family, member 8	Acad8	66948
10355246	acyl-Coenzyme A dehydrogenase, long-chain	Acadl	11363
10502951	acyl-Coenzyme A dehydrogenase, medium chain	Acadm	11364
10532926	acyl-Coenzyme A dehydrogenase, short chain	Acads	11409
10593591	acetyl-Coenzyme A acetyltransferase 1	Acat1	110446
10447891	acetyl-Coenzyme A acetyltransferase 2	Acat2	110460
10381683	acyl-Coenzyme A binding domain containing 4	Acbd4	67131
10391146	ATP citrate lyase	Acly	104112
10503966	aconitase 1	Aco1	11428
10425611	aconitase 2, mitochondrial	Aco2	11429
10514865	acyl-CoA thioesterase 11	Acot11	329910
10397145	acyl-CoA thioesterase 2	Acot2	171210
10397153	acyl-CoA thioesterase 4	Acot4	171282
10393177	acyl-Coenzyme A oxidase 1, palmitoyl	Acox1	11430
10390032	acyl-CoA synthetase family member 2	Acsf2	264895
10492426	acyl-CoA synthetase family member 2	Acsf2	264895
10576160	acyl-CoA synthetase family member 3	Acsf3	257633
10571657	acyl-CoA synthetase long-chain family member 1	Acsl1	14081
10464045	acyl-CoA synthetase long-chain family member 5	Acsl5	433256
10556769	acyl-CoA synthetase medium-chain family member 3 /// exoribonuclease 2	Acsm3 /// Eri2	20216 /// 71151
10488482	acyl-CoA synthetase short-chain family member 1	Acss1	68738
10477649	acyl-CoA synthetase short-chain family member 2	Acss2	60525
10372208	acyl-CoA synthetase short-chain family member 3	Acss3	380660
10482814	activin A receptor, type IC	Acvr1c	269275
10586844	a disintegrin and metallopeptidase domain 10	Adam10	11487
10568873	a disintegrin and metallopeptidase domain 8	Adam8	11501
10440522	a disintegrin-like and metallopeptidase (reprolysin type) with thrombospondin type 1 motif, 1	Adamts1	11504
10379389	ArfGAP with dual PH domains 2	Adap2	216991
10397561	aarF domain containing kinase 1	Adck1	72113
10351310	adenylate cyclase 10	Adcy10	271639
10344725	alcohol dehydrogenase, iron containing, 1	Adhfe1	76187
10434747	adiponectin, C1Q and collagen domain containing	Adipoq	11450
10547386	adiponectin receptor 2	Adipor2	68465
10357878	adenosine A1 receptor	Adora1	11539
10364030	adenosine A2a receptor	Adora2a	11540
10416099	adrenergic receptor, alpha 1a	Adra1a	11549
10577973	adrenergic receptor, beta 3	Adrb3	11556
10532630	adrenergic receptor kinase, beta 2	Adrbk2	320129
10365136	amino-terminal enhancer of split	Aes	14797
10392815	cDNA sequence AF251705 /// CD300A antigen	AF251705 /// Cd300a	140497 /// 217303
10521440	actin filament associated protein 1	Afap1	70292
10459534	AFG3(ATPase family gene 3)-like 2 (yeast)	Afg3l2	69597
10501699	amylo-1,6-glucosidase, 4-alpha-glucanotransferase	Agl	77559
10481092	1-acylglycerol-3-phosphate O-acyltransferase 2 (lysophosphatidic acid acyltransferase, beta)	Agpat2	67512
10370471	1-acylglycerol-3-phosphate O-acyltransferase 3	Agpat3	28169
10577604	1-acylglycerol-3-phosphate O-acyltransferase 6 (lysophosphatidic acid acyltransferase, zeta)	Agpat6	102247
10523547	1-acylglycerol-3-phosphate O-acyltransferase 9	Agpat9	231510
10577528	expressed sequence AI316807	AI316807	102032
10512999	expressed sequence AI427809	AI427809	381524
10407124	expressed sequence AI452195	AI452195	105178
10495186	expressed sequence AI504432	AI504432	229694
10360377	expressed sequence AI607873	AI607873	226691
10450484	allograft inflammatory factor 1	Aif1	11629
10604405	apoptosis-inducing factor, mitochondrion-associated 1	Aifm1	26926
10363528	apoptosis-inducing factor, mitochondrion-associated 2	Aifm2	71361
10351867	absent in melanoma 2	Aim2	383619
10403934	cDNA sequence AK157302 /// iron-sulfur cluster assembly 1 homolog (S. cerevisiae)	AK157302 /// Isca1	432732 /// 69046
10409799	cDNA sequence AK157302 /// iron-sulfur cluster assembly 1 homolog (S. cerevisiae)	AK157302 /// Isca1	432732 /// 69046
10508382	adenylate kinase 2	Ak2	11637
10389701	A kinase (PRKA) anchor protein 1	Akap1	11640
10374364	thymoma viral proto-oncogene 2	Akt2	11652
10551393	thymoma viral proto-oncogene 2	Akt2	11652
10513608	aminolevulinate, delta-, dehydratase	Alad	17025
10523062	albumin	Alb	11657
10466624	aldehyde dehydrogenase family 1, subfamily A7	Aldh1a7	26358
10540034	aldehyde dehydrogenase 1 family, member L1	Aldh1l1	107747
10533345	aldehyde dehydrogenase 2, mitochondrial	Aldh2	11669
10460253	aldehyde dehydrogenase 3 family, member B2	Aldh3b2	621603
10509790	aldehyde dehydrogenase 4 family, member A1	Aldh4a1	212647
10408335	aldhehyde dehydrogenase family 5, subfamily A1	Aldh5a1	214579
10401473	aldehyde dehydrogenase family 6, subfamily A1	Aldh6a1	104776
10351414	aldehyde dehydrogenase 9, subfamily A1	Aldh9a1	56752
10568050	aldolase A, fructose-bisphosphate	Aldoa	11674
10512904	aldolase B, fructose-bisphosphate	Aldob	230163
10431300	asparagine-linked glycosylation 12 homolog (yeast, alpha-1,6-mannosyltransferase)	Alg12	223774
10527638	arachidonate 5-lipoxygenase activating protein	Alox5ap	11690
10423090	alpha-methylacyl-CoA racemase	Amacr	17117
10513630	alpha 1 microglobulin/bikunin	Ambp	11699
10607116	Alport syndrome, mental retardation, midface hypoplasia and elliptocytosis chromosomal region gene 1 homolog (human)	Ammecr1	56068
10501555	amylase 1, salivary	Amy1	11722
10501494	amylase 2a2, pancreatic /// amylase 2a5, pancreatic /// amylase 2b, pancreatic /// amylase 2a1, pancreatic	Amy2a2 /// Amy2a5 /// Amy2b /// Amy2a1	100043688 /// 11723 /// 545562 /// 100043207
10450038	angiopoietin-like 4	Angptl4	57875
10353878	ankyrin repeat domain 23 /// ankyrin repeat domain 39	Ankrd23 /// Ankrd39	78321 /// 109346
10476497	ankyrin repeat domain 5 /// DNA binding protein with his-thr domain	Ankrd5 /// Dbpht1	319196 /// 20749
10564818	alanyl (membrane) aminopeptidase	Anpep	16790
10466606	annexin A1	Anxa1	16952
10545958	annexin A4	Anxa4	11746
10414065	annexin A8	Anxa8	11752
10403871	acyloxyacyl hydrolase	Aoah	27052
10365056	amyloid beta (A4) precursor protein-binding, family A, member 3	Apba3	57267
10469695	amyloid beta (A4) precursor protein-binding, family B, member 1 interacting protein	Apbb1ip	54519
10607250	apurinic/apyrimidinic endonuclease 2	Apex2	77622
10500283	anterior pharynx defective 1a homolog (C. elegans) /// carbonic anhydrase 14	Aph1a /// Car14	226548 /// 23831
10351546	apolipoprotein A-II	Apoa2	11807
10547621	apolipoprotein B mRNA editing enzyme, catalytic polypeptide 1	Apobec1	11810
10560618	apolipoprotein C-I /// golgi coiled coil 1	Apoc1 /// Gcc1	11812 /// 74375
10593169	apolipoprotein C-III	Apoc3	11814
10560624	apolipoprotein E	Apoe	11816
10600797	apolipoprotein O /// similar to Novel transmembrane domain containing protein /// apolipoprotein O, pseudogene	Apoo /// LOC100044663 /// Apoo-ps	68316 /// 100044663 /// 621156
10512145	aquaporin 7	Aqp7	11832
10485963	Rho GTPase activating protein 11A	Arhgap11a	228482
10546010	Rho GTPase activating protein 25	Arhgap25	232201
10455259	Rho GTPase activating protein 26	Arhgap26	71302
10351603	Rho GTPase activating protein 30	Arhgap30	226652
10366886	Rho GTPase activating protein 9	Arhgap9	216445
10548892	Rho, GDP dissociation inhibitor (GDI) beta	Arhgdib	11857
10582862	Rho guanine nucleotide exchange factor (GEF) 12 /// Sp140 nuclear body protein	Arhgef12 /// Sp140	69632 /// 434484
10415778	ADP-ribosylation factor-like 11	Arl11	219144
10579209	armadillo repeat containing 6 /// splicing factor, arginine/serine-rich 14	Armc6 /// Sfrs14	76813 /// 234373
10601768	armadillo repeat containing, X-linked 4	Armcx4	102910
10556463	aryl hydrocarbon receptor nuclear translocator-like	Arntl	11865
10350684	actin related protein 2/3 complex, subunit 5	Arpc5	67771
10377804	arrestin, beta 2	Arrb2	216869
10406407	arrestin domain containing 3	Arrdc3	105171
10402325	ankyrin repeat and SOCS box-containing 2	Asb2	65256
10543067	asparagine synthetase	Asns	27053
10398795	asparaginase homolog (S. cerevisiae)	Aspg	104816
10405047	asporin	Aspn	66695
10428763	ATPase family, AAA domain containing 2	Atad2	70472
10519183	ATPase family, AAA domain containing 3A	Atad3a	108888
10583573	autophagy-related 4D (yeast) /// KRI1 homolog (S. cerevisiae)	Atg4d /// Kri1	235040 /// 215194
10522335	ATPase, class V, type 10D	Atp10d	231287
10360270	ATPase, Na+/K+ transporting, alpha 2 polypeptide	Atp1a2	98660
10359689	ATPase, Na+/K+ transporting, beta 1 polypeptide	Atp1b1	11931
10366004	ATPase, Ca++ transporting, plasma membrane 1	Atp2b1	67972
10456891	ATP synthase, H+ transporting, mitochondrial F1 complex, alpha subunit, isoform 1	Atp5a1	11946
10367106	ATP synthase, H+ transporting mitochondrial F1 complex, beta subunit	Atp5b	11947
10364696	ATP synthase, H+ transporting, mitochondrial F1 complex, delta subunit	Atp5d	66043
10511779	ATPase, H+ transporting, lysosomal V0 subunit D2	Atp6v0d2	242341
10572146	ATPase, H+ transporting, lysosomal V1 subunit B2	Atp6v1b2	11966
10386518	ATP synthase mitochondrial F1 complex assembly factor 2	Atpaf2	246782
10525313	ataxin 2 /// similar to ataxin 2	Atxn2 /// LOC100047323	20239 /// 100047323
10405566	expressed sequence AU042651	AU042651	328258
10409265	AU RNA binding protein/enoyl-coenzyme A hydratase	Auh	11992
10594800	RIKEN cDNA B230380D07 gene	B230380D07Rik	235461
10498647	UDP-GalNAc:betaGlcNAc beta 1,3-galactosaminyltransferase, polypeptide 1	B3galnt1	26879
10350473	UDP-Gal:betaGlcNAc beta 1,3-galactosyltransferase, polypeptide 2	B3galt2	26878
10445774	RIKEN cDNA B430306N03 gene	B430306N03Rik	320148
10489891	UDP-Gal:betaGlcNAc beta 1,4-galactosyltransferase, polypeptide 5	B4galt5	56336
10457733	UDP-Gal:betaGlcNAc beta 1,4-galactosyltransferase, polypeptide 6	B4galt6	56386
10577858	BCL2-associated athanogene 4	Bag4	67384
10404178	cDNA sequence BC005537	BC005537	79555
10382846	cDNA sequence BC018473	BC018473	193217
10480725	cDNA sequence BC029214	BC029214	227622
10476493	cDNA sequence BC034902	BC034902	228642
10478109	cDNA sequence BC054059	BC054059	246747
10399874	B-cell receptor-associated protein 29	Bcap29	12033
10553015	branched chain aminotransferase 2, mitochondrial	Bcat2	12036
10498710	butyrylcholinesterase	Bche	12038
10561063	branched chain ketoacid dehydrogenase E1, alpha polypeptide	Bckdha	12039
10587534	branched chain ketoacid dehydrogenase E1, beta polypeptide	Bckdhb	12040
10557816	branched chain ketoacid dehydrogenase kinase	Bckdk	12041
10589884	B-cell leukemia/lymphoma 2 related protein A1c	Bcl2a1c	12046
10595633	B-cell leukemia/lymphoma 2 related protein A1d /// B-cell leukemia/lymphoma 2 related protein A1a /// B-cell leukemia/lymphoma 2 related protein A1b /// B-cell leukemia/lymphoma 2 related protein A1c	Bcl2a1d /// Bcl2a1a /// Bcl2a1b /// Bcl2a1c	12047 /// 12044 /// 12045 /// 12046
10475866	BCL2-like 11 (apoptosis facilitator)	Bcl2l11	12125
10541279	BCL2-like 13 (apoptosis facilitator)	Bcl2l13	94044
10347417	BCS1-like (yeast)	Bcs1l	66821
10434934	3-hydroxybutyrate dehydrogenase, type 1	Bdh1	71911
10568988	blocked early in transport 1 homolog (S. cerevisiae)-like	Bet1l	54399
10606868	brain expressed gene 1	Bex1	19716
10499358	bone gamma-carboxyglutamate protein, related sequence 1 /// bone gamma-carboxyglutamate protein 2 /// bone gamma carboxyglutamate protein 1	Bglap-rs1 /// Bglap2 /// Bglap1	12095 /// 12097 /// 12096
10540472	basic helix-loop-helix family, member e40	Bhlhe40	20893
10457114	betaine-homocysteine methyltransferase /// betaine-homocysteine methyltransferase 2	Bhmt /// Bhmt2	12116 /// 64918
10411622	baculoviral IAP repeat-containing 1f /// NLR family, apoptosis inhibitory protein 7	Birc1f /// Naip7	17952 /// 53880
10467508	B-cell linker	Blnk	17060
10419261	bone morphogenetic protein 4	Bmp4	12159
10404686	bone morphogenetic protein 6	Bmp6	12161
10607752	BMX non-receptor tyrosine kinase	Bmx	12169
10539435	bolA-like 3 (E. coli)	Bola3	78653
10429908	block of proliferation 1	Bop1	12181
10352503	bisphosphate 3'-nucleotidase 1	Bpnt1	23827
10461237	Bernardinelli-Seip congenital lipodystrophy 2 homolog (human)	Bscl2	14705
10521667	bone marrow stromal cell antigen 1	Bst1	12182
10579532	bone marrow stromal cell antigen 2	Bst2	69550
10365971	B-cell translocation gene 1, anti-proliferative	Btg1	12226
10606694	Bruton agammaglobulinemia tyrosine kinase	Btk	12229
10385542	butyrophilin-like 9	Btnl9	237754
10474769	budding uninhibited by benzimidazoles 1 homolog, beta (S. cerevisiae)	Bub1b	12236
10596675	cDNA sequence BY080835	BY080835	434436
10451580	bystin-like	Bysl	53414
10517517	complement component 1, q subcomponent, alpha polypeptide	C1qa	12259
10517508	complement component 1, q subcomponent, beta polypeptide	C1qb	12260
10517513	complement component 1, q subcomponent, C chain	C1qc	12262
10415737	C1q and tumor necrosis factor related protein 9	C1qtnf9	239126
10547740	complement component 1, s subcomponent	C1s	50908
10436106	RIKEN cDNA C330027C09 gene	C330027C09Rik	224171
10547657	complement component 3a receptor 1	C3ar1	12267
10450280	complement component 4A (Rodgers blood group)	C4a	625018
10450242	complement component 4B (Childo blood group) /// complement component 4A (Rodgers blood group)	C4b /// C4a	12268 /// 625018
10560242	complement component 5a receptor 1	C5ar1	12273
10536056	expressed sequence C87414 /// expressed sequence AA792892 /// predicted gene 3259	C87414 /// AA792892 /// Gm3259	381654 /// 100554 /// 100041296
10360631	chaperone, ABC1 activity of bc1 complex like (S. pombe)	Cabc1	67426
10539135	capping protein (actin filament), gelsolin-like	Capg	12332
10349014	capping protein (actin filament) muscle Z-line, alpha 1	Capza1	12340
10379866	carbonic anhydrase 4	Car4	12351
10607738	carbonic anhydrase 5b, mitochondrial	Car5b	56078
10582985	caspase 1	Casp1	12362
10582997	caspase 4, apoptosis-related cysteine peptidase	Casp4	12363
10360235	calsequestrin 1	Casq1	12372
10393620	chromobox homolog 4 (Drosophila Pc class)	Cbx4	12418
10496605	cysteine conjugate-beta lyase 2	Ccbl2	229905
10557439	coiled-coil domain containing 101	Ccdc101	75565
10502156	coiled-coil domain containing 109B	Ccdc109b	66815
10383993	coiled-coil domain containing 117	Ccdc117	104479
10382022	coiled-coil domain containing 44	Ccdc44	70207
10385995	coiled-coil domain containing 69	Ccdc69	52570
10379530	chemokine (C-C motif) ligand 12	Ccl12	20293
10512372	chemokine (C-C motif) ligand 19 /// similar to EBI-1 ligand chemokine /// similar to EBI-1 ligand chemokine	Ccl19 /// LOC100043921 /// LOC100043918	24047 /// 100043921 /// 100043918
10379511	chemokine (C-C motif) ligand 2	Ccl2	20296
10389231	chemokine (C-C motif) ligand 3	Ccl3	20302
10389222	chemokine (C-C motif) ligand 6	Ccl6	20305
10379535	chemokine (C-C motif) ligand 8	Ccl8	20307
10389214	chemokine (C-C motif) ligand 9	Ccl9	20308
10497831	cyclin A2	Ccna2	12428
10515836	cyclin B1 /// predicted gene 5593	Ccnb1 /// Gm5593	268697 /// 434175
10562637	cyclin B1 /// predicted gene 5593	Ccnb1 /// Gm5593	268697 /// 434175
10594774	cyclin B2	Ccnb2	12442
10523297	cyclin G2	Ccng2	12452
10590631	chemokine (C-C motif) receptor 2	Ccr2	12772
10598013	chemokine (C-C motif) receptor 2 /// chemokine (C-C motif) receptor 5	Ccr2 /// Ccr5	12772 /// 12774
10590620	chemokine (C-C motif) receptor 9	Ccr9	12769
10587383	CD109 antigen	Cd109	235505
10458382	CD14 antigen	Cd14	12475
10541644	CD163 antigen	Cd163	93671
10406928	CD180 antigen	Cd180	17079
10499160	CD1d1 antigen	Cd1d1	12479
10435920	Cd200 receptor 2 /// RIKEN cDNA F630003A18 gene /// CD200 receptor 4	Cd200r2 /// F630003A18Rik /// Cd200r4	271375 /// 319823 /// 239849
10362896	CD24a antigen	Cd24a	12484
10382438	CD300A antigen	Cd300a	217303
10392796	CD300 antigen like family member B	Cd300lb	217304
10392808	CD300 molecule-like family member d	Cd300ld	217305
10392845	CD300 antigen like family member F /// similar to CD300 antigen like family member F	Cd300lf /// LOC100047115	246746 /// 100047115
10381514	CD300 antigen like family member G	Cd300lg	52685
10562709	CD33 antigen	Cd33	12489
10563178	CD37 antigen	Cd37	12493
10521678	CD38 antigen	Cd38	12494
10547894	CD4 antigen	Cd4	12504
10436182	CD47 antigen (Rh-related antigen, integrin-associated signal transducer)	Cd47	16423
10351658	CD48 antigen	Cd48	12506
10517165	CD52 antigen	Cd52	23833
10501063	CD53 antigen	Cd53	12508
10492964	CD5 antigen-like	Cd5l	11801
10367436	CD63 antigen	Cd63	12512
10387536	CD68 antigen	Cd68	12514
10435704	CD80 antigen	Cd80	12519
10404840	CD83 antigen	Cd83	12522
10351679	CD84 antigen	Cd84	12523
10439312	CD86 antigen	Cd86	12524
10538993	CD8 antigen, alpha chain	Cd8a	12525
10538979	CD8 antigen, beta chain 1	Cd8b1	12526
10488382	CD93 antigen	Cd93	17064
10369815	cell division cycle 2 homolog A (S. pombe)	Cdc2a	12534
10399178	cell division cycle associated 7 like	Cdca7l	217946
10414315	cyclin-dependent kinase inhibitor 3	Cdkn3	72391
10468974	cerebral dopamine neurotrophic factor	Cdnf	227526
10458828	cysteine dioxygenase 1, cytosolic	Cdo1	12583
10523563	CDP-diacylglycerol synthase 1	Cds1	74596
10552140	CCAAT/enhancer binding protein (C/EBP), alpha	Cebpa	12606
10433885	CCAAT/enhancer binding protein (C/EBP), delta	Cebpd	12609
10541260	cat eye syndrome chromosome region, candidate 2 homolog (human)	Cecr2	330409
10580635	carboxylesterase 3	Ces3	104158
10496001	complement component factor i	Cfi	12630
10380398	chondroadherin	Chad	12643
10364102	coiled-coil-helix-coiled-coil-helix domain containing 10	Chchd10	103172
10543835	coiled-coil-helix-coiled-coil-helix domain containing 3	Chchd3	66075
10546346	coiled-coil-helix-coiled-coil-helix domain containing 4	Chchd4	72170
10456378	chromatin modifying protein 1B	Chmp1b	67064
10371616	choline phosphotransferase 1	Chpt1	212862
10580771	cytokine induced apoptosis inhibitor 1	Ciapin1	109006
10593713	calcium and integrin binding family member 2	Cib2	56506
10456392	cell death-inducing DNA fragmentation factor, alpha subunit-like effector A	Cidea	12683
10546929	cell death-inducing DFFA-like effector c	Cidec	14311
10502565	chloride channel calcium activated 2 /// chloride channel calcium activated 1	Clca2 /// Clca1	80797 /// 12722
10542164	C-type lectin domain family 12, member a	Clec12a	232413
10400510	C-type lectin domain family 14, member a	Clec14a	66864
10542172	C-type lectin domain family 1, member b	Clec1b	56760
10575702	C-type lectin domain family 3, member a	Clec3a	403395
10541555	C-type lectin domain family 4, member a1	Clec4a1	269799
10541587	C-type lectin domain family 4, member a2	Clec4a2	26888
10541564	C-type lectin domain family 4, member a3	Clec4a3	73149
10541614	C-type lectin domain family 4, member d	Clec4d	17474
10541605	C-type lectin domain family 4, member n	Clec4n	56620
10544273	C-type lectin domain family 5, member a	Clec5a	23845
10548375	C-type lectin domain family 7, member a	Clec7a	56644
10445347	chloride intracellular channel 5	Clic5	224796
10555550	ClpB caseinolytic peptidase B homolog (E. coli)	Clpb	20480
10446207	caseinolytic peptidase, ATP-dependent, proteolytic subunit homolog (E. coli)	Clpp	53895
10417167	citrate lyase beta like	Clybl	69634
10415132	CKLF-like MARVEL transmembrane domain containing 5	Cmtm5	67272
10463716	cyclin M2 /// predicted gene 10199	Cnnm2 /// Gm10199	94219 /// 100049552
10381272	contactin associated protein-like 1	Cntnap1	53321
10381226	Coenzyme A synthase	Coasy	71743
10354309	collagen, type V, alpha 2	Col5a2	12832
10440091	collagen, type VIII, alpha 1	Col8a1	12837
10438340	catechol-O-methyltransferase 1	Comt1	12846
10373367	coenzyme Q10 homolog A (yeast)	Coq10a	210582
10524668	coenzyme Q5 homolog, methyltransferase (yeast)	Coq5	52064
10397216	coenzyme Q6 homolog (yeast)	Coq6	217707
10574232	coenzyme Q9 homolog (yeast)	Coq9	67914
10568024	coronin, actin binding protein 1A	Coro1a	12721
10512774	coronin, actin binding protein 2A	Coro2a	107684
10582162	coactosin-like 1 (Dictyostelium)	Cotl1	72042
10386955	COX10 homolog, cytochrome c oxidase assembly protein, heme A: farnesyltransferase (yeast)	Cox10	70383
10467859	COX15 homolog, cytochrome c oxidase assembly protein (yeast)	Cox15	226139
10345504	cytochrome c oxidase, subunit Vb	Cox5b	12859
10408044	cytochrome c oxidase, subunit Vb	Cox5b	12859
10551836	cytochrome c oxidase, subunit VIIa 1	Cox7a1	12865
10569008	cytochrome c oxidase, subunit VIIIb	Cox8b	12869
10497451	carboxypeptidase A3, mast cell	Cpa3	12873
10467216	cytoplasmic polyadenylation element binding protein 3	Cpeb3	208922
10431564	carnitine palmitoyltransferase 1b, muscle /// choline kinase beta, carnitine palmitoyltransferase 1b, muscle transcription unit	Cpt1b /// Chkb-cpt1b	12895 /// 100134861
10514933	carnitine palmitoyltransferase 2	Cpt2	12896
10493108	cellular retinoic acid binding protein II	Crabp2	12904
10481474	carnitine acetyltransferase	Crat	12908
10540727	cysteine-rich with EGF-like domains 1	Creld1	171508
10426098	cysteine-rich with EGF-like domains 2	Creld2	76737
10575976	cysteine-rich secretory protein LCCL domain containing 2	Crispld2	78892
10476383	cardiolipin synthase 1	Crls1	66586
10371400	cryptochrome 1 (photolyase-like)	Cry1	12952
10367292	citrate synthase	Cs	12974
10432939	cysteine sulfinic acid decarboxylase	Csad	246277
10456071	colony stimulating factor 1 receptor	Csf1r	12978
10468893	colony stimulating factor 2 receptor, alpha, low-affinity (granulocyte-macrophage)	Csf2ra	12982
10425066	colony stimulating factor 2 receptor, beta, low-affinity (granulocyte-macrophage)	Csf2rb	12983
10430302	colony stimulating factor 2 receptor, beta 2, low-affinity (granulocyte-macrophage)	Csf2rb2	12984
10372116	citrate synthase like	Csl	71832
10585588	chondroitin sulfate proteoglycan 4	Cspg4	121021
10364375	cystatin B	Cstb	13014
10423836	collagen triple helix repeat containing 1	Cthrc1	68588
10409876	cytotoxic T lymphocyte-associated protein 2 alpha	Ctla2a	13024
10554789	cathepsin C	Ctsc	13032
10460468	cathepsin F	Ctsf	56464
10587733	cathepsin H	Ctsh	13036
10494262	cathepsin K	Ctsk	13038
10410124	cathepsin L	Ctsl	13039
10494271	cathepsin S	Ctss	13040
10574220	chemokine (C-X3-C motif) ligand 1	Cx3cl1	20312
10436608	coxsackie virus and adenovirus receptor	Cxadr	13052
10523359	chemokine (C-X-C motif) ligand 13	Cxcl13	55985
10387890	chemokine (C-X-C motif) ligand 16 /// zinc finger, MYND-type containing 15	Cxcl16 /// Zmynd15	66102 /// 574428
10357472	chemokine (C-X-C motif) receptor 4	Cxcr4	12767
10575153	cytochrome b5 type B	Cyb5b	66427
10388227	cytochrome b5 domain containing 2	Cyb5d2	192986
10582303	cytochrome b-245, alpha polypeptide	Cyba	13057
10603551	cytochrome b-245, beta polypeptide	Cybb	13058
10424825	cytochrome c-1	Cyc1	66445
10528170	cytochrome c, somatic	Cycs	13063
10385391	cytoplasmic FMR1 interacting protein 2	Cyfip2	76884
10453057	cytochrome P450, family 1, subfamily b, polypeptide 1 /// RIKEN cDNA 1700038P13 gene	Cyp1b1 /// 1700038P13Rik	13078 /// 73265
10551197	cytochrome P450, family 2, subfamily b, polypeptide 10	Cyp2b10	13088
10430851	cytochrome P450, family 2, subfamily d, polypeptide 22	Cyp2d22	56448
10502214	cytochrome P450, family 2, subfamily u, polypeptide 1	Cyp2u1	71519
10507152	cytochrome P450, family 4, subfamily a, polypeptide 12B	Cyp4a12b	13118
10579636	cytochrome P450, family 4, subfamily f, polypeptide 18	Cyp4f18	72054
10527920	cytochrome P450, family 51	Cyp51	13121
10393544	cytohesin 1	Cyth1	19157
10425092	cytohesin 4	Cyth4	72318
10482802	cytohesin 1 interacting protein	Cytip	227929
10458046	DNA segment, human D4S114	D0H4S114	27528
10370413	DNA segment, Chr 10, Johns Hopkins University 81 expressed	D10Jhu81e	28295
10450374	DNA segment, Chr 17, human D6S56E 5	D17H6S56E-5	110956
10412549	RIKEN cDNA D830030K20 gene /// RIKEN cDNA 1700001E04 gene /// predicted gene, ENSMUSG00000063277	D830030K20Rik /// 1700001E04Rik /// ENSMUSG00000063277	320333 /// 75438 /// 545015
10465943	diacylglycerol lipase, alpha	Dagla	269060
10527213	diacylglycerol lipase, beta	Daglb	231871
10528077	DBF4 homolog (S. cerevisiae)	Dbf4	27214
10357242	diazepam binding inhibitor	Dbi	13167
10553092	D site albumin promoter binding protein	Dbp	13170
10495549	dihydrolipoamide branched chain transacylase E2	Dbt	13171
10442445	dodecenoyl-Coenzyme A delta isomerase (3,2 trans-enoyl-Coenyme A isomerase)	Dci	13177
10492136	doublecortin-like kinase 1	Dclk1	13175
10577144	DCN1, defective in cullin neddylation 1, domain containing 2 (S. cerevisiae)	Dcun1d2	102323
10496727	dimethylarginine dimethylaminohydrolase 1	Ddah1	69219
10577838	DDHD domain containing 2	Ddhd2	72108
10511679	2,4-dienoyl CoA reductase 1, mitochondrial	Decr1	67460
10428736	Der1-like domain family, member 1	Derl1	67819
10429926	diacylglycerol O-acyltransferase 1	Dgat1	13350
10565775	diacylglycerol O-acyltransferase 2	Dgat2	67800
10506571	24-dehydrocholesterol reductase	Dhcr24	74754
10563314	dihydrodiol dehydrogenase (dimeric)	Dhdh	71755
10510129	dehydrogenase/reductase (SDR family) member 3	Dhrs3	20148
10415176	dehydrogenase/reductase (SDR family) member 4	Dhrs4	28200
10400941	dehydrogenase/reductase (SDR family) member 7	Dhrs7	66375
10376726	dehydrogenase/reductase (SDR family) member 7B	Dhrs7b	216820
10401841	deiodinase, iodothyronine, type II	Dio2	13371
10594460	DIS3 mitotic control homolog (S. cerevisiae)-like	Dis3l	213550
10593367	dihydrolipoamide S-acetyltransferase (E2 component of pyruvate dehydrogenase complex)	Dlat	235339
10399825	dihydrolipoamide dehydrogenase	Dld	13382
10397311	dihydrolipoamide S-succinyltransferase (E2 component of 2-oxo-glutarate complex)	Dlst	78920
10433278	DnaJ (Hsp40) homolog, subfamily A, member 3	Dnaja3	83945
10347564	DnaJ (Hsp40) homolog, subfamily B, member 2	Dnajb2	56812
10504218	DnaJ (Hsp40) homolog, subfamily B, member 5	Dnajb5	56323
10473190	DnaJ (Hsp40) homolog, subfamily C, member 10	Dnajc10	66861
10510604	DnaJ (Hsp40) homolog, subfamily C, member 11	Dnajc11	230935
10440926	DnaJ (Hsp40) homolog, subfamily C, member 28	Dnajc28	246738
10605303	deoxyribonuclease 1-like 1	Dnase1l1	69537
10573461	deoxyribonuclease II alpha /// microtubule associated serine/threonine kinase 1	Dnase2a /// Mast1	13423 /// 56527
10463123	deoxynucleotidyltransferase, terminal	Dntt	21673
10385118	dedicator of cyto-kinesis 2	Dock2	94176
10581434	dipeptidase 2	Dpep2	319446
10495625	dihydropyrimidine dehydrogenase	Dpyd	99586
10526427	deltex 2 homolog (Drosophila)	Dtx2	74198
10574944	dihydrouridine synthase 2-like (SMM1, S. cerevisiae)	Dus2l	66369
10352448	dual specificity phosphatase 10	Dusp10	63953
10571312	dual specificity phosphatase 4	Dusp4	319520
10387768	dishevelled 2, dsh homolog (Drosophila) /// acyl-Coenzyme A dehydrogenase, very long chain	Dvl2 /// Acadvl	13543 /// 11370
10532511	RIKEN cDNA E130006D01 gene	E130006D01Rik	269683
10414262	eosinophil-associated, ribonuclease A family, member 2	Ear2	13587
10416126	early B-cell factor 2	Ebf2	13592
10568735	early B-cell factor 3	Ebf3	13593
10551614	enoyl coenzyme A hydratase 1, peroxisomal	Ech1	51798
10362379	enoyl Coenzyme A hydratase domain containing 1 /// ring finger protein 146	Echdc1 /// Rnf146	52665 /// 68031
10479938	enoyl Coenzyme A hydratase domain containing 3	Echdc3	67856
10568939	enoyl Coenzyme A hydratase, short chain, 1, mitochondrial	Echs1	93747
10591726	ECSIT homolog (Drosophila)	Ecsit	26940
10497520	ect2 oncogene	Ect2	13605
10574903	enhancer of mRNA decapping 4	Edc4	234699
10404783	endothelin 1	Edn1	13614
10348194	EF hand domain containing 1	Efhd1	98363
10600936	ephrin B1	Efnb1	13641
10438575	enoyl-Coenzyme A, hydratase/3-hydroxyacyl Coenzyme A dehydrogenase	Ehhadh	74147
10546685	eukaryotic translation initiation factor 4E member 3	Eif4e3	66892
10403842	engulfment and cell motility 1, ced-12 homolog (C. elegans)	Elmo1	140580
10545436	ELMO/CED-12 domain containing 3	Elmod3	232089
10463551	elongation of very long chain fatty acids (FEN1/Elo2, SUR4/Elo3, yeast)-like 3	Elovl3	12686
10587284	ELOVL family member 5, elongation of long chain fatty acids (yeast)	Elovl5	68801
10495993	ELOVL family member 6, elongation of long chain fatty acids (yeast)	Elovl6	170439
10496872	EGF, latrophilin seven transmembrane domain containing 1	Eltd1	170757
10496359	endomucin	Emcn	59308
10452648	elastin microfibril interfacer 2	Emilin2	246707
10550605	echinoderm microtubule associated protein like 2	Eml2	72205
10446282	EGF-like module containing, mucin-like, hormone receptor-like sequence 1	Emr1	13733
10510546	enolase 1, alpha non-neuron	Eno1	13806
10455595	enolase 1, alpha non-neuron /// predicted gene 4735 /// predicted gene 5506	Eno1 /// Gm4735 /// Gm5506	13806 /// 103324 /// 433182
10473240	enolase 1, alpha non-neuron /// predicted gene 4735 /// predicted gene 5506	Eno1 /// Gm4735 /// Gm5506	13806 /// 103324 /// 433182
10470014	ectonucleoside triphosphate diphosphohydrolase 2	Entpd2	12496
10416199	ectonucleoside triphosphate diphosphohydrolase 4	Entpd4	67464
10401454	ectonucleoside triphosphate diphosphohydrolase 5	Entpd5	12499
10476952	ectonucleoside triphosphate diphosphohydrolase 6	Entpd6	12497
10388734	Era (G-protein)-like 1 (E. coli)	Eral1	57837
10355278	v-erb-a erythroblastic leukemia viral oncogene homolog 4 (avian)	Erbb4	13869
10417273	esterase D/formylglutathione hydrolase	Esd	13885
10465485	estrogen related receptor, alpha	Esrra	26379
10552418	electron transferring flavoprotein, beta polypeptide	Etfb	110826
10498837	electron transferring flavoprotein, dehydrogenase	Etfdh	66841
10388958	ecotropic viral integration site 2b /// ecotropic viral integration site 2a	Evi2b /// Evi2a	216984 /// 14017
10424804	exosome component 4	Exosc4	109075
10408693	coagulation factor XIII, A1 subunit	F13a1	74145
10495675	coagulation factor III	F3	14066
10538965	fatty acid binding protein 1, liver	Fabp1	14080
10371502	fatty acid binding protein 3, muscle and heart	Fabp3	14077
10508614	fatty acid binding protein 3, muscle and heart	Fabp3	14077
10490838	fatty acid binding protein 5-like 2 /// fatty acid binding protein 5, epidermal	Fabp5l2 /// Fabp5	622384 /// 16592
10585699	fatty acid binding protein 5-like 2 /// fatty acid binding protein 5, epidermal	Fabp5l2 /// Fabp5	622384 /// 16592
10461423	fatty acid desaturase 3	Fads3	60527
10565315	fumarylacetoacetate hydrolase	Fah	14085
10388488	family with sequence similarity 101, member B	Fam101b	76566
10427918	family with sequence similarity 105, member A	Fam105a	223433
10417561	family with sequence similarity 107, member A	Fam107a	268709
10503118	family with sequence similarity 110, member B	Fam110b	242297
10461723	family with sequence similarity 111, member A	Fam111a	107373
10602454	family with sequence similarity 120, member C	Fam120c	207375
10391348	family with sequence similarity 134, member C	Fam134c	67998
10539702	family with sequence similarity 136, member A	Fam136a	66488
10423512	family with sequence similarity 173, member B	Fam173b	68073
10543319	family with sequence similarity 3, member C	Fam3c	27999
10470298	family with sequence similarity 69, member B	Fam69b	56279
10471018	family with sequence similarity 73, member B	Fam73b	108958
10486172	family with sequence similarity 82, member A2	Fam82a2	67809
10384782	Fanconi anemia, complementation group L /// vaccinia related kinase 2	Fancl /// Vrk2	67030 /// 69922
10462603	Fas (TNF receptor superfamily member 6)	Fas	14102
10393970	fatty acid synthase	Fasn	14104
10528598	Fas-activated serine/threonine kinase	Fastk	66587
10483521	FAST kinase domains 1	Fastkd1	320720
10540085	fibulin 2	Fbln2	14115
10475932	fibulin 7	Fbln7	70370
10410007	fructose bisphosphatase 1	Fbp1	14121
10409999	fructose bisphosphatase 2	Fbp2	14120
10594609	F-box and leucine-rich repeat protein 22	Fbxl22	74165
10360070	Fc receptor, IgE, high affinity I, gamma polypeptide	Fcer1g	14127
10360028	Fc receptor, IgG, low affinity IIb	Fcgr2b	14130
10360040	Fc receptor, IgG, low affinity III	Fcgr3	14131
10351509	Fc receptor, IgG, low affinity IV	Fcgr4	246256
10499483	farnesyl diphosphate synthetase	Fdps	110196
10360443	fumarate hydratase 1	Fh1	14194
10489368	fat storage-inducing transmembrane protein 2 /// RIKEN cDNA 2310001K24 gene	Fitm2 /// 2310001K24Rik	228859 /// 69517
10548194	FK506 binding protein 4	Fkbp4	14228
10449452	FK506 binding protein 5	Fkbp5	14229
10397633	fibronectin leucine rich transmembrane protein 2	Flrt2	399558
10474619	formin 1	Fmn1	14260
10359593	flavin containing monooxygenase 3	Fmo3	14262
10383564	fructosamine 3 kinase	Fn3k	63828
10383556	fructosamine 3 kinase related protein	Fn3krp	238024
10566026	folate receptor 2 (fetal)	Folr2	14276
10592114	FAD-dependent oxidoreductase domain containing 1	Foxred1	235169
10546631	FERM domain containing 4B	Frmd4b	232288
10364494	follistatin-like 3 /// protease, serine-like 1	Fstl3 /// Prssl1	83554 /// 73106
10428336	ferritin light chain 1 /// ferritin light chain 2	Ftl1 /// Ftl2	14325 /// 14337
10447591	ferritin light chain 1 /// ferritin light chain 2	Ftl1 /// Ftl2	14325 /// 14337
10508069	ferritin light chain 1 /// ferritin light chain 2	Ftl1 /// Ftl2	14325 /// 14337
10563295	ferritin light chain 1 /// ferritin light chain 2	Ftl1 /// Ftl2	14325 /// 14337
10552964	ferritin light chain 1 /// predicted gene 10252 /// ferritin light chain 2	Ftl1 /// Gm10252 /// Ftl2	14325 /// 100049568 /// 14337
10361790	fucosidase, alpha-L- 2, plasma	Fuca2	66848
10562192	FXYD domain-containing ion transport regulator 5	Fxyd5	18301
10422760	FYN binding protein	Fyb	23880
10605338	glucose-6-phosphate dehydrogenase X-linked	G6pdx	14381
10545130	growth arrest and DNA-damage-inducible 45 alpha	Gadd45a	13197
10401968	galactosylceramidase	Galc	14420
10432661	UDP-N-acetyl-alpha-D-galactosamine:polypeptide N-acetylgalactosaminyltransferase 6	Galnt6	207839
10578771	UDP-N-acetyl-alpha-D-galactosamine: polypeptide N-acetylgalactosaminyltransferase 7	Galnt7	108150
10396877	UDP-N-acetyl-alpha-D-galactosamine:polypeptide N-acetylgalactosaminyltransferase-like 1	Galntl1	108760
10436500	glucan (1,4-alpha-), branching enzyme 1	Gbe1	74185
10496539	guanylate binding protein 5	Gbp5	229898
10531149	group specific component	Gc	14473
10580233	glutaryl-Coenzyme A dehydrogenase	Gcdh	270076
10466521	glucosaminyl (N-acetyl) transferase 1, core 2	Gcnt1	14537
10466659	guanine deaminase	Gda	14544
10547633	growth differentiation factor 3	Gdf3	14562
10389590	glycerophosphodiester phosphodiesterase domain containing 1	Gdpd1	66569
10492480	G elongation factor, mitochondrial 1	Gfm1	28030
10406795	G elongation factor, mitochondrial 2	Gfm2	320806
10503523	gamma-glutamyl hydrolase	Ggh	14590
10419038	growth hormone inducible transmembrane protein	Ghitm	66092
10363173	gap junction protein, alpha 1	Gja1	14609
10494548	gap junction membrane channel protein alpha 5	Gja5	14613
10606714	galactosidase, alpha	Gla	11605
10350668	glycosyltransferase 25 domain containing 2	Glt25d2	269132
10532857	glycolipid transfer protein	Gltp	56356
10416107	predicted gene 10032	Gm10032	791407
10379344	predicted gene 10387	Gm10387	100038730
10601270	predicted gene 10456	Gm10456	100038406
10353252	predicted gene 106	Gm106	226866
10559467	predicted gene 10693 /// predicted gene 15448 /// paired-Ig-like receptor A2 /// paired-Ig-like receptor A3 /// paired-Ig-like receptor A4 /// similar to PIRA2 /// paired-Ig-like receptor A6 /// paired-Ig-like receptor A11 /// paired-Ig-like receptor A1 /// paired-Ig-like receptor A7 /// leukocyte immunoglobulin-like receptor, subfamily B (with TM and ITIM domains), member 3	Gm10693 /// Gm15448 /// Pira2 /// Pira3 /// Pira4 /// LOC100046578 /// Pira6 /// Pira11 /// Pira1 /// Pira7 /// Lilrb3	675749 /// 100041146 /// 18725 /// 18726 /// 18727 /// 100046578 /// 18729 /// 18724 /// 18722 /// 18730 /// 18733
10469276	predicted gene 10851	Gm10851	100038528
10416153	predicted gene 10861	Gm10861	100093629
10379727	predicted gene 11428	Gm11428	100034251
10600593	predicted gene 11847 /// heterogeneous nuclear ribonucleoprotein A3	Gm11847 /// Hnrnpa3	545592 /// 229279
10376420	predicted gene 12258	Gm12258	237769
10513186	predicted gene 12538	Gm12538	619973
10373452	predicted gene 129	Gm129	229599
10500272	predicted gene 129	Gm129	229599
10510150	predicted gene 13212 /// predicted gene 13154	Gm13212 /// Gm13154	433801 /// 433804
10485698	predicted gene 13937	Gm13937	668797
10473109	predicted gene 14461	Gm14461	329436
10568532	ribosomal protein L7a pseudogene /// ribosomal protein L7a pseudogene /// predicted gene 4978 /// predicted gene 5619 /// ribosomal protein L7a pseudogene /// similar to ribosomal protein L7a /// ribosomal protein L7A	Gm16375 /// Gm5044 /// Gm4978 /// Gm5619 /// Gm6347 /// LOC677073 /// Rpl7a	674419 /// 268795 /// 244913 /// 434426 /// 622727 /// 677073 /// 27176
10451547	predicted gene 16494	Gm16494	100043385
10405741	predicted gene 3338	Gm3338	100041437
10476441	predicted gene 3550 /// ribosomal protein L29 pseudogene /// predicted gene 6344 /// ribosomal protein L29	Gm3550 /// Gm5443 /// Gm6344 /// Rpl29	100041859 /// 432721 /// 622707 /// 19944
10428576	predicted gene 4294 /// ribosomal protein L15	Gm4294 /// Rpl15	100043209 /// 66480
10442143	small nuclear ribonucleoprotein polypeptide A pseudogene	Gm5145	381065
10580622	predicted gene 5158	Gm5158	382044
10385504	predicted gene 5431	Gm5431	432555
10385526	predicted gene 5431 /// interferon-inducible GTPase family member /// RIKEN cDNA 9930111J21 gene	Gm5431 /// RP23-269N23.3 /// 9930111J21Rik	432555 /// 667214 /// 245240
10394532	ubiquitin-conjugating enzyme E2F (putative) pseudogene /// ubiquitin-conjugating enzyme E2F (putative)	Gm5434 /// Ube2f	432649 /// 67921
10565813	predicted gene 5774	Gm5774	449630
10565811	predicted gene 5775	Gm5775	449631
10344622	predicted gene 6123	Gm6123	620009
10583753	predicted gene 6484	Gm6484	624219
10528480	predicted gene 6560	Gm6560	625174
10423503	predicted gene 6624	Gm6624	625796
10399198	predicted gene 6768 /// nuclear receptor coactivator 4	Gm6768 /// Ncoa4	627557 /// 27057
10591773	high mobility group nucleosomal binding domain 2 pseudogene /// high mobility group nucleosomal binding domain 2	Gm7125 /// Hmgn2	633752 /// 15331
10417700	enolase 1, alpha non-neuron pseudogene /// similar to enolase 1, alpha non-neuron	Gm8483 /// LOC674877	667152 /// 674877
10602770	predicted gene 8659	Gm8659	667483
10519495	predicted gene 8802	Gm8802	667767
10382106	predicted gene 885	Gm885	380732
10433177	predicted gene 9108	Gm9108	668327
10424126	predicted gene 9920 /// DEP domain containing 6	Gm9920 /// Depdc6	791337 /// 97998
10404885	guanosine monophosphate reductase	Gmpr	66355
10512640	glucosamine	Gne	50798
10380571	guanine nucleotide binding protein (G protein), gamma transducing activity polypeptide 2	Gngt2	14710
10451451	glycine N-methyltransferase	Gnmt	14711
10576506	glyceronephosphate O-acyltransferase	Gnpat	14712
10467842	glutamate oxaloacetate transaminase 1, soluble	Got1	14718
10468533	glycerol-3-phosphate acyltransferase, mitochondrial	Gpam	14732
10604564	glypican 4	Gpc4	14735
10426812	glycerol-3-phosphate dehydrogenase 1 (soluble)	Gpd1	14555
10472162	glycerol phosphate dehydrogenase 2, mitochondrial	Gpd2	14571
10562360	glucose phosphate isomerase 1	Gpi1	14751
10570000	glucose phosphate isomerase 1	Gpi1	14751
10424695	GPI-anchored HDL-binding protein 1	Gpihbp1	68453
10571815	glycoprotein m6a	Gpm6a	234267
10538187	glycoprotein (transmembrane) nmb	Gpnmb	93695
10462881	G protein-coupled receptor 120	Gpr120	107221
10367982	G protein-coupled receptor 126	Gpr126	215798
10407803	G protein-coupled receptor 137B	Gpr137b	83924
10407792	G protein-coupled receptor 137B, pseudogene /// G protein-coupled receptor 137B	Gpr137b-ps /// Gpr137b	664862 /// 83924
10397645	G-protein coupled receptor 65	Gpr65	14744
10533725	G protein-coupled receptor 81	Gpr81	243270
10601834	G protein-coupled receptor associated sorting protein 2 /// G protein-coupled receptor associated sorting protein 1	Gprasp2 /// Gprasp1	245607 /// 67298
10567355	G protein-coupled receptor, family C, group 5, member B	Gprc5b	64297
10501402	G-protein signalling modulator 2 (AGS3-like, C. elegans)	Gpsm2	76123
10424979	glutamic pyruvic transaminase, soluble	Gpt	76282
10376201	glutathione peroxidase 3	Gpx3	14778
10363000	glutathione peroxidase 4	Gpx4	625249
10364675	glutathione peroxidase 4	Gpx4	625249
10590663	glutamate receptor, ionotropic, AMPA4 (alpha 4)	Gria4	14802
10546370	glutamate receptor interacting protein 2	Grip2	243547
10464425	G protein-coupled receptor kinase 5	Grk5	14773
10501199	glutathione S-transferase, mu 7	Gstm7	68312
10534253	general transcription factor II I repeat domain-containing 1	Gtf2ird1	57080
10534102	glucuronidase, beta	Gusb	110006
10605571	glycerol kinase	Gyk	14933
10458028	glycophorin C	Gypc	71683
10549079	glycogen synthase 2	Gys2	232493
10444841	histocompatibility 2, Q region locus 10	H2-Q10	15007
10444824	histocompatibility 2, Q region locus 6 /// RIKEN cDNA 0610037M15 gene	H2-Q6 /// 0610037M15Rik	110557 /// 68395
10502205	hydroxyacyl-Coenzyme A dehydrogenase	Hadh	15107
10528929	hydroxyacyl-Coenzyme A dehydrogenase/3-ketoacyl-Coenzyme A thiolase/enoyl-Coenzyme A hydratase (trifunctional protein), alpha subunit	Hadha	97212
10520467	hydroxyacyl-Coenzyme A dehydrogenase/3-ketoacyl-Coenzyme A thiolase/enoyl-Coenzyme A hydratase (trifunctional protein), beta subunit	Hadhb	231086
10442616	hydroxyacyl glutathione hydrolase	Hagh	14651
10375443	hepatitis A virus cellular receptor 2	Havcr2	171285
10458340	heparin-binding EGF-like growth factor	Hbegf	15200
10477250	hemopoietic cell kinase	Hck	15162
10554463	HD domain containing 3	Hddc3	68695
10456798	haloacid dehalogenase-like hydrolase domain containing 2	Hdhd2	76987
10596652	HemK methyltransferase family member 1	Hemk1	69536
10600857	hephaestin	Heph	15203
10585874	hexosaminidase A	Hexa	15211
10381697	hexamethylene bis-acetamide inducible 1	Hexim1	192231
10519857	hepatocyte growth factor	Hgf	15234
10544815	3-hydroxyisobutyrate dehydrogenase	Hibadh	58875
10346235	3-hydroxyisobutyryl-Coenzyme A hydrolase	Hibch	227095
10405287	HIG1 domain family, member 2A	Higd2a	67044
10486754	histidine acid phosphatase domain containing 2A	Hisppd2a	327655
10404069	histone cluster 1, H1a	Hist1h1a	80838
10408081	histone cluster 1, H1b	Hist1h1b	56702
10404059	histone cluster 1, H1c	Hist1h1c	50708
10404063	histone cluster 1, H2ab	Hist1h2ab	319172
10404026	histone cluster 1, H2ak /// histone cluster 1, H2ah /// histone cluster 1, H2af /// histone cluster 1, H2ag /// histone cluster 1, H2an /// histone cluster 1, H2ao /// histone cluster 1, H2ad /// histone cluster 1, H2ai /// similar to histone 2a	Hist1h2ak /// Hist1h2ah /// Hist1h2af /// Hist1h2ag /// Hist1h2an /// Hist1h2ao /// Hist1h2ad /// Hist1h2ai /// RP23-480B19.10	319169 /// 319168 /// 319173 /// 319167 /// 319170 /// 319171 /// 319165 /// 319191 /// 665433
10408094	histone cluster 1, H2ak /// histone cluster 1, H2ah /// histone cluster 1, H2af /// histone cluster 1, H2ag /// histone cluster 1, H2an /// histone cluster 1, H2ao /// histone cluster 1, H2ad /// histone cluster 1, H2ai /// similar to histone 2a	Hist1h2ak /// Hist1h2ah /// Hist1h2af /// Hist1h2ag /// Hist1h2an /// Hist1h2ao /// Hist1h2ad /// Hist1h2ai /// RP23-480B19.10	319169 /// 319168 /// 319173 /// 319167 /// 319170 /// 319171 /// 319165 /// 319191 /// 665433
10404036	histone cluster 1, H2bg	Hist1h2bg	319181
10403980	histone cluster 1, H2bm /// histone cluster 1, H2bk /// histone cluster 1, H2bc /// histone cluster 1, H2bj /// histone cluster 1, H2bn /// histone cluster 1, H2bl /// predicted gene, OTTMUSG00000013203 /// H2b histone family member	Hist1h2bm /// Hist1h2bk /// Hist1h2bc /// Hist1h2bj /// Hist1h2bn /// Hist1h2bl /// RP23-38E20.1 /// LOC665622	319186 /// 319184 /// 68024 /// 319183 /// 319187 /// 319185 /// 665596 /// 665622
10403978	histone cluster 1, H2bm /// histone cluster 1, H2bk /// histone cluster 1, H2bh /// histone cluster 1, H2bc /// histone cluster 1, H2bf /// histone cluster 1, H2bj /// histone cluster 1, H2bn /// histone cluster 1, H2bl /// predicted gene, OTTMUSG00000013203 /// H2b histone family member	Hist1h2bm /// Hist1h2bk /// Hist1h2bh /// Hist1h2bc /// Hist1h2bf /// Hist1h2bj /// Hist1h2bn /// Hist1h2bl /// RP23-38E20.1 /// LOC665622	319186 /// 319184 /// 319182 /// 68024 /// 319180 /// 319183 /// 319187 /// 319185 /// 665596 /// 665622
10408210	histone cluster 1, H2bm /// histone cluster 1, H2bk /// histone cluster 1, H2bh /// histone cluster 1, H2bc /// histone cluster 1, H2bf /// histone cluster 1, H2bj /// histone cluster 1, H2bn /// histone cluster 1, H2bl /// predicted gene, OTTMUSG00000013203 /// H2b histone family member /// histone cluster 1, H2bg	Hist1h2bm /// Hist1h2bk /// Hist1h2bh /// Hist1h2bc /// Hist1h2bf /// Hist1h2bj /// Hist1h2bn /// Hist1h2bl /// RP23-38E20.1 /// LOC665622 /// Hist1h2bg	319186 /// 319184 /// 319182 /// 68024 /// 319180 /// 319183 /// 319187 /// 319185 /// 665596 /// 665622 /// 319181
10408202	histone cluster 1, H3c /// histone cluster 1, H3d /// histone cluster 1, H3e /// histone cluster 1, H3b /// histone cluster 1, H3h /// histone cluster 1, H3f /// histone cluster 2, H3b /// histone cluster 1, H3i	Hist1h3c /// Hist1h3d /// Hist1h3e /// Hist1h3b /// Hist1h3h /// Hist1h3f /// Hist2h3b /// Hist1h3i	319148 /// 319149 /// 319151 /// 319150 /// 319152 /// 260423 /// 319154 /// 319153
10408246	histone cluster 1, H3c /// histone cluster 1, H3d /// histone cluster 1, H3e /// histone cluster 1, H3b /// histone cluster 1, H3i /// histone cluster 2, H3c1 /// histone cluster 1, H3g /// histone cluster 1, H3a /// histone cluster 1, H3h /// histone cluster 2, H3b	Hist1h3c /// Hist1h3d /// Hist1h3e /// Hist1h3b /// Hist1h3i /// Hist2h3c1 /// Hist1h3g /// Hist1h3a /// Hist1h3h /// Hist2h3b	319148 /// 319149 /// 319151 /// 319150 /// 319153 /// 15077 /// 97908 /// 360198 /// 319152 /// 319154
10408239	histone cluster 1, H3c /// histone cluster 1, H3d /// histone cluster 1, H3e /// histone cluster 1, H3b /// histone cluster 1, H3i /// histone cluster 2, H3c1 /// histone cluster 1, H3h /// histone cluster 1, H3f /// histone cluster 2, H3b	Hist1h3c /// Hist1h3d /// Hist1h3e /// Hist1h3b /// Hist1h3i /// Hist2h3c1 /// Hist1h3h /// Hist1h3f /// Hist2h3b	319148 /// 319149 /// 319151 /// 319150 /// 319153 /// 15077 /// 319152 /// 260423 /// 319154
10408083	histone cluster 1, H3d /// histone cluster 1, H3e /// histone cluster 1, H3b /// histone cluster 1, H3i /// histone cluster 2, H3c1 /// histone cluster 1, H3g /// histone cluster 1, H3a /// histone cluster 1, H3h /// histone cluster 2, H3b	Hist1h3d /// Hist1h3e /// Hist1h3b /// Hist1h3i /// Hist2h3c1 /// Hist1h3g /// Hist1h3a /// Hist1h3h /// Hist2h3b	319149 /// 319151 /// 319150 /// 319153 /// 15077 /// 97908 /// 360198 /// 319152 /// 319154
10494405	histone cluster 1, H3d /// histone cluster 1, H3e /// histone cluster 1, H3b /// histone cluster 2, H3c1 /// histone cluster 2, H3c2 /// histone cluster 2, H3b /// histone cluster 1, H3f /// histone cluster 1, H3i	Hist1h3d /// Hist1h3e /// Hist1h3b /// Hist2h3c1 /// Hist2h3c2 /// Hist2h3b /// Hist1h3f /// Hist1h3i	319149 /// 319151 /// 319150 /// 15077 /// 97114 /// 319154 /// 260423 /// 319153
10545588	hexokinase 2	Hk2	15277
10409376	hexokinase 3	Hk3	212032
10429455	high-mobility group (nonhistone chromosomal) protein 1-like 1 /// high mobility group box 1	Hmg1l1 /// Hmgb1	434174 /// 15289
10565589	high-mobility group (nonhistone chromosomal) protein 1-like 1 /// high mobility group box 1	Hmg1l1 /// Hmgb1	434174 /// 15289
10571870	high mobility group box 2	Hmgb2	97165
10412466	3-hydroxy-3-methylglutaryl-Coenzyme A synthase 1	Hmgcs1	208715
10572897	heme oxygenase (decycling) 1	Hmox1	15368
10417411	hematological and neurological expressed 1-like /// RIKEN cDNA B930046C15 gene /// predicted gene, 544988 /// predicted gene, ENSMUSG00000072735 /// alpha7-takusan /// predicted gene, ENSMUSG00000063277 /// predicted gene 3020 /// predicted gene 3242 /// hypothetical protein LOC671957 /// hypothetical LOC100036568 /// predicted gene, ENSMUSG00000079376	Hn1l /// B930046C15Rik /// 544988 /// ENSMUSG00000072735 /// LOC100038847 /// ENSMUSG00000063277 /// Gm3020 /// Gm3242 /// LOC671957 /// LOC100036568 /// ENSMUSG00000079376	52009 /// 544998 /// 544988 /// 100041151 /// 100038847 /// 545015 /// 100040880 /// 100041268 /// 671957 /// 100036568 /// 545001
10597969	heterogeneous nuclear ribonucleoprotein A1 /// heterogeneous nuclear ribonucleoprotein A1 pseudogene	Hnrnpa1 /// Gm10052	15382 /// 654467
10427885	heterogeneous nuclear ribonucleoprotein A1 /// heterogeneous nuclear ribonucleoprotein A1 pseudogene /// heterogeneous nuclear ribonucleoprotein A1 pseudogene	Hnrnpa1 /// Gm5643 /// Gm10052	15382 /// 434858 /// 654467
10602173	heterogeneous nuclear ribonucleoprotein A1 /// heterogeneous nuclear ribonucleoprotein A1 pseudogene /// heterogeneous nuclear ribonucleoprotein A1 pseudogene	Hnrnpa1 /// Gm5643 /// Gm10052	15382 /// 434858 /// 654467
10380660	homeo box B2	Hoxb2	103889
10581605	haptoglobin	Hp	15439
10533612	4-hydroxyphenylpyruvic acid dioxygenase	Hpd	15445
10515378	4-hydroxyphenylpyruvate dioxygenase-like	Hpdl	242642
10571840	hydroxyprostaglandin dehydrogenase 15 (NAD)	Hpgd	15446
10545101	hematopoietic prostaglandin D synthase	Hpgds	54486
10531737	heparanase	Hpse	15442
10566477	hemopexin	Hpx	15458
10434880	HRAS-like suppressor	Hrasls	27281
10604542	heparan sulfate 6-O-sulfotransferase 2	Hs6st2	50786
10361234	hydroxysteroid 11-beta dehydrogenase 1	Hsd11b1	15483
10485294	hydroxysteroid (17-beta) dehydrogenase 12	Hsd17b12	56348
10455656	hydroxysteroid (17-beta) dehydrogenase 4	Hsd17b4	15488
10359917	hydroxysteroid (17-beta) dehydrogenase 7	Hsd17b7	15490
10505200	hydroxysteroid dehydrogenase like 2	Hsdl2	72479
10450369	heat shock protein 1A	Hspa1a	193740
10450367	heat shock protein 1B /// heat shock protein 1A /// heat shock protein 1-like	Hspa1b /// Hspa1a /// Hspa1l	15511 /// 193740 /// 15482
10471586	heat shock protein 5	Hspa5	14828
10528021	heat shock protein 8	Hspa8	15481
10584572	heat shock protein 8	Hspa8	15481
10458226	heat shock protein 9	Hspa9	15526
10375240	heat shock protein 1 (chaperonin)	Hspd1	15510
10535904	heat shock 105kDa/110kDa protein 1	Hsph1	15505
10416406	5-hydroxytryptamine (serotonin) receptor 2A	Htr2a	15558
10356305	5-hydroxytryptamine (serotonin) receptor 2B	Htr2b	15559
10525365	hydrogen voltage-gated channel 1	Hvcn1	74096
10588691	hyaluronoglucosaminidase 1 /// N-acetyltransferase 6	Hyal1 /// Nat6	15586 /// 56441
10584712	hypoxia up-regulated 1	Hyou1	12282
10462621	RIKEN cDNA I830012O16 gene	I830012O16Rik	667370
10585417	isocitrate dehydrogenase 3 (NAD+) alpha	Idh3a	67834
10487629	isocitrate dehydrogenase 3 (NAD+) beta	Idh3b	170718
10605090	isocitrate dehydrogenase 3 (NAD+), gamma	Idh3g	15929
10360391	interferon activated gene 203	Ifi203	15950
10360382	interferon activated gene 204 /// myeloid cell nuclear differentiation antigen	Ifi204 /// Mnda	15951 /// 381308
10360406	interferon activated gene 205	Ifi205	226695
10462618	interferon-induced protein with tetratricopeptide repeats 3	Ifit3	15959
10379215	intraflagellar transport 20 homolog (Chlamydomonas)	Ift20	55978
10567580	immunoglobulin superfamily, member 6	Igsf6	80719
10351801	immunoglobulin superfamily, member 9	Igsf9	93842
10374333	IKAROS family zinc finger 1	Ikzf1	22778
10593050	interleukin 10 receptor, alpha	Il10ra	16154
10504106	interleukin 11 receptor, alpha chain 1 /// interleukin 11 receptor, alpha chain 2 /// predicted gene 2002 /// predicted gene 13305	Il11ra1 /// Il11ra2 /// Gm2002 /// Gm13305	16157 /// 16158 /// 100038993 /// 100042555
10599174	interleukin 13 receptor, alpha 1	Il13ra1	16164
10469289	interleukin 15 receptor, alpha chain	Il15ra	16169
10540679	interleukin 17 receptor E	Il17re	57890
10345777	interleukin 1 receptor-like 2	Il1rl2	107527
10469816	interleukin 1 receptor antagonist	Il1rn	16181
10606016	interleukin 2 receptor, gamma chain	Il2rg	16186
10462442	interleukin 33	Il33	77125
10427628	interleukin 7 receptor	Il7r	16197
10351380	immunoglobulin-like domain containing receptor 2	Ildr2	100039795
10395520	IMP2 inner mitochondrial membrane peptidase-like (S. cerevisiae)	Immp2l	93757
10539026	inner membrane protein, mitochondrial	Immt	76614
10456383	inositol (myo)-1(or 4)-monophosphatase 2	Impa2	114663
10543572	inosine 5'-phosphate dehydrogenase 1	Impdh1	23917
10345580	inositol polyphosphate-4-phosphatase, type I	Inpp4a	269180
10558515	inositol polyphosphate-5-phosphatase A	Inpp5a	212111
10348244	inositol polyphosphate-5-phosphatase D	Inpp5d	16331
10520362	insulin induced gene 1	Insig1	231070
10576692	insulin receptor	Insr	16337
10576696	insulin receptor	Insr	16337
10536898	interferon regulatory factor 5	Irf5	27056
10352815	interferon regulatory factor 6 /// RIKEN cDNA A130010J15 gene	Irf6 /// A130010J15Rik	54139 /// 319266
10356084	insulin receptor substrate 1	Irs1	16367
10534883	insulin receptor substrate 3	Irs3	16369
10397267	iron-sulfur cluster assembly 2 homolog (S. cerevisiae)	Isca2	74316
10476560	isthmin 1 homolog (zebrafish)	Ism1	319909
10572432	myo-inositol 1-phosphate synthase A1	Isyna1	71780
10473125	integrin alpha 4	Itga4	16401
10367440	integrin alpha 7	Itga7	16404
10590031	integrin alpha 9	Itga9	104099
10557862	integrin alpha M	Itgam	16409
10557895	integrin alpha X	Itgax	16411
10364262	integrin beta 2	Itgb2	16414
10381809	integrin beta 3	Itgb3	16416
10413615	inter alpha-trypsin inhibitor, heavy chain 4	Itih4	16427
10469151	inter-alpha (globulin) inhibitor H5	Itih5	209378
10402283	inositol 1,3,4-triphosphate 5/6 kinase	Itpk1	217837
10474836	isovaleryl coenzyme A dehydrogenase	Ivd	56357
10489357	junctophilin 2	Jph2	59091
10570516	kelch repeat and BTB (POZ) domain containing 11	Kbtbd11	74901
10548047	potassium voltage-gated channel, shaker-related subfamily, member 1	Kcna1	16485
10489872	potassium voltage gated channel, Shab-related subfamily, member 1	Kcnb1	16500
10520506	potassium channel, subfamily K, member 3	Kcnk3	16527
10561702	potassium inwardly-rectifying channel, subfamily K, member 6	Kcnk6	52150
10515960	potassium voltage-gated channel, subfamily Q, member 4	Kcnq4	60613
10455294	potassium channel tetramerisation domain containing 16	Kctd16	383348
10530692	kinase insert domain protein receptor	Kdr	16542
10462796	kinesin family member 11	Kif11	16551
10454709	kinesin family member 20A /// CDC23 (cell division cycle 23, yeast, homolog)	Kif20a /// Cdc23	19348 /// 52563
10431659	kinesin family member 21A	Kif21a	16564
10594251	kinesin family member 23	Kif23	71819
10352152	kinesin family member 26B	Kif26b	269152
10515431	kinesin family member 2C	Kif2c	73804
10522127	klotho beta	Klb	83379
10517727	kelch domain containing 7A	Klhdc7a	242721
10579277	kelch-like 26 (Drosophila)	Klhl26	234378
10438445	kelch-like 6 (Drosophila)	Klhl6	239743
10438681	kininogen 2	Kng2	385643
10368893	lactation elevated 1	Lace1	215951
10559486	leukocyte-associated Ig-like receptor 1	Lair1	52855
10588942	laminin, beta 2	Lamb2	16779
10598575	LanC lantibiotic synthetase component C-like 3 (bacterial)	Lancl3	236285
10508663	lysosomal-associated protein transmembrane 5	Laptm5	16792
10472501	LAG1 homolog, ceramide synthase 6	Lass6	241447
10534303	linker for activation of T cells family, member 2	Lat2	56743
10593449	layilin	Layn	244864
10446763	limb-bud and heart	Lbh	77889
10481627	lipocalin 2	Lcn2	16819
10416437	lymphocyte cytosolic protein 1	Lcp1	18826
10375145	lymphocyte cytosolic protein 2	Lcp2	16822
10586140	lactase-like /// Zwilch, kinetochore associated, homolog (Drosophila)	Lctl /// Zwilch	235435 /// 68014
10553301	lactate dehydrogenase A	Ldha	16828
10462035	lactate dehydrogenase B	Ldhb	16832
10549097	lactate dehydrogenase B	Ldhb	16832
10581865	lactate dehydrogenase D	Ldhd	52815
10499620	lens epithelial protein /// RFad1, flavin adenine dinucleotide synthetase, homolog (yeast)	Lenep /// Flad1	57275 /// 319945
10536789	leptin	Lep	16846
10529313	leucine zipper-EF-hand containing transmembrane protein 1	Letm1	56384
10426909	LETM1 domain containing 1	Letmd1	68614
10465701	lectin, galactose binding, soluble 12	Lgals12	56072
10414360	lectin, galactose binding, soluble 3	Lgals3	16854
10551626	lectin, galactose binding, soluble 4 /// lectin, galactose binding, soluble 6	Lgals4 /// Lgals6	16855 /// 16857
10357965	leucine-rich repeat-containing G protein-coupled receptor 6	Lgr6	329252
10406676	lipoma HMGIC fusion partner-like 2	Lhfpl2	218454
10522134	lipoic acid synthetase	Lias	79464
10422822	leukemia inhibitory factor receptor	Lifr	16880
10559446	leukocyte immunoglobulin-like receptor, subfamily B (with TM and ITIM domains), member 3	Lilrb3	18733
10363082	leukocyte immunoglobulin-like receptor, subfamily B, member 4	Lilrb4	14728
10363070	leukocyte immunoglobulin-like receptor, subfamily B, member 4 /// glycoprotein 49 A	Lilrb4 /// Gp49a	14728 /// 14727
10522217	LIM and calponin homology domains 1	Limch1	77569
10454514	LIM and senescent cell antigen like domains 2 /// G protein-coupled receptor 17	Lims2 /// Gpr17	225341 /// 574402
10467139	lysosomal acid lipase A	Lipa	16889
10551155	lipase, hormone sensitive	Lipe	16890
10561031	lipase, hormone sensitive	Lipe	16890
10345616	lipoyltransferase 1	Lipt1	623661
10353871	lectin, mannose-binding 2-like	Lman2l	214895
10540523	LIM and cysteine-rich domains 1	Lmcd1	30937
10442816	lipase maturation factor 1	Lmf1	76483
10535759	ligand of numb-protein X 2	Lnx2	140887
10447649	similar to fibronectin type III domain containing 1 /// fibronectin type III domain containing 1	LOC100039091 /// Fndc1	100039091 /// 68655
10538921	similar to immunoglobulin kappa chain	LOC100046350	100046350
10452118	lon peptidase 1, mitochondrial	Lonp1	74142
10573675	lon peptidase 2, peroxisomal	Lonp2	66887
10599192	LON peptidase N-terminal domain and ring finger 3	Lonrf3	74365
10573939	lysophosphatidylcholine acyltransferase 2	Lpcat2	270084
10541695	lysophosphatidylcholine acyltransferase 3	Lpcat3	14792
10399478	lipin 1	Lpin1	14245
10461765	leupaxin	Lpxn	107321
10453334	leucine-rich PPR-motif containing	Lrpprc	72416
10430105	leucine rich repeat containing 24 /// RIKEN cDNA C030006K11 gene	Lrrc24 /// C030006K11Rik	378937 /// 223665
10495562	leucine rich repeat containing 39	Lrrc39	109245
10364194	lanosterol synthase	Lss	16987
10365983	lumican	Lum	17022
10404606	lymphocyte antigen 86	Ly86	17084
10360158	lymphocyte antigen 9	Ly9	17085
10344966	lymphocyte antigen 96	Ly96	17087
10503098	Yamaguchi sarcoma viral (v-yes-1) oncogene homolog	Lyn	17096
10429515	Ly6/neurotoxin 1	Lynx1	23936
10372648	lysozyme 2	Lyz2	17105
10461038	MACRO domain containing 1	Macrod1	107227
10489246	v-maf musculoaponeurotic fibrosarcoma oncogene family, protein B (avian)	Mafb	16658
10424113	mal, T-cell differentiation protein 2	Mal2	105853
10466712	MAM domain containing 2	Mamdc2	71738
10446376	mannosidase 2, alpha 1	Man2a1	17158
10381776	microtubule-associated protein tau	Mapt	17762
10572050	membrane-associated ring finger (C3HC4) 1	March1	72925
10508465	MARCKS-like 1	Marcksl1	17357
10414192	methionine adenosyltransferase I, alpha	Mat1a	11720
10476276	mitochondrial antiviral signaling protein	Mavs	228607
10584674	melanoma cell adhesion molecule	Mcam	84004
10497773	methylcrotonoyl-Coenzyme A carboxylase 1 (alpha)	Mccc1	72039
10411532	methylcrotonoyl-Coenzyme A carboxylase 2 (beta)	Mccc2	78038
10553913	methylmalonyl CoA epimerase	Mcee	73724
10496771	mucolipin 2	Mcoln2	68279
10406334	multiple C2 domains, transmembrane 1	Mctp1	78771
10526381	malate dehydrogenase 2, NAD (mitochondrial)	Mdh2	17448
10405753	malic enzyme 1, NADP(+)-dependent, cytosolic	Me1	17436
10595480	malic enzyme 1, NADP(+)-dependent, cytosolic	Me1	17436
10554819	malic enzyme 3, NADP(+)-dependent, mitochondrial	Me3	109264
10508686	mitochondrial trans-2-enoyl-CoA reductase	Mecr	26922
10366796	methyltransferase like 1	Mettl1	17299
10518385	mitofusin 2	Mfn2	170731
10492499	major facilitator superfamily domain containing 1	Mfsd1	66868
10497944	major facilitator superfamily domain containing 8	Mfsd8	72175
10539894	monoglyceride lipase	Mgll	23945
10392970	MIF4G domain containing	Mif4gd	69674
10415742	mitochondrial intermediate peptidase	Mipep	70478
10568714	antigen identified by monoclonal antibody Ki 67	Mki67	17345
10433656	MKL/myocardin-like 2	Mkl2	239719
10526277	MLX interacting protein-like	Mlxipl	58805
10575867	malonyl-CoA decarboxylase	Mlycd	56690
10579852	methylmalonic aciduria (cobalamin deficiency) type A	Mmaa	109136
10532828	methylmalonic aciduria (cobalamin deficiency) type B homolog (human)	Mmab	77697
10515363	methylmalonic aciduria cblC type, with homocystinuria	Mmachc	67096
10380289	monocyte to macrophage differentiation-associated	Mmd	67468
10492355	membrane metallo endopeptidase	Mme	17380
10583056	matrix metallopeptidase 12	Mmp12	17381
10583044	matrix metallopeptidase 13	Mmp13	17386
10574350	matrix metallopeptidase 15	Mmp15	17388
10367400	matrix metallopeptidase 19	Mmp19	58223
10583112	matrix metallopeptidase 27	Mmp27	234911
10389177	matrix metallopeptidase 28 (epilysin)	Mmp28	118453
10478633	matrix metallopeptidase 9	Mmp9	17395
10414102	multimerin 2	Mmrn2	105450
10461721	macrophage expressed gene 1	Mpeg1	17476
10584827	myelin protein zero-like 2	Mpzl2	14012
10436804	melanocortin 2 receptor accessory protein	Mrap	77037
10469358	mannose receptor, C type 1	Mrc1	17533
10445565	mitochondrial ribosomal protein L2	Mrpl2	27398
10514884	mitochondrial ribosomal protein L37	Mrpl37	56280
10393125	mitochondrial ribosomal protein L38	Mrpl38	60441
10583508	mitochondrial ribosomal protein L4	Mrpl4	66163
10347774	mitochondrial ribosomal protein L44	Mrpl44	69163
10380751	mitochondrial ribosomal protein L45	Mrpl45	67036
10465336	mitochondrial ribosomal protein L49	Mrpl49	18120
10380238	mitochondrial ribosomal protein S23 /// similar to Mrps23 protein	Mrps23 /// LOC100045805	64656 /// 100045805
10406865	mitochondrial ribosomal protein S27	Mrps27	218506
10475830	mitochondrial ribosomal protein S5	Mrps5	77721
10382565	mitchondrial ribosomal protein S7	Mrps7	50529
10466190	membrane-spanning 4-domains, subfamily A, member 14	Ms4a14	383435
10461587	membrane-spanning 4-domains, subfamily A, member 4A	Ms4a4a	666907
10461622	membrane-spanning 4-domains, subfamily A, member 6B	Ms4a6b	69774
10461614	membrane-spanning 4-domains, subfamily A, member 6C	Ms4a6c	73656
10466210	membrane-spanning 4-domains, subfamily A, member 6D	Ms4a6d	68774
10466200	membrane-spanning 4-domains, subfamily A, member 7	Ms4a7	109225
10578264	macrophage scavenger receptor 1	Msr1	20288
10574027	metallothionein 1	Mt1	17748
10574023	metallothionein 2	Mt2	17750
10475314	microtubule-associated protein 1 A	Mtap1a	17754
10555197	microtubule-associated protein 6	Mtap6	17760
10473737	mitochondrial carrier homolog 2 (C. elegans)	Mtch2	56428
10530851	mitochondrial carrier homolog 2 (C. elegans) /// predicted gene, 100039506	Mtch2 /// 100039506	56428 /// 100039506
10396610	methylenetetrahydrofolate dehydrogenase (NADP+ dependent), methenyltetrahydrofolate cyclohydrolase, formyltetrahydrofolate synthase	Mthfd1	108156
10367641	methylenetetrahydrofolate dehydrogenase (NADP+ dependent) 1-like	Mthfd1l	270685
10587368	mitochondrial translation optimization 1 homolog (S. cerevisiae)	Mto1	68291
10510305	mechanistic target of rapamycin (serine/threonine kinase)	Mtor	56717
10406614	metaxin 3	Mtx3	382793
10509562	mitochondrial ubiquitin ligase activator of NFKB 1	Mul1	68350
10419900	myosin, heavy polypeptide 6, cardiac muscle, alpha /// myosin, heavy polypeptide 7, cardiac muscle, beta	Myh6 /// Myh7	17888 /// 140781
10355259	myosin, light polypeptide 1	Myl1	17901
10525343	myosin, light polypeptide 2, regulatory, cardiac, slow	Myl2	17906
10443980	myosin IF	Myo1f	17916
10384154	myosin IG	Myo1g	246177
10587107	myosin VA	Myo5a	17918
10587150	myosin VC	Myo5c	208943
10585976	myosin IXa	Myo9a	270163
10467258	myoferlin	Myof	226101
10497501	N-acetylated alpha-linked acidic dipeptidase-like 2	Naaladl2	635702
10411595	NLR family, apoptosis inhibitory protein 2	Naip2	17948
10411611	NLR family, apoptosis inhibitory protein 5 /// NLR family, apoptosis inhibitory protein 7 /// baculoviral IAP repeat-containing 1f	Naip5 /// Naip7 /// Birc1f	17951 /// 53880 /// 17952
10383532	nuclear prelamin A recognition factor	Narf	67608
10442857	nuclear prelamin A recognition factor-like	Narfl	67563
10521168	N-acetyltransferase 8-like	Nat8l	269642
10553354	neuron navigator 2	Nav2	78286
10491083	arylacetamide deacetylase-like 1	Nceh1	320024
10534202	neutrophil cytosolic factor 1	Ncf1	17969
10412123	neutrophil cytosolic factor 2	Ncf2	17970
10425053	neutrophil cytosolic factor 4	Ncf4	17972
10427336	NCK associated protein 1 like	Nckap1l	105855
10356312	nucleolin	Ncl	17975
10489065	N-myc downstream regulated gene 3	Ndrg3	29812
10356657	NADH dehydrogenase (ubiquinone) 1 alpha subcomplex 10	Ndufa10	67273
10482089	NADH dehydrogenase (ubiquinone) 1 alpha subcomplex, 8	Ndufa8	68375
10548057	NADH dehydrogenase (ubiquinone) 1 alpha subcomplex, 9	Ndufa9	66108
10567657	NADH dehydrogenase (ubiquinone) 1, alpha/beta subcomplex, 1	Ndufab1	70316
10491406	NADH dehydrogenase (ubiquinone) 1 beta subcomplex, 5 /// similar to NADH dehydrogenase (ubiquinone) 1 beta subcomplex, 5	Ndufb5 /// LOC100046199	66046 /// 100046199
10406459	NADH dehydrogenase (ubiquinone) 1, subcomplex unknown, 1	Ndufc1	66377
10498058	NADH dehydrogenase (ubiquinone) 1, subcomplex unknown, 1	Ndufc1	66377
10355084	NADH dehydrogenase (ubiquinone) Fe-S protein 1	Ndufs1	227197
10360076	NADH dehydrogenase (ubiquinone) Fe-S protein 2	Ndufs2	226646
10386171	NADH dehydrogenase (ubiquinone) Fe-S protein 3	Ndufs3	68349
10484912	NADH dehydrogenase (ubiquinone) Fe-S protein 3	Ndufs3	68349
10364744	NADH dehydrogenase (ubiquinone) Fe-S protein 7	Ndufs7	75406
10464572	NADH dehydrogenase (ubiquinone) flavoprotein 1	Ndufv1	17995
10443808	NADH dehydrogenase (ubiquinone) flavoprotein 3	Ndufv3	78330
10352767	NIMA (never in mitosis gene a)-related expressed kinase 2	Nek2	18005
10412900	NFKB inhibitor interacting Ras-like protein 1	Nkiras1	69721
10518679	nicotinamide nucleotide adenylyltransferase 1	Nmnat1	66454
10409338	NOP16 nucleolar protein homolog (yeast)	Nop16	28126
10345675	neuronal PAS domain protein 2	Npas2	18143
10358879	N-acetylneuraminate pyruvate lyase	Npl	74091
10385043	nucleophosmin 1	Npm1	18148
10583340	nucleophosmin 1	Npm1	18148
10362593	nucleophosmin 1 /// predicted gene 6477 /// predicted gene 9118	Npm1 /// Gm6477 /// Gm9118	18148 /// 624165 /// 668347
10593776	neuregulin 4	Nrg4	83961
10408689	neuritin 1	Nrn1	68404
10600082	NAD(P) dependent steroid dehydrogenase-like	Nsdhl	18194
10548038	neurotrophin 3	Ntf3	18205
10405633	neurotrophic tyrosine kinase, receptor, type 2	Ntrk2	18212
10564667	neurotrophic tyrosine kinase, receptor, type 3	Ntrk3	18213
10452404	nudix (nucleoside diphosphate linked moiety X)-type motif 12	Nudt12	67993
10412943	nudix (nucleoside diphosphate linked moiety X)-type motif 13	Nudt13	67725
10472195	nudix (nucleoside diphosphate linked moiety X)-type motif 15	Nudt15	214254
10575685	nudix (nucleoside diphosphate linked moiety X)-type motif 7	Nudt7	67528
10354418	oligonucleotide/oligosaccharide-binding fold containing 2A	Obfc2a	109019
10554969	odd Oz/ten-m homolog 4 (Drosophila)	Odz4	23966
10374119	oxoglutarate dehydrogenase (lipoamide)	Ogdh	18293
10473494	olfactory receptor 1034 /// olfactory receptor 1036	Olfr1034 /// Olfr1036	258216 /// 258245
10445141	olfactory receptor 111 /// olfactory receptor 110	Olfr111 /// Olfr110	545205 /// 258325
10378385	olfactory receptor 20 /// spermatogenesis associated 22	Olfr20 /// Spata22	258925 /// 380709
10434888	optic atrophy 1 homolog (human)	Opa1	74143
10550632	optic atrophy 3 (human)	Opa3	403187
10429859	5-oxoprolinase (ATP-hydrolysing)	Oplah	75475
10436727	open reading frame 63	ORF63	224419
10505438	orosomucoid 1	Orm1	18405
10505445	orosomucoid 3	Orm3	18407
10390685	ORM1-like 3 (S. cerevisiae)	Ormdl3	66612
10544660	oxysterol binding protein-like 3	Osbpl3	71720
10366310	oxysterol binding protein-like 8	Osbpl8	237542
10427471	oncostatin M receptor	Osmr	18414
10362829	osteopetrosis associated transmembrane protein 1	Ostm1	14628
10521574	otopetrin 1	Otop1	21906
10413826	oxidoreductase NAD-binding domain containing 1	Oxnad1	218885
10378240	purinergic receptor P2X, ligand-gated ion channel, 1	P2rx1	18436
10378319	purinergic receptor P2X, ligand-gated ion channel, 5	P2rx5	94045
10498350	purinergic receptor P2Y, G-protein coupled, 14	P2ry14	140795
10565958	pyrimidinergic receptor P2Y, G-protein coupled, 6	P2ry6	233571
10363350	procollagen-proline, 2-oxoglutarate 4-dioxygenase (proline 4-hydroxylase), alpha 1 polypeptide	P4ha1	18451
10376074	procollagen-proline, 2-oxoglutarate 4-dioxygenase (proline 4-hydroxylase), alpha II polypeptide	P4ha2	18452
10365545	phenylalanine hydroxylase	Pah	18478
10505120	paralemmin 2 /// A kinase (PRKA) anchor protein 2 /// Palm2-Akap2 readthrough transcript	Palm2 /// Akap2 /// Palm2-Akap2	242481 /// 11641 /// 677884
10501734	palmdelphin	Palmd	114301
10467162	pantothenate kinase 1	Pank1	75735
10351347	pappalysin 2 /// cellular repressor of E1A-stimulated genes 1	Pappa2 /// Creg1	23850 /// 433375
10587871	progestin and adipoQ receptor family member IX	Paqr9	75552
10585905	poly (ADP-ribose) polymerase family, member 6	Parp6	67287
10493537	pre-B-cell leukemia transcription factor interacting protein 1	Pbxip1	229534
10417183	propionyl-Coenzyme A carboxylase, alpha polypeptide	Pcca	110821
10596053	propionyl Coenzyme A carboxylase, beta polypeptide	Pccb	66904
10601569	protocadherin 11 X-linked	Pcdh11x	245578
10577096	PCI domain containing 2	Pcid2	234069
10479047	phosphoenolpyruvate carboxykinase 1, cytosolic	Pck1	18534
10357676	PCTAIRE-motif protein kinase 3	Pctk3	18557
10460400	pyruvate carboxylase	Pcx	18563
10459229	prenylcysteine oxidase 1 like	Pcyox1l	240334
10393851	phosphate cytidylyltransferase 2, ethanolamine	Pcyt2	68671
10555510	phosphodiesterase 2A, cGMP-stimulated	Pde2a	207728
10407097	phosphodiesterase 4D, cAMP specific	Pde4d	238871
10607587	pyruvate dehydrogenase E1 alpha 1	Pdha1	18597
10417538	pyruvate dehydrogenase (lipoamide) beta	Pdhb	68263
10485429	pyruvate dehydrogenase complex, component X	Pdhx	27402
10472846	pyruvate dehydrogenase kinase, isoenzyme 1	Pdk1	228026
10390103	pyruvate dehydrogenase kinase, isoenzyme 2	Pdk2	18604
10543017	pyruvate dehydrogenase kinase, isoenzyme 4	Pdk4	27273
10467420	PDZ and LIM domain 1 (elfin)	Pdlim1	54132
10520950	PDZ and LIM domain 1 (elfin)	Pdlim1	54132
10574488	pyruvate dehyrogenase phosphatase catalytic subunit 2	Pdp2	382051
10518147	podoplanin	Pdpn	14726
10427816	PDZ domain containing 2	Pdzd2	68070
10392221	platelet/endothelial cell adhesion molecule 1	Pecam1	18613
10559796	paternally expressed 3	Peg3	18616
10511363	preproenkephalin	Penk	18619
10463448	progressive external ophthalmoplegia 1 (human)	Peo1	226153
10377439	period homolog 1 (Drosophila)	Per1	18626
10356601	period homolog 2 (Drosophila) /// RIKEN cDNA 9830107B12 gene	Per2 /// 9830107B12Rik	18627 /// 328829
10492846	PET112-like (yeast)	Pet112l	229487
10510982	peroxisomal biogenesis factor 10	Pex10	668173
10564805	peroxisomal biogenesis factor 11 alpha	Pex11a	18631
10518546	peroxisomal biogenesis factor 14	Pex14	56273
10474028	peroxisomal biogenesis factor 16	Pex16	18633
10351738	peroxisomal biogenesis factor 19	Pex19	19298
10547701	peroxisomal biogenesis factor 5	Pex5	19305
10445607	peroxisomal biogenesis factor 6	Pex6	224824
10602385	6-phosphofructo-2-kinase/fructose-2,6-biphosphatase 1	Pfkfb1	18639
10480035	6-phosphofructo-2-kinase/fructose-2,6-biphosphatase 3	Pfkfb3	170768
10370376	phosphofructokinase, liver, B-type	Pfkl	18641
10426557	phosphofructokinase, muscle	Pfkm	18642
10407481	phosphofructokinase, platelet	Pfkp	56421
10561302	phosphoglycerate mutase 1	Pgam1	18648
10518570	phosphogluconate dehydrogenase	Pgd	110208
10506188	phosphoglucomutase 2	Pgm2	72157
10380551	prohibitin	Phb	18673
10422776	prohibitin	Phb	18673
10541711	prohibitin 2	Phb2	12034
10350146	pleckstrin homology-like domain, family A, member 3	Phlda3	27280
10380566	phosphatase, orphan 1 /// ABI gene family, member 3	Phospho1 /// Abi3	237928 /// 66610
10469046	phytanoyl-CoA hydroxylase	Phyh	16922
10467578	phosphoinositide-3-kinase adaptor protein 1	Pik3ap1	83490
10399924	phosphoinositide-3-kinase, catalytic, gamma polypeptide	Pik3cg	30955
10377265	phosphoinositide-3-kinase, regulatory subunit 5, p101	Pik3r5	320207
10534927	paired immunoglobin-like type 2 receptor alpha	Pilra	231805
10443527	proviral integration site 1	Pim1	18712
10480347	phosphatidylinositol-5-phosphate 4-kinase, type II, alpha	Pip4k2a	18718
10466779	phosphatidylinositol-4-phosphate 5-kinase, type 1 beta	Pip5k1b	18719
10373702	phosphatidylserine decarboxylase, pseudogene 1 /// phosphatidylserine decarboxylase, pseudogene 3	Pisd-ps1 /// Pisd-ps3	236604 /// 66776
10423971	polycystic kidney and hepatic disease 1-like 1	Pkhd1l1	192190
10585932	pyruvate kinase, muscle	Pkm2	18746
10358434	phospholipase A2, group IVA (cytosolic, calcium-dependent)	Pla2g4a	18783
10445293	phospholipase A2, group VII (platelet-activating factor acetylhydrolase, plasma)	Pla2g7	27226
10531724	placenta-specific 8	Plac8	231507
10413047	plasminogen activator, urokinase	Plau	18792
10548817	phospholipase B domain containing 1	Plbd1	66857
10561306	phospholipase D family, member 3	Pld3	18807
10384458	pleckstrin	Plek	56193
10391359	pleckstrin homology domain containing, family H (with MyTH4 domain) member 3	Plekhh3	217198
10564795	perilipin 1	Plin1	103968
10451943	perilipin 5	Plin5	66968
10372028	plexin C1	Plxnc1	54712
10349694	peptidase M20 domain containing 1	Pm20d1	212933
10493548	phosphomevalonate kinase	Pmvk	68603
10447860	poly(A)-specific ribonuclease (PARN)-like domain containing 1	Pnldc1	240023
10558921	patatin-like phospholipase domain containing 2	Pnpla2	66853
10425822	patatin-like phospholipase domain containing 3	Pnpla3	116939
10384032	polymerase (DNA directed), delta 2, regulatory subunit	Pold2	18972
10379204	polymerase (DNA-directed), delta interacting protein 2	Poldip2	67811
10475965	polymerase (RNA) I polypeptide B	Polr1b	20017
10515277	protein O-linked mannose beta1,2-N-acetylglucosaminyltransferase /// RIKEN cDNA 1520402A15 gene	Pomgnt1 /// 1520402A15Rik	68273 /// 68075
10471337	protein-O-mannosyltransferase 1	Pomt1	99011
10397507	protein-O-mannosyltransferase 2 /// glutathione transferase zeta 1 (maleylacetoacetate isomerase)	Pomt2 /// Gstz1	217734 /// 14874
10435697	popeye domain containing 2	Popdc2	64082
10363498	pyrophosphatase (inorganic) 1	Ppa1	67895
10407211	phosphatidic acid phosphatase type 2A	Ppap2a	19012
10425987	peroxisome proliferator activated receptor alpha	Ppara	19013
10540897	peroxisome proliferator activated receptor gamma	Pparg	19016
10529977	peroxisome proliferative activated receptor, gamma, coactivator 1 alpha	Ppargc1a	19017
10529979	peroxisome proliferative activated receptor, gamma, coactivator 1 alpha	Ppargc1a	19017
10459193	peroxisome proliferative activated receptor, gamma, coactivator 1 beta	Ppargc1b	170826
10593918	phosphopantothenoylcysteine decarboxylase	Ppcdc	66812
10479550	pancreatic progenitor cell differentiation and proliferation factor homolog (zebrafish)RIKEN cDNA 2700038C09 gene	Ppdpf	66496
10599576	pancreatic progenitor cell differentiation and proliferation factor homolog (zebrafish)RIKEN cDNA 2700038C09 gene	Ppdpf	66496
10458906	peptidylprolyl isomerase C	Ppic	19038
10413222	peptidylprolyl isomerase F (cyclophilin F)	Ppif	105675
10444957	protein phosphatase 1, regulatory subunit 10	Ppp1r10	52040
10433163	protein phosphatase 1, regulatory (inhibitor) subunit 1A	Ppp1r1a	58200
10467003	protein phosphatase 1, regulatory (inhibitor) subunit 2 /// protein phosphatase 1, regulatory (inhibitor) subunit 2 pseudogene	Ppp1r2 /// Gm5972	66849 /// 546723
10571321	protein phosphatase 1, regulatory (inhibitor) subunit 3B	Ppp1r3b	244416
10467206	protein phosphatase 1, regulatory (inhibitor) subunit 3C	Ppp1r3c	53412
10490350	protein phosphatase 1, regulatory subunit 3D	Ppp1r3d	228966
10593430	protein phosphatase 2 (formerly 2A), regulatory subunit A (PR 65), beta isoform /// salt inducible kinase 2	Ppp2r1b /// Sik2	73699 /// 235344
10361104	protein phosphatase 2, regulatory subunit B (B56), alpha isoform	Ppp2r5a	226849
10510162	protein phosphatase 2, regulatory subunit B (B56), alpha isoform /// predicted gene 13244 /// predicted gene 3353 /// similar to protein phosphatase 2, regulatory subunit B (B56), alpha isoform	Ppp2r5a /// Gm13244 /// Gm3353 /// LOC677636	226849 /// 545704 /// 100041461 /// 677636
10510197	protein phosphatase 2, regulatory subunit B (B56), alpha isoform /// predicted gene 13244 /// predicted gene 3353 /// similar to protein phosphatase 2, regulatory subunit B (B56), alpha isoform	Ppp2r5a /// Gm13244 /// Gm3353 /// LOC677636	226849 /// 545704 /// 100041461 /// 677636
10518341	protein phosphatase 2, regulatory subunit B (B56), alpha isoform /// predicted gene 13244 /// predicted gene 3353 /// similar to protein phosphatase 2, regulatory subunit B (B56), alpha isoform	Ppp2r5a /// Gm13244 /// Gm3353 /// LOC677636	226849 /// 545704 /// 100041461 /// 677636
10554445	protein regulator of cytokinesis 1	Prc1	233406
10554945	prolylcarboxypeptidase (angiotensinase C)	Prcp	72461
10455761	PR domain containing 6	Prdm6	225518
10507328	peroxiredoxin 1	Prdx1	18477
10468869	peroxiredoxin 3	Prdx3	11757
10529041	prolactin regulatory element binding	Preb	50907
10514779	protein kinase, AMP-activated, alpha 2 catalytic subunit	Prkaa2	108079
10573266	protein kinase, cAMP dependent, catalytic, alpha /// sterile alpha motif domain containing 1	Prkaca /// Samd1	18747 /// 666704
10399908	protein kinase, cAMP dependent regulatory, type II beta	Prkar2b	19088
10557177	protein kinase C, beta	Prkcb	18751
10447294	protein kinase C, epsilon	Prkce	18754
10396402	protein kinase C, eta	Prkch	18755
10379060	protein interacting with cyclin A1	Proca1	216974
10477717	protein C receptor, endothelial	Procr	19124
10436456	protein S (alpha)	Pros1	19128
10461869	prune homolog 2 (Drosophila)	Prune2	353211
10585555	proline-serine-threonine phosphatase-interacting protein 1	Pstpip1	19200
10508734	platelet-activating factor receptor	Ptafr	19204
10480734	prostaglandin D2 synthase (brain)	Ptgds	19215
10497079	prostaglandin E receptor 3 (subtype EP3)	Ptger3	19218
10481518	prostaglandin E synthase	Ptges	64292
10471411	prostaglandin E synthase 2	Ptges2	96979
10397189	prostaglandin reductase 2	Ptgr2	77219
10350516	prostaglandin-endoperoxide synthase 2	Ptgs2	19225
10514275	protein tyrosine phosphatase-like A domain containing 2	Ptplad2	66775
10357191	protein tyrosine phosphatase, non-receptor type 4	Ptpn4	19258
10547769	protein tyrosine phosphatase, non-receptor type 6	Ptpn6	15170
10366476	protein tyrosine phosphatase, receptor type, B	Ptprb	19263
10358224	protein tyrosine phosphatase, receptor type, C	Ptprc	19264
10558410	protein tyrosine phosphatase, receptor type, E	Ptpre	19267
10484888	protein tyrosine phosphatase, receptor type, J	Ptprj	19271
10484894	protein tyrosine phosphatase, receptor type, J	Ptprj	19271
10536667	protein tyrosine phosphatase, receptor type Z, polypeptide 1	Ptprz1	19283
10488797	peroxisomal membrane protein 4	Pxmp4	59038
10476969	brain glycogen phosphorylase	Pygb	110078
10400844	liver glycogen phosphorylase	Pygl	110095
10460947	muscle glycogen phosphorylase	Pygm	19309
10430372	RAS-related C3 botulinum substrate 2	Rac2	19354
10432511	Rac GTPase-activating protein 1	Racgap1	26934
10580210	RAD23a homolog (S. cerevisiae)	Rad23a	19358
10533462	RAD9 homolog B (S. cerevisiae)	Rad9b	231724
10485372	recombination activating gene 1 /// RIKEN cDNA B230118H07 gene	Rag1 /// B230118H07Rik	19373 /// 68170
10427744	retinoic acid induced 14	Rai14	75646
10604523	RAP2C, member of RAS oncogene family	Rap2c	72065
10399148	Rap guanine nucleotide exchange factor (GEF) 5	Rapgef5	217944
10417713	retinoic acid receptor, beta	Rarb	218772
10498584	retinoic acid receptor responder (tazarotene induced) 1	Rarres1	109222
10410892	RAS p21 protein activator 1	Rasa1	218397
10386455	RAS, dexamethasone-induced 1	Rasd1	19416
10531610	RasGEF domain family, member 1B	Rasgef1b	320292
10527538	RAS-like, family 11, member A	Rasl11a	68895
10586390	RAS-like, family 12	Rasl12	70784
10372844	Ras association (RalGDS/AF-6) domain family member 3	Rassf3	192678
10453867	retinoblastoma binding protein 8	Rbbp8	225182
10489127	retinoblastoma-like 1 (p107)	Rbl1	19650
10603469	RNA binding motif protein 3	Rbm3	19652
10467319	retinol binding protein 4, plasma	Rbp4	19662
10559516	retinol dehydrogenase 13 (all-trans and 9-cis)	Rdh13	108841
10364784	receptor accessory protein 6	Reep6	70335
10530130	RELT-like 1	Rell1	100532
10605181	renin binding protein	Renbp	19703
10539143	retinol saturase (all trans retinol 13,14 reductase)	Retsat	67442
10358408	regulator of G-protein signaling 1	Rgs1	50778
10568392	regulator of G-protein signalling 10	Rgs10	67865
10360418	regulator of G protein signaling 7	Rgs7	24012
10411949	regulator of G-protein signalling 7 binding protein	Rgs7bp	52882
10449071	ras homolog gene family, member T2 /// WD repeat domain 90	Rhot2 /// Wdr90	214952 /// 106618
10461782	required for meiotic nuclear division 1 homolog (S. cerevisiae) /// required for meiotic nuclear division 1 pseudogene	Rmnd1 /// Gm5512	66084 /// 433224
10414537	ribonuclease, RNase A family 4 /// angiogenin, ribonuclease, RNase A family, 5	Rnase4 /// Ang	58809 /// 11727
10415791	ribonuclease H2, subunit B	Rnaseh2b	67153
10602009	ring finger protein 128	Rnf128	66889
10399696	ring finger protein 144A	Rnf144a	108089
10404965	ring finger protein 144B	Rnf144b	218215
10375343	ring finger protein 145	Rnf145	74315
10354191	ring finger protein 149	Rnf149	67702
10377927	ring finger protein 167	Rnf167	70510
10487879	ring finger protein 24	Rnf24	51902
10467102	renalase, FAD-dependent amine oxidase	Rnls	67795
10378768	RNA methyltransferase like 1	Rnmtl1	67390
10391488	U2 small nuclear RNA	Rnu2	19848
10578688	U2 small nuclear RNA	Rnu2	19848
10603736	U2 small nuclear RNA	Rnu2	19848
10422852	ribosomal protein L19	Rpl19	19921
10459669	ribosomal protein L5	Rpl5	19983
10405935	ribosomal protein, large, P0	Rplp0	11837
10565434	ribosomal protein S13	Rps13	68052
10567171	ribosomal protein S13	Rps13	68052
10542722	ribosomal protein S25 /// predicted gene 4963	Rps25 /// Gm4963	75617 /// 243302
10581151	Ras-related associated with diabetes	Rrad	56437
10404612	ras responsive element binding protein 1	Rreb1	68750
10394978	ribonucleotide reductase M2	Rrm2	20135
10362904	reticulon 4 interacting protein 1	Rtn4ip1	170728
10563275	RuvB-like protein 2	Ruvbl2	20174
10552945	RuvB-like protein 2 /// glycogen synthase 1, muscle	Ruvbl2 /// Gys1	20174 /// 14936
10351430	retinoid X receptor gamma	Rxrg	20183
10407598	ryanodine receptor 2, cardiac	Ryr2	20191
10493812	S100 calcium binding protein A4	S100a4	20198
10501586	sphingosine-1-phosphate receptor 1	S1pr1	13609
10563597	serum amyloid A 3	Saa3	20210
10542911	sterile alpha motif domain containing 9-like	Samd9l	209086
10489107	SAM domain and HD domain, 1	Samhd1	56045
10425834	sorting and assembly machinery component 50 homolog (S. cerevisiae)	Samm50	68653
10607467	spermidine/spermine N1-acetyl transferase 1	Sat1	20229
10557399	SH3-binding kinase 1	Sbk1	104175
10578916	sterol-C4-methyl oxidase-like	Sc4mol	66234
10592585	sterol-C5-desaturase (fungal ERG3, delta-5-desaturase) homolog (S. cerevisae)	Sc5d	235293
10467979	stearoyl-Coenzyme A desaturase 1	Scd1	20249
10463355	stearoyl-Coenzyme A desaturase 2	Scd2	20250
10492522	schwannomin interacting protein 1	Schip1	30953
10443276	signal peptide, CUB domain, EGF-like 3	Scube3	268935
10508651	syndecan 3	Sdc3	20970
10503134	syndecan binding protein	Sdcbp	53378
10410625	succinate dehydrogenase complex, subunit A, flavoprotein (Fp)	Sdha	66945
10509858	succinate dehydrogenase complex, subunit B, iron sulfur (Ip)	Sdhb	67680
10360046	succinate dehydrogenase complex, subunit C, integral membrane protein	Sdhc	66052
10593356	succinate dehydrogenase complex, subunit D, integral membrane protein	Sdhd	66925
10420216	short chain dehydrogenase/reductase family 39U, member 1	Sdr39u1	654795
10373834	SEC14-like 4 (S. cerevisiae)	Sec14l4	103655
10467989	Sec31 homolog B (S. cerevisiae)	Sec31b	240667
10351182	selectin, endothelial cell	Sele	20339
10351206	selectin, platelet	Selp	20344
10532744	selectin, platelet (p-selectin) ligand	Selplg	20345
10519717	sema domain, immunoglobulin domain (Ig), short basic domain, secreted, (semaphorin) 3A	Sema3a	20346
10353899	sema domain, immunoglobulin domain (Ig), transmembrane domain (TM) and short cytoplasmic domain, (semaphorin) 4C	Sema4c	20353
10409240	sema domain, immunoglobulin domain (Ig), transmembrane domain (TM) and short cytoplasmic domain, (semaphorin) 4D	Sema4d	20354
10568221	selenophosphate synthetase 2	Sephs2	20768
10402406	serine (or cysteine) peptidase inhibitor, clade A, member 1C	Serpina1c	20702
10398039	serine (or cysteine) peptidase inhibitor, clade A, member 3F /// serine (or cysteine) peptidase inhibitor, clade A, member 3G	Serpina3f /// Serpina3g	238393 /// 20715
10398075	serine (or cysteine) peptidase inhibitor, clade A, member 3N	Serpina3n	20716
10408557	serine (or cysteine) peptidase inhibitor, clade B, member 1a	Serpinb1a	66222
10408600	serine (or cysteine) peptidase inhibitor, clade B, member 6a	Serpinb6a	20719
10404422	serine (or cysteine) peptidase inhibitor, clade B, member 6b	Serpinb6b	20708
10565794	serine (or cysteine) peptidase inhibitor, clade H, member 1	Serpinh1	12406
10473809	SFFV proviral integration 1	Sfpi1	20375
10570957	secreted frizzled-related protein 1	Sfrp1	20377
10545812	sideroflexin 5	Sfxn5	94282
10362073	serum/glucocorticoid regulated kinase 1	Sgk1	20393
10371041	small glutamine-rich tetratricopeptide repeat (TPR)-containing, alpha	Sgta	52551
10534585	SH2B adaptor protein 2	Sh2b2	23921
10351477	SH2 domain protein 1B1	Sh2d1b1	26904
10517169	SH3 domain binding glutamic acid-rich protein-like 3	Sh3bgrl3	73723
10386604	serine hydroxymethyltransferase 1 (soluble)	Shmt1	20425
10476021	signal-regulatory protein alpha	Sirpa	19261
10568997	sirtuin 3 (silent mating type information regulation 2, homolog) 3 (S. cerevisiae)	Sirt3	64384
10550593	sine oculis-related homeobox 5 homolog (Drosophila)	Six5	20475
10429128	src-like adaptor	Sla	20491
10360173	SLAM family member 7	Slamf7	75345
10347335	solute carrier family 11 (proton-coupled divalent metal ion transporters), member 1	Slc11a1	18173
10461558	solute carrier family 15, member 3	Slc15a3	65221
10495035	solute carrier family 16 (monocarboxylic acid transporters), member 1	Slc16a1	20501
10462313	solute carrier family 1 (neuronal/epithelial high affinity glutamate transporter, system Xag), member 1	Slc1a1	20510
10427590	solute carrier family 1 (glial high affinity glutamate transporter), member 3	Slc1a3	20512
10550332	solute carrier family 1 (neutral amino acid transporter), member 5	Slc1a5	20514
10570837	solute carrier family 20, member 2	Slc20a2	20516
10408616	solute carrier family 22, member 23	Slc22a23	73102
10476740	solute carrier family 24 (sodium/potassium/calcium exchanger), member 3	Slc24a3	94249
10438262	solute carrier family 25 (mitochondrial carrier, citrate transporter), member 1	Slc25a1	13358
10383395	solute carrier family 25 (mitochondrial carrier, dicarboxylate transporter), member 10	Slc25a10	27376
10387922	solute carrier family 25 (mitochondrial carrier oxoglutarate carrier), member 11	Slc25a11	67863
10543031	solute carrier family 25 (mitochondrial carrier, adenine nucleotide translocator), member 13	Slc25a13	50799
10392983	solute carrier family 25 (mitochondrial thiamine pyrophosphate carrier), member 19	Slc25a19	67283
10589076	solute carrier family 25 (mitochondrial carnitine/acylcarnitine translocase), member 20	Slc25a20	57279
10569168	solute carrier family 25 (mitochondrial carrier, glutamate), member 22	Slc25a22	68267
10540215	solute carrier family 25 (mitochondrial carrier, phosphate carrier), member 26	Slc25a26	67582
10517988	solute carrier family 25, member 34	Slc25a34	384071
10377372	solute carrier family 25, member 35	Slc25a35	71998
10590245	solute carrier family 25, member 38	Slc25a38	208638
10391669	solute carrier family 25, member 39	Slc25a39	68066
10579199	solute carrier family 25, member 42	Slc25a42	73095
10499372	solute carrier family 25, member 44	Slc25a44	229517
10475653	solute carrier family 27 (fatty acid transporter), member 2	Slc27a2	26458
10507594	solute carrier family 2 (facilitated glucose transporter), member 1	Slc2a1	20525
10387743	solute carrier family 2 (facilitated glucose transporter), member 4	Slc2a4	20528
10510516	solute carrier family 2 (facilitated glucose transporter), member 5	Slc2a5	56485
10386020	solute carrier family 36 (proton/amino acid symporter), member 2	Slc36a2	246049
10592266	solute carrier family 37 (glycerol-3-phosphate transporter), member 2	Slc37a2	56857
10473384	solute carrier family 43, member 3	Slc43a3	58207
10501811	solute carrier family 44, member 3	Slc44a3	213603
10535841	solute carrier family 46, member 3	Slc46a3	71706
10436945	solute carrier family 5 (inositol transporters), member 3	Slc5a3	53881
10436941	solute carrier family 5 (inositol transporters), member 3 /// mitochondrial ribosomal protein S6	Slc5a3 /// Mrps6	53881 /// 121022
10529052	solute carrier family 5 (sodium-dependent vitamin transporter), member 6	Slc5a6	330064
10498024	solute carrier family 7 (cationic amino acid transporter, y+ system), member 11	Slc7a11	26570
10419744	solute carrier family 7 (cationic amino acid transporter, y+ system), member 7	Slc7a7	20540
10588263	solute carrier organic anion transporter family, member 2a1	Slco2a1	24059
10479379	solute carrier organic anion transporter family, member 4a1	Slco4a1	108115
10379630	schlafen 2	Slfn2	20556
10389143	schlafen 8	Slfn8	276950
10490225	slowmo homolog 2 (Drosophila)	Slmo2	66390
10429500	secreted Ly6/Plaur domain containing 1	Slurp1	57277
10462237	SWI/SNF related, matrix associated, actin dependent regulator of chromatin, subfamily a, member 2	Smarca2	67155
10370025	SWI/SNF related, matrix associated, actin dependent regulator of chromatin, subfamily b, member 1	Smarcb1	20587
10492558	structural maintenance of chromosomes 4	Smc4	70099
10425357	Smith-Magenis syndrome chromosome region, candidate 7-like (human)	Smcr7l	239555
10516956	sphingomyelin phosphodiesterase, acid-like 3B	Smpdl3b	100340
10539592	SET and MYND domain containing 5	Smyd5	232187
10390505	small nucleolar RNA, H/ACA box 21	Snora21	100302498
10558919	small nucleolar RNA, H/ACA box 52	Snora52	100217419
10604076	small nucleolar RNA, H/ACA box 69	Snora69	104369
10600355	small nucleolar RNA, H/ACA box 70	Snora70	104368
10547073	small nucleolar RNA, H/ACA box 7A	Snora7a	100217451
10586168	small nucleolar RNA, C/D box 16A	Snord16a	100217453
10461162	small nucleolar RNA, C/D box 22	Snord22	100127111
10563114	small nucleolar RNA, C/D box 32A /// ribosomal protein L13A	Snord32a /// Rpl13a	27209 /// 22121
10563112	small nucleolar RNA, C/D box 33	Snord33	27208
10563108	small nucleolar RNA, C/D box 35A	Snord35a	27211
10376885	small nucleolar RNA, C/D box 49B	Snord49b	100217426
10576216	small nucleolar RNA, C/D box 68 /// ribosomal protein L13	Snord68 /// Rpl13	100302565 /// 270106
10561194	small nuclear ribonucleoprotein polypeptide A	Snrpa	53607
10428698	syntrophin, basic 1	Sntb1	20649
10488237	sorting nexin 5	Snx5	69178
10359161	sterol O-acyltransferase 1	Soat1	20652
10441815	superoxide dismutase 2, mitochondrial	Sod2	20656
10529515	sortilin-related VPS10 domain containing receptor 2	Sorcs2	81840
10495285	sortilin 1	Sort1	20661
10391508	sclerostin	Sost	74499
10408450	SRY-box containing gene 4	Sox4	20677
10531931	SPARC-like 1	Sparcl1	13602
10483401	SPC25, NDC80 kinetochore complex component, homolog (S. cerevisiae)	Spc25	66442
10356154	SPHK1 interactor, AKAP domain containing	Sphkap	77629
10523717	secreted phosphoprotein 1	Spp1	20750
10491721	sprouty homolog 1 (Drosophila)	Spry1	24063
10442629	splA/ryanodine receptor domain and SOCS box containing 3	Spsb3	79043
10401781	serine palmitoyltransferase, long chain base subunit 2	Sptlc2	20773
10424349	squalene epoxidase	Sqle	20775
10386473	sterol regulatory element binding transcription factor 1	Srebf1	20787
10425695	sterol regulatory element binding factor 2	Srebf2	20788
10437376	sarcalumenin	Srl	106393
10596137	signal recognition particle receptor, B subunit	Srprb	20818
10515574	ST3 beta-galactoside alpha-2,3-sialyltransferase 3	St3gal3	20441
10539080	ST3 beta-galactoside alpha-2,3-sialyltransferase 5	St3gal5	20454
10522788	signal transducing adaptor family member 1	Stap1	56792
10475772	START domain containing 7	Stard7	99138
10381172	signal transducer and activator of transcription 5A	Stat5a	20850
10465604	stress-induced phosphoprotein 1	Stip1	20867
10508115	serine/threonine kinase 40	Stk40	74178
10513818	stathmin 1	Stmn1	16765
10482030	stomatin	Stom	13830
10346576	STE20-related kinase adaptor beta	Stradb	227154
10416379	succinate-Coenzyme A ligase, ADP-forming, beta subunit	Sucla2	20916
10539159	succinate-CoA ligase, GDP-forming, alpha subunit	Suclg1	56451
10373515	sulfite oxidase	Suox	211389
10369586	suppressor of var1, 3-like 1 (S. cerevisiae) /// RIKEN cDNA 4930507D05 gene	Supv3l1 /// 4930507D05Rik	338359 /// 74706
10369932	sushi domain containing 2	Susd2	71733
10405216	spleen tyrosine kinase	Syk	20963
10558903	transaldolase 1	Taldo1	21351
10500218	threonyl-tRNA synthetase 2, mitochondrial (putative)	Tars2	71807
10600357	tafazzin	Taz	66826
10448459	TBC1 domain family, member 24	Tbc1d24	224617
10422028	TBC1 domain family, member 4	Tbc1d4	210789
10491056	transducin (beta)-like 1X-linked receptor 1	Tbl1xr1	81004
10384192	transforming growth factor beta regulated gene 4	Tbrg4	21379
10464529	T-cell, immune regulator 1, ATPase, H+ transporting, lysosomal V0 protein A3	Tcirg1	27060
10530536	tec protein tyrosine kinase	Tec	21682
10579996	trans-2,3-enoyl-CoA reductase	Tecr	106529
10504316	testis specific protein kinase 1 /// CD72 antigen	Tesk1 /// Cd72	21754 /// 12517
10512470	testis specific protein kinase 1 /// CD72 antigen	Tesk1 /// Cd72	21754 /// 12517
10447521	transcription factor B1, mitochondrial	Tfb1m	224481
10551185	transforming growth factor, beta 1	Tgfb1	21803
10381006	thyroid hormone receptor alpha	Thra	21833
10390691	thyroid hormone receptor alpha /// nuclear receptor subfamily 1, group D, member 1	Thra /// Nr1d1	21833 /// 217166
10565609	thyroid hormone responsive SPOT14 homolog (Rattus)	Thrsp	21835
10495967	TRAF-interacting protein with forkhead-associated domain	Tifa	211550
10418804	translocase of inner mitochondrial membrane 23 homolog (yeast)	Timm23	53600
10561388	translocase of inner mitochondrial membrane 50 homolog (yeast)	Timm50	66525
10598976	tissue inhibitor of metalloproteinase 1	Timp1	21857
10413542	transketolase	Tkt	21881
10379034	TLC domain containing 1	Tlcd1	68385
10530145	toll-like receptor 1	Tlr1	21897
10601385	toll-like receptor 13	Tlr13	279572
10498992	toll-like receptor 2	Tlr2	24088
10607870	toll-like receptor 7	Tlr7	170743
10607868	toll-like receptor 8	Tlr8	170744
10435043	transmembrane 4 L six family member 19	Tm4sf19	277203
10384138	transmembrane emp24 protein transport domain containing 4	Tmed4	103694
10504891	transmembrane protein with EGF-like and two follistatin-like domains 1	Tmeff1	230157
10466087	transmembrane protein 109	Tmem109	68539
10413598	transmembrane protein 110	Tmem110	69179
10525473	transmembrane protein 120B	Tmem120b	330189
10565437	transmembrane protein 135	Tmem135	72759
10592701	transmembrane protein 136	Tmem136	235300
10553140	transmembrane protein 143	Tmem143	70209
10492815	transmembrane protein 154	Tmem154	320782
10522596	transmembrane protein 165	Tmem165	21982
10538150	transmembrane protein 176A	Tmem176a	66058
10345869	transmembrane protein 182	Tmem182	381339
10437586	transmembrane protein 186	Tmem186	66690
10448836	transmembrane protein 204	Tmem204	407831
10540105	transmembrane protein 43	Tmem43	74122
10592044	transmembrane protein 45b	Tmem45b	235135
10440918	transmembrane protein 50B	Tmem50b	77975
10501802	transmembrane protein 56	Tmem56	99887
10499348	transmembrane protein 79	Tmem79	71913
10387368	transmembrane protein 88	Tmem88	67020
10434668	transmembrane protein 97	Tmem97	69071
10551009	thymosin, beta 10	Tmsb10	19240
10398665	tumor necrosis factor, alpha-induced protein 2	Tnfaip2	21928
10368144	tumor necrosis factor, alpha-induced protein 3	Tnfaip3	21929
10455647	tumor necrosis factor, alpha-induced protein 8	Tnfaip8	106869
10448307	tumor necrosis factor receptor superfamily, member 12a	Tnfrsf12a	27279
10518300	tumor necrosis factor receptor superfamily, member 1b	Tnfrsf1b	21938
10445241	tumor necrosis factor receptor superfamily, member 21	Tnfrsf21	94185
10569504	tumor necrosis factor receptor superfamily, member 23	Tnfrsf23	79201
10569485	tumor necrosis factor receptor superfamily, member 26	Tnfrsf26	244237
10380381	transducer of ErbB-2.1	Tob1	22057
10386495	target of myb1-like 2 (chicken)	Tom1l2	216810
10560630	translocase of outer mitochondrial membrane 40 homolog (yeast)	Tomm40	53333
10360058	translocase of outer mitochondrial membrane 40 homolog-like (yeast)	Tomm40l	641376
10390707	topoisomerase (DNA) II alpha	Top2a	21973
10579872	tumor protein D52	Tpd52	21985
10448202	tropomyosin 4	Tpm4	326618
10406171	tubulin polymerization promoting protein	Tppp	72948
10477187	TPX2, microtubule-associated protein homolog (Xenopus laevis)	Tpx2	72119
10388749	TNF receptor associated factor 4	Traf4	22032
10437311	TNF receptor-associated protein 1	Trap1	68015
10445781	triggering receptor expressed on myeloid cells 2	Trem2	83433
10566326	tripartite motif-containing 12 /// similar to tripartite motif protein TRIM12	Trim12 /// LOC100048060	76681 /// 100048060
10376899	tripartite motif-containing 16 /// F-box and WD-40 domain protein 10	Trim16 /// Fbxw10	94092 /// 213980
10498620	tripartite motif-containing 59	Trim59	66949
10398717	tRNA methyltransferase 61 homolog A (S. cerevisiae)	Trmt61a	328162
10606989	TSC22 domain family, member 3	Tsc22d3	14605
10397606	thyroid stimulating hormone receptor	Tshr	22095
10542066	tetraspanin 11	Tspan11	68498
10543306	tetraspanin 12	Tspan12	269831
10369531	tetraspanin 15	Tspan15	70423
10485198	tetraspanin 18	Tspan18	241556
10558961	tetraspanin 4	Tspan4	64540
10366446	tetraspanin 8	Tspan8	216350
10548128	tetraspanin 9	Tspan9	109246
10381140	tetratricopeptide repeat domain 25	Ttc25	74407
10425999	tetratricopeptide repeat domain 38	Ttc38	239570
10402096	tetratricopeptide repeat domain 7B	Ttc7b	104718
10396952	tetratricopeptide repeat domain 9	Ttc9	69480
10496837	tubulin tyrosine ligase-like family, member 7	Ttll7	70892
10454192	transthyretin	Ttr	22139
10556178	tubby candidate gene	Tub	22141
10541301	tubulin, alpha 8	Tuba8	53857
10578984	Tu translation elongation factor, mitochondrial	Tufm	233870
10588642	tumor suppressor candidate 4	Tusc4	56032
10378787	tumor suppressor candidate 5	Tusc5	237858
10430247	thioredoxin 2	Txn2	56551
10575249	thioredoxin-like 4B	Txnl4b	234723
10434191	thioredoxin reductase 2 /// similar to thioredoxin reductase 2	Txnrd2 /// LOC100044101	26462 /// 100044101
10551883	TYRO protein tyrosine kinase binding protein	Tyrobp	22177
10363522	trypsin domain containing 1	Tysnd1	71767
10480891	ubiquitin associated domain containing 1	Ubac1	98766
10493247	ubiquilin 4	Ubqln4	94232
10481577	uridine-cytidine kinase 1	Uck1	22245
10469058	upper zone of growth plate and cartilage matrix associated	Ucma	68527
10573152	uncoupling protein 1 (mitochondrial, proton carrier)	Ucp1	22227
10555389	uncoupling protein 2 (mitochondrial, proton carrier)	Ucp2	22228
10555378	uncoupling protein 3 (mitochondrial, proton carrier)	Ucp3	22229
10443221	UHRF1 (ICBP90) binding protein 1	Uhrf1bp1	224648
10379176	unc-119 homolog (C. elegans)	Unc119	22248
10564888	unc-45 homolog A (C. elegans)	Unc45a	101869
10460237	unc-93 homolog B1 (C. elegans)	Unc93b1	54445
10488944	ubiquinol-cytochrome c reductase complex chaperone, CBP3 homolog (yeast)	Uqcc	56046
10589196	ubiquinol-cytochrome c reductase core protein 1	Uqcrc1	22273
10556940	ubiquinol cytochrome c reductase core protein 2	Uqcrc2	67003
10440800	URB1 ribosome biogenesis 1 homolog (S. cerevisiae)	Urb1	207932
10568638	uroporphyrinogen III synthase	Uros	22276
10575961	ubiquitin specific peptidase 10	Usp10	22224
10471080	ubiquitin specific peptidase 20	Usp20	74270
10433274	vasorin	Vasn	246154
10446253	vav 1 oncogene	Vav1	22324
10501608	vascular cell adhesion molecule 1	Vcam1	22329
10410931	versican	Vcan	13003
10529689	WD repeat domain 1	Wdr1	22388
10495111	WD repeat domain 77	Wdr77	70465
10517036	WD and tetratricopeptide repeats 1	Wdtc1	230796
10556266	WEE 1 homolog 1 (S. pombe)	Wee1	22390
10451198	vascular endothelial growth factor A	Vegfa	22339
10465559	vascular endothelial growth factor B	Vegfb	22340
10547009	vestigial like 4 (Drosophila)	Vgll4	232334
10605848	V-set and immunoglobulin domain containing 4	Vsig4	278180
10379190	vitronectin	Vtn	22370
10541910	Von Willebrand factor homolog	Vwf	22371
10369453	cDNA sequence X99384	X99384	27355
10374035	X-box binding protein 1	Xbp1	22433
10425632	X-ray repair complementing defective repair in Chinese hamster cells 6	Xrcc6	14375
10534531	tyrosine 3-monooxygenase/tryptophan 5-monooxygenase activation protein, gamma polypeptide	Ywhag	22628
10396645	zinc finger and BTB domain containing 1	Zbtb1	268564
10593225	zinc finger and BTB domain containing 16	Zbtb16	235320
10606770	zinc finger, matrin type 1	Zmat1	215693
10475517	expressed sequence AA467197	AA467197	433470
10583669	cDNA sequence AB124611	AB124611	382062
10421810	RIKEN cDNA 1190002H23 gene	1190002H23Rik	66214
10546001	RIKEN cDNA 1190003M12 gene	1190003M12Rik	68888
10371293	RIKEN cDNA 1190007I07 gene	1190007I07Rik	544717
10378453	RIKEN cDNA 1300001I01 gene	1300001I01Rik	74148
10504582	RIKEN cDNA 1300002K09 gene	1300002K09Rik	74152
10416588	RIKEN cDNA 1300010F03 gene	1300010F03Rik	219189
10552252	RIKEN cDNA 1600014C10 gene	1600014C10Rik	72244
10383813	RIKEN cDNA 1700020C11 gene	1700020C11Rik	67900
10487847	RIKEN cDNA 1700037H04 gene	1700037H04Rik	67326
10382136	RIKEN cDNA 1810010H24 gene	1810010H24Rik	69066
10577641	RIKEN cDNA 1810011O10 gene	1810011O10Rik	69068
10408647	RIKEN cDNA 1810022C23 gene	1810022C23Rik	69123
10464772	RIKEN cDNA 2010003K11 gene	2010003K11Rik	69861
10405757	RIKEN cDNA 2010111I01 gene	2010111I01Rik	72061
10386197	RIKEN cDNA 2210407C18 gene	2210407C18Rik	78354
10488472	RIKEN cDNA 2310001A20 gene	2310001A20Rik	71881
10558265	RIKEN cDNA 2310007H09 gene	2310007H09Rik	76429
10437775	RIKEN cDNA 2310015D24 gene	2310015D24Rik	70100
10582664	RIKEN cDNA 2310022B05 gene	2310022B05Rik	69551
10562774	RIKEN cDNA 2310044H10 gene	2310044H10Rik	69683
10450614	RIKEN cDNA 2310061I04 gene	2310061I04Rik	69662
10382573	RIKEN cDNA 2310067B10 gene	2310067B10Rik	71947
10514070	RIKEN cDNA 2310067E19 gene	2310067E19Rik	76455
10412481	RIKEN cDNA 2410127L17 gene	2410127L17Rik	67383
10577226	RIKEN cDNA 2610019F03 gene	2610019F03Rik	72148
10450622	RIKEN cDNA 2610110G12 gene	2610110G12Rik	73242
10584595	RIKEN cDNA 2610203C20 gene	2610203C20Rik	70455
10569273	RIKEN cDNA 2700078K21 gene	2700078K21Rik	101513
10400896	RIKEN cDNA 2810055F11 gene	2810055F11Rik	67217
10350838	RIKEN cDNA 2810417H13 gene	2810417H13Rik	68026
10586448	RIKEN cDNA 2810417H13 gene	2810417H13Rik	68026
10455292	RIKEN cDNA 2900055J20 gene	2900055J20Rik	73001
10410460	RIKEN cDNA 3110006E14 gene	3110006E14Rik	76980
10363445	RIKEN cDNA 4632428N05 gene	4632428N05Rik	74048
10409330	RIKEN cDNA 4833439L19 gene	4833439L19Rik	97820
10607412	RIKEN cDNA 4921511M17 gene /// predicted gene 15140 /// predicted gene 5646 /// hypothetical LOC635580	4921511M17Rik /// Gm15140 /// Gm5646 /// LOC635580	78092 /// 625713 /// 434879 /// 635580
10487748	RIKEN cDNA 4930402H24 gene	4930402H24Rik	228602
10381502	RIKEN cDNA 4930417O22 gene	4930417O22Rik	73887
10527667	RIKEN cDNA 4930434E21 gene	4930434E21Rik	381693
10439463	RIKEN cDNA 4930455C21 gene	4930455C21Rik	76916
10459643	RIKEN cDNA 4930503L19 gene	4930503L19Rik	269033
10589886	RIKEN cDNA 4930520O04 gene	4930520O04Rik	75116
10371591	RIKEN cDNA 4930547N16 gene	4930547N16Rik	75317
10591022	RIKEN cDNA 4931406C07 gene	4931406C07Rik	70984
10459604	RIKEN cDNA 4933403F05 gene	4933403F05Rik	108654
10504148	RIKEN cDNA 4933409K07 gene	4933409K07Rik	108816
10504178	RIKEN cDNA 4933409K07 gene	4933409K07Rik	108816
10376596	RIKEN cDNA 4933439F18 gene	4933439F18Rik	66771
10349661	RIKEN cDNA 5430435G22 gene	5430435G22Rik	226421
10437443	RIKEN cDNA 5730403B10 gene	5730403B10Rik	66626
10419082	RIKEN cDNA 5730469M10 gene	5730469M10Rik	70564
10363161	RIKEN cDNA 6330442E10 gene /// predicted gene 5423	6330442E10Rik /// Gm5423	268567 /// 432460
10353993	RIKEN cDNA 6330578E17 gene	6330578E17Rik	76178
10601846	signal peptidase complex subunit 3 homolog pseudogene /// signal peptidase complex subunit 3 homolog pseudogene	6530401D17Rik /// 2900062L11Rik	76219 /// 76976
10409990	RIKEN cDNA 6720489N17 gene	6720489N17Rik	211378
10421697	RIKEN cDNA 9030625A04 gene	9030625A04Rik	210808
10523190	RIKEN cDNA 9130213B05 gene	9130213B05Rik	231440
10533360	RIKEN cDNA 9330129D05 gene	9330129D05Rik	338350
10408861	RIKEN cDNA 9530008L14 gene	9530008L14Rik	109254
10449142	RIKEN cDNA 9530058B02 gene	9530058B02Rik	68241
10583834	RIKEN cDNA 9530077C05 gene	9530077C05Rik	68283
10352166	RIKEN cDNA 9630058J23 gene	9630058J23Rik	226744
10488322	RIKEN cDNA A230067G21 gene	A230067G21Rik	241694
10398824	RIKEN cDNA A530016L24 gene	A530016L24Rik	319942
10545079	RIKEN cDNA A530053G22 gene	A530053G22Rik	208079
10601421	RIKEN cDNA A630033H20 gene	A630033H20Rik	213438
10344879	RIKEN cDNA A830018L16 gene	A830018L16Rik	320492
10338078	---	---	---
10338084	---	---	---
10338165	---	---	---
10338184	---	---	---
10338190	---	---	---
10338252	---	---	---
10338257	---	---	---
10338258	---	---	---
10338262	---	---	---
10338288	---	---	---
10338359	---	---	---
10338413	---	---	---
10338455	---	---	---
10338492	---	---	---
10338494	---	---	---
10338496	---	---	---
10338497	---	---	---
10338534	---	---	---
10338551	---	---	---
10338557	---	---	---
10338563	---	---	---
10338589	---	---	---
10338612	---	---	---
10338613	---	---	---
10338644	---	---	---
10338652	---	---	---
10338737	---	---	---
10338762	---	---	---
10338766	---	---	---
10338788	---	---	---
10338799	---	---	---
10338818	---	---	---
10338840	---	---	---
10338872	---	---	---
10338874	---	---	---
10338904	---	---	---
10338922	---	---	---
10338926	---	---	---
10338932	---	---	---
10338941	---	---	---
10338944	---	---	---
10338973	---	---	---
10338983	---	---	---
10339026	---	---	---
10339035	---	---	---
10339069	---	---	---
10339071	---	---	---
10339097	---	---	---
10339098	---	---	---
10339120	---	---	---
10339157	---	---	---
10339158	---	---	---
10339171	---	---	---
10339195	---	---	---
10339237	---	---	---
10339241	---	---	---
10339339	---	---	---
10339361	---	---	---
10339374	---	---	---
10339452	---	---	---
10339459	---	---	---
10339469	---	---	---
10339485	---	---	---
10339489	---	---	---
10339549	---	---	---
10339558	---	---	---
10339610	---	---	---
10339621	---	---	---
10339634	---	---	---
10339652	---	---	---
10339699	---	---	---
10339704	---	---	---
10339721	---	---	---
10339728	---	---	---
10339753	---	---	---
10339765	---	---	---
10339848	---	---	---
10339886	---	---	---
10339896	---	---	---
10339918	---	---	---
10339935	---	---	---
10339957	---	---	---
10339997	---	---	---
10340038	---	---	---
10340042	---	---	---
10340085	---	---	---
10340089	---	---	---
10340173	---	---	---
10340186	---	---	---
10340236	---	---	---
10340264	---	---	---
10340289	---	---	---
10340311	---	---	---
10340322	---	---	---
10340339	---	---	---
10340357	---	---	---
10340383	---	---	---
10340413	---	---	---
10340422	---	---	---
10340435	---	---	---
10340483	---	---	---
10340581	---	---	---
10340603	---	---	---
10340607	---	---	---
10340632	---	---	---
10340650	---	---	---
10340656	---	---	---
10340660	---	---	---
10340705	---	---	---
10340719	---	---	---
10340809	---	---	---
10340830	---	---	---
10340854	---	---	---
10340877	---	---	---
10340915	---	---	---
10340917	---	---	---
10340951	---	---	---
10340977	---	---	---
10340994	---	---	---
10340997	---	---	---
10341000	---	---	---
10341006	---	---	---
10341067	---	---	---
10341079	---	---	---
10341107	---	---	---
10341109	---	---	---
10341114	---	---	---
10341131	---	---	---
10341141	---	---	---
10341143	---	---	---
10341157	---	---	---
10341183	---	---	---
10341197	---	---	---
10341207	---	---	---
10341239	---	---	---
10341256	---	---	---
10341261	---	---	---
10341274	---	---	---
10341279	---	---	---
10341325	---	---	---
10341336	---	---	---
10341404	---	---	---
10341409	---	---	---
10341416	---	---	---
10341449	---	---	---
10341500	---	---	---
10341566	---	---	---
10341625	---	---	---
10341629	---	---	---
10341636	---	---	---
10341675	---	---	---
10341684	---	---	---
10341704	---	---	---
10341707	---	---	---
10341726	---	---	---
10341739	---	---	---
10341744	---	---	---
10341782	---	---	---
10341785	---	---	---
10341805	---	---	---
10341815	---	---	---
10341835	---	---	---
10341842	---	---	---
10341848	---	---	---
10341860	---	---	---
10341900	---	---	---
10341903	---	---	---
10341953	---	---	---
10341958	---	---	---
10341992	---	---	---
10341999	---	---	---
10342007	---	---	---
10342023	---	---	---
10342033	---	---	---
10342052	---	---	---
10342092	---	---	---
10342166	---	---	---
10342170	---	---	---
10342187	---	---	---
10342196	---	---	---
10342200	---	---	---
10342219	---	---	---
10342228	---	---	---
10342286	---	---	---
10342338	---	---	---
10342348	---	---	---
10342392	---	---	---
10342395	---	---	---
10342409	---	---	---
10342423	---	---	---
10342449	---	---	---
10342455	---	---	---
10342466	---	---	---
10342504	---	---	---
10342515	---	---	---
10342516	---	---	---
10342529	---	---	---
10342531	---	---	---
10342534	---	---	---
10342561	---	---	---
10342579	---	---	---
10342585	---	---	---
10342619	---	---	---
10342657	---	---	---
10342677	---	---	---
10342694	---	---	---
10342699	---	---	---
10342706	---	---	---
10342718	---	---	---
10342727	---	---	---
10342730	---	---	---
10342731	---	---	---
10342735	---	---	---
10342743	---	---	---
10342798	---	---	---
10342829	---	---	---
10342867	---	---	---
10342869	---	---	---
10342891	---	---	---
10342894	---	---	---
10342895	---	---	---
10342920	---	---	---
10342944	---	---	---
10342947	---	---	---
10342953	---	---	---
10342960	---	---	---
10342970	---	---	---
10342974	---	---	---
10342995	---	---	---
10343030	---	---	---
10343078	---	---	---
10343089	---	---	---
10343112	---	---	---
10343124	---	---	---
10343130	---	---	---
10343133	---	---	---
10343143	---	---	---
10343160	---	---	---
10343188	---	---	---
10343189	---	---	---
10343220	---	---	---
10343234	---	---	---
10343250	---	---	---
10343260	---	---	---
10343267	---	---	---
10343301	---	---	---
10343305	---	---	---
10343322	---	---	---
10343362	---	---	---
10343367	---	---	---
10343373	---	---	---
10343374	---	---	---
10343375	---	---	---
10343378	---	---	---
10343399	---	---	---
10343426	---	---	---
10343430	---	---	---
10343454	---	---	---
10343468	---	---	---
10343511	---	---	---
10343521	---	---	---
10343525	---	---	---
10343573	---	---	---
10343611	---	---	---
10343648	---	---	---
10343667	---	---	---
10343700	---	---	---
10343771	---	---	---
10343866	---	---	---
10343912	---	---	---
10343923	---	---	---
10343926	---	---	---
10343941	---	---	---
10343945	---	---	---
10343949	---	---	---
10343954	---	---	---
10344005	---	---	---
10344007	---	---	---
10344011	---	---	---
10344075	---	---	---
10344108	---	---	---
10344115	---	---	---
10344133	---	---	---
10344144	---	---	---
10344151	---	---	---
10344153	---	---	---
10344154	---	---	---
10344160	---	---	---
10344175	---	---	---
10344183	---	---	---
10344204	---	---	---
10344242	---	---	---
10344260	---	---	---
10344312	---	---	---
10344372	---	---	---
10344406	---	---	---
10344417	---	---	---
10344425	---	---	---
10344446	---	---	---
10344463	---	---	---
10344466	---	---	---
10344482	---	---	---
10344507	---	---	---
10344522	---	---	---
10344542	---	---	---
10353672	---	---	---
10354203	---	---	---
10365830	---	---	---
10367118	---	---	---
10367120	---	---	---
10376094	---	---	---
10379650	---	---	---
10382104	---	---	---
10420628	---	---	---
10433658	---	---	---
10436196	---	---	---
10442493	---	---	---
10444778	---	---	---
10447617	---	---	---
10450482	---	---	---
10459208	---	---	---
10461636	---	---	---
10476106	---	---	---
10494332	---	---	---
10502949	---	---	---
10508719	---	---	---
10510505	---	---	---
10511890	---	---	---
10526085	---	---	---
10540231	---	---	---
10551529	---	---	---
10568731	---	---	---
10582580	---	---	---
10584593	---	---	---
10584600	---	---	---
10586172	---	---	---
10594798	---	---	---
10598023	---	---	---
10598027	---	---	---
10598057	---	---	---
10598089	---	---	---
10600852	---	---	---
10607950	---	---	---
10608654	---	---	---
10608655	---	---	---
10608715	---	---	---
