# Supplementary material for: Plasma Cholesterol–Induced Lesion Networks Activated before Regression of Early, Mature, and Advanced Atherosclerosis
Source: PLoS Genet. 2014 Feb 27;10(2):e1004201. doi: 10.1371/journal.pgen.1004201 (PMC3937269; doi:10.1371/journal.pgen.1004201)
Supplement: Table S7 — Regression reactive genes at week 50. (XLSX) [file pgen.1004201.s009.xlsx]

## Sheet: Sheet1
Table S7. Regression reactive genes at week 50
Transcript Cluster ID	Gene Title	Gene Symbol	Entrez Gene ID
10525893	acetoacetyl-CoA synthetase	Aacs	78894
10539766	AP2 associated kinase 1	Aak1	269774
10445380	alanyl-tRNA synthetase 2, mitochondrial (putative)	Aars2	224805
10590654	aminoadipate-semialdehyde dehydrogenase-phosphopantetheinyl transferase	Aasdhppt	67618
10543333	aminoadipate-semialdehyde synthase	Aass	30956
10389269	apoptosis antagonizing transcription factor	Aatf	56321
10512949	ATP-binding cassette, sub-family A (ABC1), member 1	Abca1	11303
10556867	ATP-binding cassette, sub-family A (ABC1), member 15	Abca15	320631
10392642	ATP-binding cassette, sub-family A (ABC1), member 5	Abca5	217265
10364601	ATP-binding cassette, sub-family A (ABC1), member 7	Abca7	27403
10392522	ATP-binding cassette, sub-family A (ABC1), member 8a	Abca8a	217258
10392484	ATP-binding cassette, sub-family A (ABC1), member 8b	Abca8b	27404
10519578	ATP-binding cassette, sub-family B (MDR/TAP), member 4	Abcb4	18670
10355742	ATP-binding cassette, sub-family B (MDR/TAP), member 6	Abcb6	74104
10520154	ATP-binding cassette, sub-family B (MDR/TAP), member 8	Abcb8	74610
10389894	ATP-binding cassette, sub-family C (CFTR/MRP), member 3	Abcc3	76408
10422280	ATP-binding cassette, sub-family C (CFTR/MRP), member 4	Abcc4	239273
10549108	ATP-binding cassette, sub-family C (CFTR/MRP), member 9	Abcc9	20928
10579874	ATP-binding cassette, sub-family E (OABP), member 1	Abce1	24015
10443730	ATP-binding cassette, sub-family G (WHITE), member 1	Abcg1	11307
10531952	ATP-binding cassette, sub-family G (WHITE), member 3	Abcg3	27405
10526250	abhydrolase domain containing 11	Abhd11	68758
10488507	abhydrolase domain containing 12	Abhd12	76192
10588505	abhydrolase domain containing 14b	Abhd14b	76491
10378893	abhydrolase domain containing 15	Abhd15	67477
10415021	abhydrolase domain containing 4	Abhd4	105501
10590452	abhydrolase domain containing 5	Abhd5	67469
10480423	abl-interactor 1	Abi1	11308
10346764	abl-interactor 2	Abi2	329165
10390186	ABI gene family, member 3	Abi3	66610
10436304	ABI gene family, member 3 (NESH) binding protein	Abi3bp	320712
10471201	c-abl oncogene 1, receptor tyrosine kinase	Abl1	11350
10459262	actin binding LIM protein family, member 3	Ablim3	319713
10590137	acetyl-Coenzyme A acyltransferase 1A	Acaa1a	113868
10597592	acetyl-Coenzyme A acyltransferase 1B	Acaa1b	235674
10456699	acetyl-Coenzyme A acyltransferase 2 (mitochondrial 3-oxoacyl-Coenzyme A thiolase)	Acaa2	52538
10524460	acetyl-Coenzyme A carboxylase beta	Acacb	100705
10533367	acyl-Coenzyme A dehydrogenase family, member 10	Acad10	71985
10588357	acyl-Coenzyme A dehydrogenase family, member 11 /// nephronophthisis 3 (adolescent)	Acad11 /// Nphp3	102632 /// 74025
10532926	acyl-Coenzyme A dehydrogenase, short chain	Acads	11409
10558227	acyl-Coenzyme A dehydrogenase, short/branched chain	Acadsb	66885
10438980	ArfGAP with coiled-coil, ankyrin repeat and PH domains 2	Acap2	78618
10447891	acetyl-Coenzyme A acetyltransferase 2	Acat2	110460
10352281	acyl-Coenzyme A binding domain containing 3	Acbd3	170760
10469720	acyl-Coenzyme A binding domain containing 5	Acbd5	74159
10526559	acetylcholinesterase	Ache	11423
10503966	aconitase 1	Aco1	11428
10397148	acyl-CoA thioesterase 1	Acot1	26897
10397145	acyl-CoA thioesterase 2	Acot2	171210
10397153	acyl-CoA thioesterase 4	Acot4	171282
10393177	acyl-Coenzyme A oxidase 1, palmitoyl	Acox1	11430
10399820	acid phosphatase 1, soluble	Acp1	11431
10557199	acid phosphatase 1, soluble	Acp1	11431
10606532	acid phosphatase 1, soluble	Acp1	11431
10484999	acid phosphatase 2, lysosomal /// damage specific DNA binding protein 2	Acp2 /// Ddb2	11432 /// 107986
10591739	acid phosphatase 5, tartrate resistant	Acp5	11433
10390032	acyl-CoA synthetase family member 2	Acsf2	264895
10492426	acyl-CoA synthetase family member 2	Acsf2	264895
10576160	acyl-CoA synthetase family member 3	Acsf3	257633
10571657	acyl-CoA synthetase long-chain family member 1	Acsl1	14081
10347748	acyl-CoA synthetase long-chain family member 3 /// UTP14, U3 small nucleolar ribonucleoprotein, homolog B (yeast)	Acsl3 /// Utp14b	74205 /// 195434
10464045	acyl-CoA synthetase long-chain family member 5	Acsl5	433256
10556749	acyl-CoA synthetase medium-chain family member 4	Acsm4	233801
10556701	acyl-CoA synthetase medium-chain family member 5	Acsm5	272428
10488482	acyl-CoA synthetase short-chain family member 1	Acss1	68738
10372208	acyl-CoA synthetase short-chain family member 3	Acss3	380660
10545707	actin, gamma 2, smooth muscle, enteric	Actg2	11468
10401244	actinin, alpha 1	Actn1	109711
10561527	actinin alpha 4	Actn4	60595
10384522	ARP2 actin-related protein 2 homolog (yeast)	Actr2	66713
10371830	ARP6 actin-related protein 6 homolog (yeast)	Actr6	67019
10471953	activin receptor IIA	Acvr2a	11480
10568668	a disintegrin and metallopeptidase domain 12 (meltrin alpha)	Adam12	11489
10401320	a disintegrin and metallopeptidase domain 4	Adam4	11498
10568873	a disintegrin and metallopeptidase domain 8	Adam8	11501
10440522	a disintegrin-like and metallopeptidase (reprolysin type) with thrombospondin type 1 motif, 1	Adamts1	11504
10531195	a disintegrin-like and metallopeptidase (reprolysin type) with thrombospondin type 1 motif, 3	Adamts3	330119
10351551	a disintegrin-like and metallopeptidase (reprolysin type) with thrombospondin type 1 motif, 4	Adamts4	240913
10406982	a disintegrin-like and metallopeptidase (reprolysin type) with thrombospondin type 1 motif, 6	Adamts6	108154
10546432	a disintegrin-like and metallopeptidase (reprolysin type) with thrombospondin type 1 motif, 9	Adamts9	101401
10546450	a disintegrin-like and metallopeptidase (reprolysin type) with thrombospondin type 1 motif, 9	Adamts9	101401
10535065	ArfGAP with dual PH domains 1	Adap1	231821
10379389	ArfGAP with dual PH domains 2	Adap2	216991
10370303	adenosine deaminase, RNA-specific, B1	Adarb1	110532
10397561	aarF domain containing kinase 1	Adck1	72113
10551319	aarF domain containing kinase 4	Adck4	76889
10394258	adenylate cyclase 3 /// centromere protein O	Adcy3 /// Cenpo	104111 /// 52504
10435388	adenylate cyclase 5	Adcy5	224129
10344725	alcohol dehydrogenase, iron containing, 1	Adhfe1	76187
10434747	adiponectin, C1Q and collagen domain containing	Adipoq	11450
10547386	adiponectin receptor 2	Adipor2	68465
10413086	adenosine kinase	Adk	11534
10364030	adenosine A2a receptor	Adora2a	11540
10416099	adrenergic receptor, alpha 1a	Adra1a	11549
10487886	adrenergic receptor, alpha 1d	Adra1d	11550
10464167	adrenergic receptor, beta 1	Adrb1	11554
10577973	adrenergic receptor, beta 3	Adrb3	11556
10532630	adrenergic receptor kinase, beta 2	Adrbk2	320129
10499883	adhesion regulating molecule 1	Adrm1	56436
10360522	adenylosuccinate synthetase, non muscle	Adss	11566
10542557	AE binding protein 2	Aebp2	11569
10392815	cDNA sequence AF251705 /// CD300A antigen	AF251705 /// Cd300a	140497 /// 217303
10577219	cDNA sequence AF366264	AF366264	231201
10459241	actin filament associated protein 1-like 1	Afap1l1	106877
10468668	actin filament associated protein 1-like 2	Afap1l2	226250
10599927	AF4/FMR2 family, member 2	Aff2	14266
10375980	AF4/FMR2 family, member 4	Aff4	93736
10384555	aftiphilin	Aftph	216549
10347873	ArfGAP with FG repeats 1	Agfg1	15463
10444420	1-acylglycerol-3-phosphate O-acyltransferase 1 (lysophosphatidic acid acyltransferase, alpha) /// EGF-like domain 8	Agpat1 /// Egfl8	55979 /// 81701
10481092	1-acylglycerol-3-phosphate O-acyltransferase 2 (lysophosphatidic acid acyltransferase, beta)	Agpat2	67512
10370471	1-acylglycerol-3-phosphate O-acyltransferase 3	Agpat3	28169
10570573	1-acylglycerol-3-phosphate O-acyltransferase 5 (lysophosphatidic acid acyltransferase, epsilon)	Agpat5	52123
10577604	1-acylglycerol-3-phosphate O-acyltransferase 6 (lysophosphatidic acid acyltransferase, zeta)	Agpat6	102247
10523547	1-acylglycerol-3-phosphate O-acyltransferase 9	Agpat9	231510
10473024	alkylglycerone phosphate synthase	Agps	228061
10409737	ATP/GTP binding protein 1	Agtpbp1	67269
10404376	angiotensin II receptor, type 1a	Agtr1a	11607
10352192	AT hook containing transcription factor 1	Ahctf1	226747
10360589	AT hook containing transcription factor 1	Ahctf1	226747
10362005	Abelson helper integration site 1	Ahi1	52906
10400006	aryl-hydrocarbon receptor	Ahr	11622
10384672	AHA1, activator of heat shock protein ATPase homolog 2 (yeast) /// ubiquitin specific peptidase 34	Ahsa2 /// Usp34	268390 /// 17847
10513268	expressed sequence AI314180	AI314180	230249
10445796	expressed sequence AI314976	AI314976	106821
10368713	expressed sequence AI317395	AI317395	215929
10449356	expressed sequence AI413582	AI413582	106672
10512999	expressed sequence AI427809	AI427809	381524
10519207	expressed sequence AI428898 /// cyclin L2	AI428898 /// Ccnl2	100115 /// 56036
10465826	expressed sequence AI462493	AI462493	107197
10512251	expressed sequence AI464131	AI464131	329828
10557571	expressed sequence AI467606	AI467606	101602
10365420	expressed sequence AI597468 /// MTERF domain containing 3	AI597468 /// Mterfd3	103266 /// 74238
10463158	expressed sequence AI606181	AI606181	226118
10467110	expressed sequence AI747699	AI747699	381236
10519988	expressed sequence AI847670	AI847670	330050
10359446	expressed sequence AI848100	AI848100	226551
10569890	axin interactor, dorsalization associated	Aida	108909
10450484	allograft inflammatory factor 1	Aif1	11629
10363528	apoptosis-inducing factor, mitochondrion-associated 2	Aifm2	71361
10362916	absent in melanoma 1	Aim1	11630
10502232	aminoacyl tRNA synthetase complex-interacting multifunctional protein 1	Aimp1	13722
10441787	antisense Igf2r RNA	Airn	104103
10508382	adenylate kinase 2	Ak2	11637
10453797	cDNA sequence AK220484	AK220484	381157
10472923	adenylate kinase 3-like 1	Ak3l1	11639
10389701	A kinase (PRKA) anchor protein 1	Akap1	11640
10386824	A kinase (PRKA) anchor protein 10	Akap10	56697
10421749	A kinase (PRKA) anchor protein 11	Akap11	219181
10421758	A kinase (PRKA) anchor protein 11	Akap11	219181
10421768	A kinase (PRKA) anchor protein 11	Akap11	219181
10554166	A kinase (PRKA) anchor protein 13	Akap13	75547
10395702	A kinase (PRKA) anchor protein 6	Akap6	238161
10368356	A kinase (PRKA) anchor protein 7	Akap7	432442
10449839	A kinase (PRKA) anchor protein 8	Akap8	56399
10519420	A kinase (PRKA) anchor protein (yotiao) 9	Akap9	100986
10503917	akirin 2	Akirin2	433693
10403303	aldo-keto reductase family 1, member C13	Akr1c13	27384
10403291	aldo-keto reductase family 1, member C14	Akr1c14	105387
10407467	aldo-keto reductase family 1, member E1	Akr1e1	56043
10509635	aldo-keto reductase family 7, member A5 (aflatoxin aldehyde reductase)	Akr7a5	110198
10374364	thymoma viral proto-oncogene 2	Akt2	11652
10551393	thymoma viral proto-oncogene 2	Akt2	11652
10360506	thymoma viral proto-oncogene 3	Akt3	23797
10580537	thymoma viral proto-oncogene 1 interacting protein	Aktip	14339
10513608	aminolevulinate, delta-, dehydratase	Alad	17025
10596454	aminolevulinic acid synthase 1	Alas1	11655
10602372	aminolevulinic acid synthase 2, erythroid	Alas2	11656
10552845	aldehyde dehydrogenase 16 family, member A1 /// PIH1 domain containing 1	Aldh16a1 /// Pih1d1	69748 /// 68845
10586865	aldehyde dehydrogenase family 1, subfamily A2	Aldh1a2	19378
10504606	aldehyde dehydrogenase 1 family, member B1	Aldh1b1	72535
10540034	aldehyde dehydrogenase 1 family, member L1	Aldh1l1	107747
10464560	aldehyde dehydrogenase 3 family, member B1	Aldh3b1	67689
10460253	aldehyde dehydrogenase 3 family, member B2	Aldh3b2	621603
10460259	aldehyde dehydrogenase 3 family, member B2	Aldh3b2	621603
10509790	aldehyde dehydrogenase 4 family, member A1	Aldh4a1	212647
10513912	aldolase A, fructose-bisphosphate /// aldolase 1, A isoform, retrogene 1	Aldoa /// Aldoart1	11674 /// 353204
10495651	asparagine-linked glycosylation 14 homolog (yeast)	Alg14	66789
10492078	asparagine-linked glycosylation 5 homolog (yeast, dolichyl-phosphate beta-glucosyltransferase)	Alg5	66248
10506154	asparagine-linked glycosylation 6 homolog (yeast, alpha-1,3,-glucosyltransferase)	Alg6	320438
10446214	alkB, alkylation repair homolog 7 (E. coli)	Alkbh7	66400
10582925	alkB, alkylation repair homolog 8 (E. coli)	Alkbh8	67667
10539617	Alstrom syndrome 1 homolog (human)	Alms1	236266
10527638	arachidonate 5-lipoxygenase activating protein	Alox5ap	11690
10589654	ALS2 C-terminal like	Als2cl	235633
10346592	amyotrophic lateral sclerosis 2 (juvenile) chromosome region, candidate 4	Als2cr4	381259
10368670	S-adenosylmethionine decarboxylase 2 /// S-adenosylmethionine decarboxylase 1	Amd2 /// Amd1	100041585 /// 11702
10368748	S-adenosylmethionine decarboxylase 2 /// S-adenosylmethionine decarboxylase 1	Amd2 /// Amd1	100041585 /// 11702
10512935	S-adenosylmethionine decarboxylase 2 /// S-adenosylmethionine decarboxylase 1	Amd2 /// Amd1	100041585 /// 11702
10538932	S-adenosylmethionine decarboxylase 2 /// S-adenosylmethionine decarboxylase 1	Amd2 /// Amd1	100041585 /// 11702
10448441	amidohydrolase domain containing 2	Amdhd2	245847
10527043	archaelysin family metallopeptidase 1	Amz1	231842
10588223	anaphase promoting complex subunit 13	Anapc13	69010
10521863	anaphase promoting complex subunit 4	Anapc4	52206
10419575	angiogenin, ribonuclease A family, member 4	Ang4	219033
10577315	angiopoietin 2	Angpt2	11601
10518526	angiopoietin-like 7	Angptl7	654812
10501971	ankyrin 2, brain	Ank2	109676
10594524	ankyrin repeat and death domain containing 1A	Ankdd1a	384945
10532330	ankyrin repeat and LEM domain containing 2	Ankle2	71782
10395376	ankyrin repeat and MYND domain containing 2	Ankmy2	217473
10406825	ankyrin repeat, family A (RFXANK-like), 2	Ankra2	68558
10577048	ankyrin repeat domain 10	Ankrd10	102334
10452516	ankyrin repeat domain 12	Ankrd12	106585
10531215	ankyrin repeat domain 17	Ankrd17	81702
10410756	ankyrin repeat domain 32	Ankrd32	105377
10427997	ankyrin repeat domain 33B	Ankrd33b	67434
10351056	ankyrin repeat domain 45	Ankrd45	73844
10590968	ankyrin repeat domain 49	Ankrd49	56503
10407159	ankyrin repeat domain 55	Ankrd55	77318
10363346	ankyrin repeat domain 57	Ankrd57	268301
10490164	ankyrin repeat domain 60	Ankrd60	70065
10591781	anillin, actin binding protein	Anln	68743
10569618	anoctamin 1, calcium activated chloride channel	Ano1	101772
10586064	acidic (leucine-rich) nuclear phosphoprotein 32 family, member A	Anp32a	11737
10504730	acidic (leucine-rich) nuclear phosphoprotein 32 family, member B	Anp32b	67628
10494322	acidic (leucine-rich) nuclear phosphoprotein 32 family, member E	Anp32e	66471
10385081	acidic (leucine-rich) nuclear phosphoprotein 32 family, pseudogene	Anp32-ps	448829
10564818	alanyl (membrane) aminopeptidase	Anpep	16790
10413229	annexin A11	Anxa11	11744
10545958	annexin A4	Anxa4	11746
10414065	annexin A8	Anxa8	11752
10403871	acyloxyacyl hydrolase	Aoah	27052
10373986	adaptor protein complex AP-1, beta 1 subunit	Ap1b1	11764
10419977	adaptor protein complex AP-1, gamma 2 subunit	Ap1g2	11766
10534660	adaptor protein complex AP-1, sigma 1	Ap1s1	11769
10603051	adaptor-related protein complex 1, sigma 2 subunit	Ap1s2	108012
10550326	adaptor-related protein complex 2, sigma 1 subunit	Ap2s1	232910
10365227	adaptor-related protein complex 3, mu 1 subunit	Ap3m1	55946
10418004	adaptor-related protein complex 3, mu 1 subunit	Ap3m1	55946
10475686	adaptor-related protein complex AP-4, epsilon 1	Ap4e1	108011
10395672	adaptor-related protein complex AP-4, sigma 1	Ap4s1	11782
10553917	amyloid beta (A4) precursor protein-binding, family A, member 2	Apba2	11784
10458355	amyloid beta (A4) precursor protein-binding, family B, member 3	Apbb3	225372
10454655	adenomatosis polyposis coli	Apc	11789
10414522	apurinic/apyrimidinic endonuclease 1 /// transmembrane protein 55b	Apex1 /// Tmem55b	11792 /// 219024
10500283	anterior pharynx defective 1a homolog (C. elegans) /// carbonic anhydrase 14	Aph1a /// Car14	226548 /// 23831
10594638	anterior pharynx defective 1c homolog (C. elegans)	Aph1c	68318
10485344	apoptosis inhibitor 5	Api5	11800
10604375	apelin	Apln	30878
10473444	apelin receptor	Aplnr	23796
10561927	amyloid beta (A4) precursor-like protein 1	Aplp1	11803
10592023	amyloid beta (A4) precursor-like protein 2	Aplp2	11804
10585015	apolipoprotein A-V	Apoa5	66113
10557434	apolipoprotein B48 receptor	Apob48r	171504
10547621	apolipoprotein B mRNA editing enzyme, catalytic polypeptide 1	Apobec1	11810
10560618	apolipoprotein C-I /// golgi coiled coil 1	Apoc1 /// Gcc1	11812 /// 74375
10560608	apolipoprotein C-II	Apoc2	11813
10560624	apolipoprotein E	Apoe	11816
10440491	amyloid beta (A4) precursor protein	App	11820
10389373	amyloid beta precursor protein (cytoplasmic tail) binding protein 2	Appbp2	66884
10418251	adaptor protein, phosphotyrosine interaction, PH domain and leucine zipper containing 1	Appl1	72993
10582390	adenine phosphoribosyl transferase	Aprt	11821
10426760	aquaporin 2	Aqp2	11827
10426767	aquaporin 5	Aqp5	11830
10512145	aquaporin 7	Aqp7	11832
10600901	androgen receptor	Ar	11835
10530100	ArfGAP with RhoGAP domain, ankyrin repeat and PH domain 2	Arap2	212285
10458498	ArfGAP with RhoGAP domain, ankyrin repeat and PH domain 3	Arap3	106952
10592919	archain 1	Arcn1	213827
10536746	ADP-ribosylation factor 5	Arf5	11844
10353064	ADP-ribosylation factor guanine nucleotide-exchange factor 1(brefeldin A-inhibited)	Arfgef1	211673
10499080	ADP-ribosylation factor interacting protein 1	Arfip1	99889
10576924	arginine and glutamate rich 1	Arglu1	234023
10485963	Rho GTPase activating protein 11A	Arhgap11a	228482
10457250	Rho GTPase activating protein 12	Arhgap12	75415
10413951	Rho GTPase activating protein 22	Arhgap22	239027
10546010	Rho GTPase activating protein 25	Arhgap25	232201
10495685	Rho GTPase activating protein 29	Arhgap29	214137
10351603	Rho GTPase activating protein 30	Arhgap30	226652
10605143	Rho GTPase activating protein 4	Arhgap4	171207
10395692	Rho GTPase activating protein 5	Arhgap5	11855
10366886	Rho GTPase activating protein 9	Arhgap9	216445
10548892	Rho, GDP dissociation inhibitor (GDI) beta	Arhgdib	11857
10517744	Rho guanine nucleotide exchange factor (GEF) 10-like	Arhgef10l	72754
10592655	Rho guanine nucleotide exchange factor (GEF) 12	Arhgef12	69632
10582862	Rho guanine nucleotide exchange factor (GEF) 12 /// Sp140 nuclear body protein	Arhgef12 /// Sp140	69632 /// 434484
10387201	Rho guanine nucleotide exchange factor (GEF) 15	Arhgef15	442801
10565935	Rho guanine nucleotide exchange factor (GEF) 17	Arhgef17	207212
10493267	rho/rac guanine nucleotide exchange factor (GEF) 2	Arhgef2	16800
10537849	Rho guanine nucleotide exchange factor (GEF) 5	Arhgef5	54324
10604713	Rac/Cdc42 guanine nucleotide exchange factor (GEF) 6	Arhgef6	73341
10605797	CDC42 guanine nucleotide exchange factor (GEF) 9	Arhgef9	236915
10396205	AT rich interactive domain 4A (RBP1-like)	Arid4a	238247
10403680	AT rich interactive domain 4B (RBP1-like)	Arid4b	94246
10369792	AT rich interactive domain 5B (MRF1-like)	Arid5b	71371
10594161	ariadne ubiquitin-conjugating enzyme E2 binding protein homolog 1 (Drosophila)	Arih1	23806
10589074	ariadne homolog 2 (Drosophila) /// predicted gene 10621	Arih2 /// Gm10621	23807 /// 100038635
10415778	ADP-ribosylation factor-like 11	Arl11	219144
10440246	ADP-ribosylation factor-like 13B	Arl13b	68146
10465388	ADP-ribosylation factor-like 2	Arl2	56327
10356475	ADP-ribosylation factor-like 4C	Arl4c	320982
10381474	ADP-ribosylation factor-like 4D	Arl4d	80981
10482687	ADP-ribosylation factor-like 5A	Arl5a	75423
10469425	ADP-ribosylation factor-like 5B	Arl5b	75869
10440206	ADP-ribosylation factor-like 6	Arl6	56297
10472128	ADP-ribosylation factor-like 6 interacting protein 6	Arl6ip6	65103
10497390	armadillo repeat containing 1	Armc1	74252
10382538	armadillo repeat containing 7	Armc7	276905
10595990	armadillo repeat containing 8	Armc8	74125
10601771	armadillo repeat containing, X-linked 1	Armcx1	78248
10451851	armadillo repeat containing, X-linked 3	Armcx3	71703
10601778	armadillo repeat containing, X-linked 3	Armcx3	71703
10450796	armadillo repeat containing, X-linked 5	Armcx5	494468
10601819	armadillo repeat containing, X-linked 5 /// G protein-coupled receptor associated sorting protein 1	Armcx5 /// Gprasp1	494468 /// 67298
10525397	actin related protein 2/3 complex, subunit 3	Arpc3	56378
10587104	cAMP-regulated phosphoprotein 19	Arpp19	59046
10555235	arrestin, beta 1	Arrb1	109689
10377804	arrestin, beta 2	Arrb2	216869
10406407	arrestin domain containing 3	Arrdc3	105171
10564507	arrestin domain containing 4	Arrdc4	66412
10456018	arylsulfatase i	Arsi	545260
10578361	N-acylsphingosine amidohydrolase 1	Asah1	11886
10363403	activating signal cointegrator 1 complex subunit 1	Ascc1	69090
10363007	activating signal cointegrator 1 complex subunit 3	Ascc3	77987
10363163	ASF1 anti-silencing function 1 homolog A (S. cerevisiae)	Asf1a	66403
10573261	ASF1 anti-silencing function 1 homolog B (S. cerevisiae)	Asf1b	66929
10493347	ash1 (absent, small, or homeotic)-like (Drosophila)	Ash1l	192195
10580300	arsA arsenite transporter, ATP-binding, homolog 1 (bacterial)	Asna1	56495
10543067	asparagine synthetase	Asns	27053
10398795	asparaginase homolog (S. cerevisiae)	Aspg	104816
10511446	aspartate-beta-hydroxylase	Asph	65973
10405047	asporin	Aspn	66695
10588419	asteroid homolog 1 (Drosophila)	Aste1	66595
10467091	ATPase family, AAA domain containing 1	Atad1	67979
10428763	ATPase family, AAA domain containing 2	Atad2	70472
10394366	ATPase family, AAA domain containing 2B	Atad2b	320817
10394381	ATPase family, AAA domain containing 2B	Atad2b	320817
10519183	ATPase family, AAA domain containing 3A	Atad3a	108888
10568464	arginyltransferase 1	Ate1	11907
10483737	activating transcription factor 2	Atf2	11909
10361091	activating transcription factor 3	Atf3	11910
10433034	activating transcription factor 7	Atf7	223922
10542395	activating transcription factor 7 interacting protein	Atf7ip	54343
10410959	autophagy-related 10 (yeast)	Atg10	66795
10460787	ATG2 autophagy related 2 homolog A (S. cerevisiae)	Atg2a	329015
10435963	autophagy-related 3 (yeast)	Atg3	67841
10506134	autophagy-related 4C (yeast)	Atg4c	242557
10453062	atlastin GTPase 2	Atl2	56298
10461078	atlastin GTPase 3	Atl3	109168
10593526	ataxia telangiectasia mutated homolog (human)	Atm	11920
10545372	atonal homolog 8 (Drosophila)	Atoh8	71093
10386070	ATX1 (antioxidant protein 1) homolog 1 (yeast)	Atox1	11927
10553788	ATPase, class V, type 10A	Atp10a	11982
10522335	ATPase, class V, type 10D	Atp10d	231287
10491486	ATPase, class VI, type 11B	Atp11b	76295
10604799	ATPase, class VI, type 11C	Atp11c	320940
10420316	ATPase, H+/K+ transporting, nongastric, alpha polypeptide /// predicted gene 10873	Atp12a /// Gm10873	192113 /// 100038506
10509868	ATPase type 13A2	Atp13a2	74772
10438909	ATPase type 13A3	Atp13a3	224088
10438911	ATPase type 13A3	Atp13a3	224088
10560919	ATPase, Na+/K+ transporting, alpha 3 polypeptide	Atp1a3	232975
10387505	ATPase, Na+/K+ transporting, beta 2 polypeptide	Atp1b2	11932
10357833	ATPase, Ca++ transporting, plasma membrane 4	Atp2b4	381290
10596347	ATPase, Ca++-sequestering	Atp2c1	235574
10364696	ATP synthase, H+ transporting, mitochondrial F1 complex, delta subunit	Atp5d	66043
10490221	ATP synthase, H+ transporting, mitochondrial F1 complex, epsilon subunit	Atp5e	67126
10391100	ATP synthase, H+ transporting, mitochondrial F0 complex, subunit c (subunit 9), isoform 1 /// predicted gene 10039	Atp5g1 /// Gm10039	11951 /// 100041835
10433049	ATP synthase, H+ transporting, mitochondrial F0 complex, subunit c (subunit 9), isoform 2	Atp5g2	67942
10447566	ATP synthase, H+ transporting, mitochondrial F0 complex, subunit c (subunit 9), isoform 2	Atp5g2	67942
10483756	ATP synthase, H+ transporting, mitochondrial F0 complex, subunit c (subunit 9), isoform 3	Atp5g3	228033
10535647	ATP synthase, H+ transporting, mitochondrial F0 complex, subunit f, isoform 2	Atp5j2	57423
10532164	ATP synthase, H+ transporting, mitochondrial F1F0 complex, subunit e	Atp5k	11958
10528662	ATP synthase, H+ transporting, mitochondrial F0 complex, subunit g /// ATP synthase, H+ transporting, mitochondrial F0 complex, subunit g pseudogene /// ATP synthase, H+ transporting, mitochondrial F0 complex, subunit g pseudogene	Atp5l /// Gm5426 /// Gm6822	27425 /// 432491 /// 627998
10553840	ATP synthase, H+ transporting, mitochondrial F0 complex, subunit g /// ATP synthase, H+ transporting, mitochondrial F0 complex, subunit g pseudogene /// ATP synthase, H+ transporting, mitochondrial F0 complex, subunit g pseudogene	Atp5l /// Gm5426 /// Gm6822	27425 /// 432491 /// 627998
10592983	ATP synthase, H+ transporting, mitochondrial F0 complex, subunit g /// ATP synthase, H+ transporting, mitochondrial F0 complex, subunit g pseudogene /// ATP synthase, H+ transporting, mitochondrial F0 complex, subunit g pseudogene	Atp5l /// Gm5426 /// Gm6822	27425 /// 432491 /// 627998
10599333	ATP synthase, H+ transporting, mitochondrial F0 complex, subunit g /// ATP synthase, H+ transporting, mitochondrial F0 complex, subunit g pseudogene /// ATP synthase, H+ transporting, mitochondrial F0 complex, subunit g pseudogene	Atp5l /// Gm5426 /// Gm6822	27425 /// 432491 /// 627998
10440977	ATP synthase, H+ transporting, mitochondrial F1 complex, O subunit	Atp5o	28080
10551162	ATP5S-like	Atp5sl	66349
10525833	ATPase, H+ transporting, lysosomal V0 subunit A2	Atp6v0a2	21871
10448455	ATPase, H+ transporting, lysosomal V0 subunit C	Atp6v0c	11984
10511779	ATPase, H+ transporting, lysosomal V0 subunit D2	Atp6v0d2	242341
10443021	ATPase, H+ transporting, lysosomal V0 subunit E	Atp6v0e	11974
10572146	ATPase, H+ transporting, lysosomal V1 subunit B2	Atp6v1b2	11966
10399559	ATPase, H+ transporting, lysosomal V1 subunit C2	Atp6v1c2	68775
10452874	ATPase, H+ transporting, lysosomal V1 subunit F	Atp6v1f	66144
10459421	ATPase, class I, type 8B, member 1	Atp8b1	54670
10487208	ATPase, class I, type 8B, member 4	Atp8b4	241633
10386518	ATP synthase mitochondrial F1 complex assembly factor 2	Atpaf2	246782
10587892	ataxia telangiectasia and Rad3 related	Atr	245000
10606263	alpha thalassemia/mental retardation syndrome X-linked homolog (human)	Atrx	22589
10408937	ataxin 1	Atxn1	20238
10402249	ataxin 3	Atxn3	110616
10531256	expressed sequence AU017193	AU017193	100798
10580663	expressed sequence AU018778	AU018778	234564
10593361	expressed sequence AU019823	AU019823	270156
10421730	expressed sequence AU021034	AU021034	219170
10437552	expressed sequence AU021092	AU021092	239691
10535508	expressed sequence AU022870	AU022870	231874
10490104	aurora kinase A	Aurka	20878
10511175	aurora kinase A interacting protein 1	Aurkaip1	66077
10377405	aurora kinase B	Aurkb	20877
10466127	expressed sequence AW112010	AW112010	107350
10539220	expressed sequence AW146020	AW146020	330361
10374529	expressed sequence AV249152	AV249152	216560
10427428	expressed sequence AW549877	AW549877	106064
10454398	expressed sequence AW554918	AW554918	225289
10538526	AVL9 homolog (S. cerevisiase)	Avl9	78937
10561104	AXL receptor tyrosine kinase	Axl	26362
10406456	cDNA sequence AY512938	AY512938	791388
10589982	5-azacytidine induced gene 2	Azi2	27215
10428310	antizyme inhibitor 1	Azin1	54375
10554129	RIKEN cDNA B130024G19 gene	B130024G19Rik	434198
10472893	RIKEN cDNA B230120H23 gene	B230120H23Rik	65964
10405535	RIKEN cDNA B230219D22 gene	B230219D22Rik	78521
10437236	RIKEN cDNA B230307C23 gene	B230307C23Rik	245305
10371277	RIKEN cDNA B230315N10 gene	B230315N10Rik	237411
10557853	RIKEN cDNA B230325K18 gene	B230325K18Rik	319527
10478077	RIKEN cDNA B230339M05 gene	B230339M05Rik	228850
10445373	RIKEN cDNA B230354K17 gene	B230354K17Rik	320063
10394860	RIKEN cDNA B230354O11 gene	B230354O11Rik	668468
10594800	RIKEN cDNA B230380D07 gene	B230380D07Rik	235461
10510914	RIKEN cDNA B230396O12 gene	B230396O12Rik	242800
10510019	RIKEN cDNA B330016D10 gene	B330016D10Rik	320456
10403664	UDP-GalNAc:betaGlcNAc beta 1,3-galactosaminyltransferase, polypeptide 2	B3galnt2	97884
10407814	UDP-GalNAc:betaGlcNAc beta 1,3-galactosaminyltransferase, polypeptide 2 /// tubulin-specific chaperone E	B3galnt2 /// Tbce	97884 /// 70430
10472436	UDP-Gal:betaGlcNAc beta 1,3-galactosyltransferase, polypeptide 1	B3galt1	26877
10353533	beta-1,3-glucuronyltransferase 2 (glucuronosyltransferase S) /// stromal membrane-associated protein 1	B3gat2 /// Smap1	280645 /// 98366
10579602	UDP-GlcNAc:betaGal beta-1,3-N-acetylglucosaminyltransferase 3	B3gnt3	72297
10434291	UDP-GlcNAc:betaGal beta-1,3-N-acetylglucosaminyltransferase 5	B3gnt5	108105
10462535	RIKEN cDNA B430203M17 gene	B430203M17Rik	320193
10560139	RIKEN cDNA B430211C08 gene	B430211C08Rik	627280
10445774	RIKEN cDNA B430306N03 gene	B430306N03Rik	320148
10373052	beta-1,4-N-acetyl-galactosaminyl transferase 1	B4galnt1	14421
10366848	beta-1,4-N-acetyl-galactosaminyl transferase 1 /// solute carrier family 26, member 10	B4galnt1 /// Slc26a10	14421 /// 216441
10489891	UDP-Gal:betaGlcNAc beta 1,4-galactosyltransferase, polypeptide 5	B4galt5	56336
10543213	RIKEN cDNA B630005N14 gene	B630005N14Rik	101148
10461017	BCL2-associated agonist of cell death	Bad	12015
10449303	BCL2-antagonist/killer 1	Bak1	12018
10404982	BarH-like homeobox 1	Barx1	12022
10592050	BarH-like homeobox 2	Barx2	12023
10427895	brain abundant, membrane attached signal protein 1	Basp1	70350
10359525	BAT2 domain containing 1	Bat2d	226562
10444713	HLA-B associated transcript 4	Bat4	81845
10397359	basic leucine zipper transcription factor, ATF-like	Batf	53314
10352717	basic leucine zipper transcription factor, ATF-like 3	Batf3	381319
10563303	BCL2-associated X protein	Bax	12028
10526319	bromodomain adjacent to zinc finger domain, 1B	Baz1b	22385
10482880	bromodomain adjacent to zinc finger domain, 2B	Baz2b	407823
10550290	BCL2 binding component 3	Bbc3	170770
10491695	Bardet-Biedl syndrome 12 (human)	Bbs12	241950
10580733	Bardet-Biedl syndrome 2 (human)	Bbs2	67378
10594144	Bardet-Biedl syndrome 4 (human)	Bbs4	102774
10472549	Bardet-Biedl syndrome 5 (human)	Bbs5	72569
10497842	Bardet-Biedl syndrome 7 (human)	Bbs7	71492
10583847	Bardet-Biedl syndrome 9 (human)	Bbs9	319845
10439854	bobby sox homolog (Drosophila)	Bbx	70508
10442032	cDNA sequence BC002059	BC002059	213811
10502058	cDNA sequence BC002199	BC002199	211556
10569985	cDNA sequence BC003267	BC003267	233987
10358459	cDNA sequence BC003331	BC003331	226499
10443482	cDNA sequence BC004004	BC004004	80748
10404178	cDNA sequence BC005537	BC005537	79555
10523746	HO complex 2 pseudogene	BC005561	100042165
10504757	cDNA sequence BC005685	BC005685	352945
10538901	cDNA sequence BC005685	BC005685	352945
10370651	cDNA sequence BC005764	BC005764	216152
10367717	cDNA sequence BC013529	BC013529	215751
10516966	cDNA sequence BC013712	BC013712	230787
10407392	cDNA sequence BC016423	BC016423	105203
10442037	cDNA sequence BC018101 /// zinc finger protein 97 /// cDNA sequence BC002059	BC018101 /// Zfp97 /// BC002059	449000 /// 22759 /// 213811
10410465	cDNA sequence BC018507	BC018507	218333
10578027	cDNA sequence BC019943 /// MAK16 homolog (S. cerevisiae)	BC019943 /// Mak16	234138 /// 67920
10464594	cDNA sequence BC021614	BC021614	225884
10368700	cDNA sequence BC021785	BC021785	215928
10584309	cDNA sequence BC024479	BC024479	235184
10509256	cDNA sequence BC029684	BC029684	242707
10556957	cDNA sequence BC030336	BC030336	233812
10587085	cDNA sequence BC031353	BC031353	235493
10352294	cDNA sequence BC031781	BC031781	208768
10451481	cDNA sequence BC032203	BC032203	210982
10445558	cDNA sequence BC048355	BC048355	381101
10548248	cDNA sequence BC048546	BC048546	232400
10442224	cDNA sequence BC049807	BC049807	381066
10528482	cDNA sequence BC050254	BC050254	269630
10478109	cDNA sequence BC054059	BC054059	246747
10526783	cDNA sequence BC055004	BC055004	381680
10536061	cDNA sequence BC063263	BC063263	434178
10552314	cDNA sequence BC063263	BC063263	434178
10576844	cDNA sequence BC068157	BC068157	73072
10598180	cDNA sequence BC085271	BC085271	434632
10470893	cDNA sequence BC085271 /// SET translocation	BC085271 /// Set	434632 /// 56086
10587486	cDNA sequence BC085271 /// SET translocation	BC085271 /// Set	434632 /// 56086
10578746	cDNA sequence BC088983	BC088983	382010
10560655	basal cell adhesion molecule	Bcam	57278
10399874	B-cell receptor-associated protein 29	Bcap29	12033
10495781	breast cancer anti-estrogen resistance 3	Bcar3	29815
10553015	branched chain aminotransferase 2, mitochondrial	Bcat2	12036
10558325	BRCA2 and CDKN1A interacting protein	Bccip	66165
10561063	branched chain ketoacid dehydrogenase E1, alpha polypeptide	Bckdha	12039
10587534	branched chain ketoacid dehydrogenase E1, beta polypeptide	Bckdhb	12040
10557816	branched chain ketoacid dehydrogenase kinase	Bckdk	12041
10357043	B-cell leukemia/lymphoma 2 /// RIKEN cDNA D630008O14 gene	Bcl2 /// D630008O14Rik	12043 /// 320761
10589884	B-cell leukemia/lymphoma 2 related protein A1c	Bcl2a1c	12046
10595633	B-cell leukemia/lymphoma 2 related protein A1d /// B-cell leukemia/lymphoma 2 related protein A1a /// B-cell leukemia/lymphoma 2 related protein A1b /// B-cell leukemia/lymphoma 2 related protein A1c	Bcl2a1d /// Bcl2a1a /// Bcl2a1b /// Bcl2a1c	12047 /// 12044 /// 12045 /// 12046
10541279	BCL2-like 13 (apoptosis facilitator)	Bcl2l13	94044
10415111	BCL2-like 2	Bcl2l2	12050
10560685	B-cell leukemia/lymphoma 3	Bcl3	12051
10387797	B-cell CLL/lymphoma 6, member B	Bcl6b	12029
10525542	B-cell CLL/lymphoma 7A	Bcl7a	77045
10361979	BCL2-associated transcription factor 1	Bclaf1	72567
10603627	BCL6 interacting corepressor	Bcor	71458
10347417	BCS1-like (yeast)	Bcs1l	66821
10411552	B double prime 1, subunit of RNA polymerase III transcription initiation factor IIIB	Bdp1	544971
10402598	brain-enriched guanylate kinase-associated	Begain	380785
10542959	blocked early in transport 1 homolog (S. cerevisiae)	Bet1	12068
10606868	brain expressed gene 1	Bex1	19716
10378785	basic helix-loop-helix family, member a9	Bhlha9	320522
10601844	basic helix-loop-helix domain containing, class B9	Bhlhb9	70237
10549276	basic helix-loop-helix family, member e41	Bhlhe41	79362
10542896	bicaudal D homolog 1 (Drosophila)	Bicd1	12121
10547531	BH3 interacting domain death agonist	Bid	12122
10432640	bridging integrator 2	Bin2	668218
10590791	baculoviral IAP repeat-containing 2	Birc2	11797
10382998	baculoviral IAP repeat-containing 5	Birc5	11799
10446833	baculoviral IAP repeat-containing 6	Birc6	12211
10345967	basic, immunoglobulin-like variable motif containing	Bivm	246229
10489190	bladder cancer associated protein homolog (human)	Blcap	53619
10420758	B lymphoid kinase	Blk	12143
10467508	B-cell linker	Blnk	17060
10373594	biogenesis of lysosome-related organelles complex-1, subunit 1	Bloc1s1	14533
10457924	biogenesis of lysosome-related organelles complex-1, subunit 1	Bloc1s1	14533
10551347	biliverdin reductase B (flavin reductase (NADPH))	Blvrb	233016
10359677	basic leucine zipper nuclear factor 1	Blzf1	66352
10469514	Bmi1 polycomb ring finger oncogene	Bmi1	12151
10418927	bone morphogenetic protein receptor, type 1A	Bmpr1a	12166
10502451	bone morphogenetic protein receptor, type 1B	Bmpr1b	12167
10346651	bone morphogenic protein receptor, type II (serine/threonine kinase)	Bmpr2	12168
10586759	BCL2/adenovirus E1B interacting protein 2	Bnip2	12175
10529758	biorientation of chromosomes in cell division 1-like	Bod1l	665775
10348858	BCL2-related ovarian killer protein	Bok	51800
10500321	bolA-like 1 (E. coli)	Bola1	69168
10557450	bolA-like 2 (E. coli)	Bola2	66162
10537179	2,3-bisphosphoglycerate mutase	Bpgm	12183
10392318	bromodomain PHD finger transcription factor	Bptf	207165
10544219	Braf transforming gene	Braf	109880
10580486	bromodomain containing 7	Brd7	26992
10458138	bromodomain containing 8	Brd8	78656
10406141	bromodomain containing 9	Brd9	105246
10527327	brain protein I3	Bri3	55950
10525887	Bri3 binding protein	Bri3bp	76809
10460517	breast cancer metastasis-suppressor 1	Brms1	107392
10395831	breast cancer metastasis-suppressor 1-like	Brms1l	52592
10351304	brain protein 44	Brp44	70456
10441115	bromodomain and WD repeat domain containing 1	Brwd1	93871
10606393	bromodomain and WD repeat domain containing 3	Brwd3	382236
10461237	Bernardinelli-Seip congenital lipodystrophy 2 homolog (human)	Bscl2	14705
10521667	bone marrow stromal cell antigen 1	Bst1	12182
10579532	bone marrow stromal cell antigen 2	Bst2	69550
10462752	BTAF1 RNA polymerase II, B-TFIID transcription factor-associated, (Mot1 homolog, S. cerevisiae)	Btaf1	107182
10567022	BTB (POZ) domain containing 10	Btbd10	68815
10402302	BTB (POZ) domain containing 7	Btbd7	238386
10531274	betacellulin, epidermal growth factor family member	Btc	12223
10411287	basic transcription factor 3-like 4	Btf3l4	70533
10357875	B-cell translocation gene 2, anti-proliferative	Btg2	12227
10606694	Bruton agammaglobulinemia tyrosine kinase	Btk	12229
10474769	budding uninhibited by benzimidazoles 1 homolog, beta (S. cerevisiae)	Bub1b	12236
10362968	blood vessel epicardial substance	Bves	23828
10427718	brix domain containing 2	Bxdc2	67832
10502714	brix domain containing 5	Bxdc5	70285
10352916	RIKEN cDNA C030002C11 gene	C030002C11Rik	320977
10352918	RIKEN cDNA C030002C11 gene	C030002C11Rik	320977
10352914	RIKEN cDNA C030002C11 gene /// RIKEN cDNA A330023F24 gene	C030002C11Rik /// A330023F24Rik	320977 /// 320400
10551426	RIKEN cDNA C030039L03 gene /// zinc finger protein 59 /// zinc finger protein 780B	C030039L03Rik /// Zfp59 /// Zfp780b	112415 /// 22717 /// 338354
10527880	RIKEN cDNA C030048B08 gene /// peroxisomal biogenesis factor 1	C030048B08Rik /// Pex1	269623 /// 71382
10540141	RIKEN cDNA C130022K22 gene	C130022K22Rik	232236
10527605	RIKEN cDNA C130038G02 gene	C130038G02Rik	77521
10374442	C1D nuclear receptor co-repressor	C1d	57316
10536369	core 1 synthase, glycoprotein-N-acetylgalactosamine 3-beta-galactosyltransferase, 1	C1galt1	94192
10604226	C1GALT1-specific chaperone 1	C1galt1c1	59048
10517517	complement component 1, q subcomponent, alpha polypeptide	C1qa	12259
10517508	complement component 1, q subcomponent, beta polypeptide	C1qb	12260
10517513	complement component 1, q subcomponent, C chain	C1qc	12262
10349340	complement component 1, q subcomponent-like 2	C1ql2	226359
10521616	C1q and tumor necrosis factor related protein 7	C1qtnf7	109323
10415737	C1q and tumor necrosis factor related protein 9	C1qtnf9	239126
10452316	complement component 3	C3	12266
10590799	RIKEN cDNA C330006D17 gene	C330006D17Rik	77616
10455372	RIKEN cDNA C330007P06 gene	C330007P06Rik	77644
10385709	RIKEN cDNA C330016O10 gene	C330016O10Rik	212706
10529260	RIKEN cDNA C330019G07 gene /// similar to CG6004-PB	C330019G07Rik /// LOC100039037	215476 /// 100039037
10562651	RIKEN cDNA C330019L16 gene /// predicted gene 5595 /// expressed sequence EU599041	C330019L16Rik /// Gm5595 /// EU599041	208111 /// 434179 /// 100170401
10564502	RIKEN cDNA C330024D12 gene	C330024D12Rik	78444
10547657	complement component 3a receptor 1	C3ar1	12267
10503359	RIKEN cDNA C430048L16 gene	C430048L16Rik	77604
10503363	RIKEN cDNA C430048L16 gene /// RNA binding motif protein 12B	C430048L16Rik /// Rbm12b	77604 /// 72397
10450280	complement component 4A (Rodgers blood group)	C4a	625018
10450242	complement component 4B (Childo blood group) /// complement component 4A (Rodgers blood group)	C4b /// C4a	12268 /// 625018
10488437	RIKEN cDNA C530025M09 gene	C530025M09Rik	319470
10541753	RIKEN cDNA C530028O21 gene	C530028O21Rik	319352
10375121	RIKEN cDNA C530030P08 gene	C530030P08Rik	97730
10375123	RIKEN cDNA C530030P08 gene	C530030P08Rik	97730
10560242	complement component 5a receptor 1	C5ar1	12273
10422635	complement component 6	C6	12274
10516566	expressed sequence C77080	C77080	97130
10404928	expressed sequence C78339	C78339	97863
10562548	expressed sequence C80913	C80913	19777
10480751	complement component 8, gamma polypeptide	C8g	69379
10347970	calcium binding protein 39	Cab39	12283
10559513	calcium binding protein 39	Cab39	12283
10415678	calcium binding protein 39-like	Cab39l	69008
10360631	chaperone, ABC1 activity of bc1 complex like (S. pombe)	Cabc1	67426
10547322	calcium channel, voltage-dependent, L type, alpha 1C subunit	Cacna1c	12288
10519815	calcium channel, voltage-dependent, alpha2/delta subunit 1	Cacna2d1	12293
10519855	calcium channel, voltage-dependent, alpha2/delta subunit 1	Cacna2d1	12293
10418300	calcium channel, voltage-dependent, alpha2/delta subunit 3	Cacna2d3	12294
10469404	calcium channel, voltage-dependent, beta 2 subunit	Cacnb2	12296
10359334	calcyclin binding protein	Cacybp	12301
10585048	cell adhesion molecule 1	Cadm1	54725
10360349	cell adhesion molecule 3	Cadm3	94332
10550915	cell adhesion molecule 4	Cadm4	260299
10484371	calcitonin receptor-like	Calcrl	54598
10537184	caldesmon 1	Cald1	109624
10397752	calmodulin 1	Calm1	12313
10453451	calmodulin 2	Calm2	12314
10599461	calmodulin 2	Calm2	12314
10560304	calmodulin 3	Calm3	12315
10586118	calmodulin-like 4	Calml4	75600
10536818	calumenin	Calu	12321
10495896	calcium/calmodulin-dependent protein kinase II, delta	Camk2d	108058
10417972	calcium/calmodulin-dependent protein kinase II gamma	Camk2g	12325
10509568	calcium/calmodulin-dependent protein kinase II inhibitor 1	Camk2n1	66259
10358191	calmodulin regulated spectrin-associated protein 1-like 1	Camsap1l1	67886
10518837	calmodulin binding transcription activator 1	Camta1	100072
10385599	calnexin	Canx	12330
10516051	CAP, adenylate cyclase-associated protein 1 (yeast)	Cap1	12331
10404913	CAP, adenylate cyclase-associated protein, 2 (yeast)	Cap2	67252
10539135	capping protein (actin filament), gelsolin-like	Capg	12332
10565689	calpain 5	Capn5	12337
10413771	calpain 7	Capn7	12339
10549473	caprin family member 2	Caprin2	232560
10500928	capping protein (actin filament) muscle Z-line, alpha 1	Capza1	12340
10536527	capping protein (actin filament) muscle Z-line, alpha 2	Capza2	12343
10380303	carbonic anhydrase 10	Car10	72605
10490903	carbonic anhydrase 13	Car13	71934
10379866	carbonic anhydrase 4	Car4	12351
10607738	carbonic anhydrase 5b, mitochondrial	Car5b	56078
10511429	carbonic anhydrase 8	Car8	12319
10480956	caspase recruitment domain family, member 9	Card9	332579
10346678	calcium response factor	Carf	241066
10497752	calcium regulated heat stable protein 1	Carhsp1	52502
10475378	cancer susceptibility candidate 4	Casc4	319996
10474875	cancer susceptibility candidate 5	Casc5	76464
10536273	CAS1 domain containing 1	Casd1	213819
10603708	calcium/calmodulin-dependent serine protein kinase (MAGUK family)	Cask	12361
10582985	caspase 1	Casp1	12362
10583008	caspase 12	Casp12	12364
10582997	caspase 4, apoptosis-related cysteine peptidase	Casp4	12363
10503711	caspase 8 associated protein 2	Casp8ap2	26885
10360235	calsequestrin 1	Casq1	12372
10410656	calpastatin	Cast	12380
10536499	caveolin 1, caveolae protein	Cav1	12389
10536494	caveolin 2	Cav2	12390
10363379	calcium binding atopy-related autoantigen 1	Cbara1	216001
10436978	carbonyl reductase 3	Cbr3	109857
10466818	COBW domain containing 1	Cbwd1	226043
10380689	chromobox homolog 1 (Drosophila HP1 beta)	Cbx1	12412
10383055	chromobox homolog 2 (Drosophila Pc class)	Cbx2	12416
10433088	chromobox homolog 5 (Drosophila HP1a)	Cbx5	12419
10430649	chromobox homolog 7	Cbx7	52609
10393614	chromobox homolog 8 (Drosophila Pc class)	Cbx8	30951
10521626	coiled-coil and C2 domain containing 2A	Cc2d2a	231214
10496605	cysteine conjugate-beta lyase 2	Ccbl2	229905
10384811	coiled-coil domain containing 104	Ccdc104	216618
10370530	coiled-coil domain containing 105	Ccdc105	70976
10502156	coiled-coil domain containing 109B	Ccdc109b	66815
10458794	coiled-coil domain containing 112	Ccdc112	240261
10406193	coiled-coil domain containing 127	Ccdc127	67433
10574288	coiled-coil domain containing 135	Ccdc135	330830
10536827	coiled-coil domain containing 136	Ccdc136	232664
10435329	coiled-coil domain containing 14	Ccdc14	239839
10416044	coiled-coil domain containing 25	Ccdc25	67179
10469066	coiled-coil domain containing 3	Ccdc3	74186
10474437	coiled-coil domain containing 34	Ccdc34	68201
10546249	coiled-coil domain containing 37	Ccdc37	243538
10365899	coiled-coil domain containing 41	Ccdc41	77048
10382022	coiled-coil domain containing 44	Ccdc44	70207
10392087	coiled-coil domain containing 47	Ccdc47	67163
10434869	coiled-coil domain containing 50	Ccdc50	67501
10435841	coiled-coil domain containing 52	Ccdc52	212514
10388613	coiled-coil domain containing 55	Ccdc55	237859
10391407	coiled-coil domain containing 56	Ccdc56	52469
10366186	coiled-coil domain containing 59	Ccdc59	52713
10418275	coiled-coil domain containing 66	Ccdc66	320234
10456545	coiled-coil domain containing 68	Ccdc68	381175
10447025	coiled-coil domain containing 75	Ccdc75	53951
10495574	coiled-coil domain containing 76 /// spindle assembly 6 homolog (C. elegans)	Ccdc76 /// Sass6	229780 /// 72776
10384797	coiled-coil domain containing 85A	Ccdc85a	216613
10460466	coiled-coil domain containing 87	Ccdc87	399599
10374842	coiled coil domain containing 88A	Ccdc88a	108686
10465446	coiled-coil domain containing 88B	Ccdc88b	78317
10554926	coiled-coil domain containing 90B	Ccdc90b	66365
10504456	calicin	Ccin	442829
10379530	chemokine (C-C motif) ligand 12	Ccl12	20293
10512372	chemokine (C-C motif) ligand 19 /// similar to EBI-1 ligand chemokine /// similar to EBI-1 ligand chemokine	Ccl19 /// LOC100043921 /// LOC100043918	24047 /// 100043921 /// 100043918
10379511	chemokine (C-C motif) ligand 2	Ccl2	20296
10389231	chemokine (C-C motif) ligand 3	Ccl3	20302
10379721	chemokine (C-C motif) ligand 4	Ccl4	20303
10389207	chemokine (C-C motif) ligand 5	Ccl5	20304
10389222	chemokine (C-C motif) ligand 6	Ccl6	20305
10379518	chemokine (C-C motif) ligand 7	Ccl7	20306
10379535	chemokine (C-C motif) ligand 8	Ccl8	20307
10389214	chemokine (C-C motif) ligand 9	Ccl9	20308
10497831	cyclin A2	Ccna2	12428
10411739	cyclin B1 /// predicted gene 5593	Ccnb1 /// Gm5593	268697 /// 434175
10562637	cyclin B1 /// predicted gene 5593	Ccnb1 /// Gm5593	268697 /// 434175
10419465	cyclin B1 interacting protein 1	Ccnb1ip1	239083
10594774	cyclin B2	Ccnb2	12442
10503534	cyclin C	Ccnc	51813
10448506	cyclin F	Ccnf	12449
10406482	cyclin H	Ccnh	66671
10498531	cyclin L1	Ccnl1	56706
10511156	cyclin L2	Ccnl2	56036
10426603	cyclin T1	Ccnt1	12455
10432180	cyclin T1	Ccnt1	12455
10349442	cyclin T2	Ccnt2	72949
10587012	cell cycle progression 1	Ccpg1	72278
10598004	chemokine (C-C motif) receptor 1	Ccr1	12768
10391373	chemokine (C-C motif) receptor 10	Ccr10	12777
10590631	chemokine (C-C motif) receptor 2	Ccr2	12772
10598013	chemokine (C-C motif) receptor 2 /// chemokine (C-C motif) receptor 5	Ccr2 /// Ccr5	12772 /// 12774
10590242	chemokine (C-C motif) receptor 8	Ccr8	12776
10405822	cell cycle related kinase	Ccrk	105278
10491915	CCR4 carbon catabolite repression 4-like (S. cerevisiae)	Ccrn4l	12457
10464825	copper chaperone for superoxide dismutase	Ccs	12460
10372600	chaperonin containing Tcp1, subunit 2 (beta)	Cct2	12461
10526069	chaperonin containing Tcp1, subunit 6a (zeta)	Cct6a	12466
10458382	CD14 antigen	Cd14	12475
10362803	CD164 antigen	Cd164	53599
10406928	CD180 antigen	Cd180	17079
10499160	CD1d1 antigen	Cd1d1	12479
10500677	CD2 antigen	Cd2	12481
10439651	CD200 antigen	Cd200	17470
10435920	Cd200 receptor 2 /// RIKEN cDNA F630003A18 gene /// CD200 receptor 4	Cd200r2 /// F630003A18Rik /// Cd200r4	271375 /// 319823 /// 239849
10576784	CD209a antigen	Cd209a	170786
10576807	CD209d antigen	Cd209d	170779
10562132	CD22 antigen	Cd22	12483
10460541	CD248 antigen, endosialin	Cd248	70445
10451004	CD2-associated protein	Cd2ap	12488
10382438	CD300A antigen	Cd300a	217303
10392796	CD300 antigen like family member B	Cd300lb	217304
10392808	CD300 molecule-like family member d	Cd300ld	217305
10392845	CD300 antigen like family member F /// similar to CD300 antigen like family member F	Cd300lf /// LOC100047115	246746 /// 100047115
10381514	CD300 antigen like family member G	Cd300lg	52685
10444046	CD320 antigen	Cd320	54219
10563178	CD37 antigen	Cd37	12493
10521678	CD38 antigen	Cd38	12494
10584821	CD3 antigen, delta polypeptide	Cd3d	12500
10593015	CD3 antigen, gamma polypeptide	Cd3g	12502
10478678	CD40 antigen	Cd40	21939
10485405	CD44 antigen	Cd44	12505
10361270	CD46 antigen, complement regulatory protein	Cd46	17221
10351658	CD48 antigen	Cd48	12506
10517165	CD52 antigen	Cd52	23833
10501063	CD53 antigen	Cd53	12508
10474229	CD59a antigen	Cd59a	12509
10492964	CD5 antigen-like	Cd5l	11801
10367436	CD63 antigen	Cd63	12512
10387536	CD68 antigen	Cd68	12514
10456005	CD74 antigen (invariant polypeptide of major histocompatibility complex, class II antigen-associated)	Cd74	16149
10435704	CD80 antigen	Cd80	12519
10404840	CD83 antigen	Cd83	12522
10351679	CD84 antigen	Cd84	12523
10439312	CD86 antigen	Cd86	12524
10488382	CD93 antigen	Cd93	17064
10420516	cytidine and dCMP deaminase domain containing 1	Cdadc1	71891
10479869	cell division cycle 123 homolog (S. cerevisiae)	Cdc123	98828
10501629	CDC14 cell division cycle 14 homolog A (S. cerevisiae)	Cdc14a	229776
10410099	CDC14 cell division cycle 14 homolog B (S. cerevisiae)	Cdc14b	218294
10515744	cell division cycle 20 homolog (S. cerevisiae)	Cdc20	107995
10392012	cell division cycle 27 homolog (S. cerevisiae)	Cdc27	217232
10369815	cell division cycle 2 homolog A (S. pombe)	Cdc2a	12534
10511113	cell division cycle 2-like 1	Cdc2l1	12537
10407892	cell division cycle 2-like 5 (cholinesterase-related cell division controller)	Cdc2l5	69562
10364455	cell division cycle 34 homolog (S. cerevisiae)	Cdc34	216150
10380415	cell division cycle 34 homolog (S. cerevisiae)	Cdc34	216150
10462333	cell division cycle 37 homolog (S. cerevisiae)-like 1	Cdc37l1	67072
10368762	cell division cycle 40 homolog (yeast)	Cdc40	71713
10352194	CDC42 binding protein kinase alpha	Cdc42bpa	226751
10465278	CDC42 effector protein (Rho GTPase binding) 2	Cdc42ep2	104252
10453049	CDC42 effector protein (Rho GTPase binding) 3	Cdc42ep3	260409
10372726	cell division cycle 5-like (S. pombe)	Cdc5l	71702
10372743	cell division cycle 5-like (S. pombe)	Cdc5l	71702
10381072	cell division cycle 6 homolog (S. cerevisiae)	Cdc6	23834
10358359	cell division cycle 73, Paf1/RNA polymerase II complex component, homolog (S. cerevisiae)	Cdc73	214498
10421029	cell division cycle associated 2	Cdca2	108912
10541729	cell division cycle associated 3	Cdca3	14793
10460738	cell division cycle associated 5	Cdca5	67849
10472916	cell division cycle associated 7	Cdca7	66953
10399178	cell division cycle associated 7 like	Cdca7l	217946
10439483	CDC42 GTPase-activating protein	Cdgap	12549
10575052	cadherin 1	Cdh1	12550
10423274	cadherin 18	Cdh18	320865
10423287	cadherin 18	Cdh18	320865
10357103	cadherin 19, type 2	Cdh19	227485
10457644	cadherin 2	Cdh2	12558
10369307	cadherin 23 (otocadherin)	Cdh23	22295
10574438	cadherin 5	Cdh5	12562
10427862	cadherin 6	Cdh6	12563
10411709	cyclin-dependent kinase 7 (homolog of Xenopus MO15 cdk-activating kinase)	Cdk7	12572
10411711	cyclin-dependent kinase 7 (homolog of Xenopus MO15 cdk-activating kinase)	Cdk7	12572
10527508	cyclin-dependent kinase 8	Cdk8	264064
10408455	CDK5 regulatory subunit associated protein 1-like 1	Cdkal1	68916
10375909	cyclin-dependent kinase-like 3	Cdkl3	213084
10607619	cyclin-dependent kinase-like 5	Cdkl5	382253
10443463	cyclin-dependent kinase inhibitor 1A (P21)	Cdkn1a	12575
10542310	cyclin-dependent kinase inhibitor 1B	Cdkn1b	12576
10514340	cyclin-dependent kinase inhibitor 2A	Cdkn2a	12578
10578619	CDKN2A interacting protein	Cdkn2aip	70925
10515090	cyclin-dependent kinase inhibitor 2C (p18, inhibits CDK4)	Cdkn2c	12580
10567564	cerebellar degeneration-related 2	Cdr2	12585
10476326	CDP-diacylglycerol synthase (phosphatidate cytidylyltransferase) 2	Cds2	110911
10444883	corneodesmosin	Cdsn	386463
10576140	chromatin licensing and DNA replication factor 1	Cdt1	67177
10510219	carnitine deficiency-associated gene expressed in ventricle 3	Cdv3	321022
10404578	chromodomain protein, Y chromosome-like	Cdyl	12593
10550994	carcinoembryonic antigen-related cell adhesion molecule 10	Ceacam10	26366
10552140	CCAAT/enhancer binding protein (C/EBP), alpha	Cebpa	12606
10478890	CCAAT/enhancer binding protein (C/EBP), beta	Cebpb	12608
10433885	CCAAT/enhancer binding protein (C/EBP), delta	Cebpd	12609
10562416	CCAAT/enhancer binding protein (C/EBP), gamma	Cebpg	12611
10453006	CCAAT/enhancer binding protein zeta	Cebpz	12607
10547508	cat eye syndrome chromosome region, candidate 6 homolog (human)	Cecr6	94047
10520521	centromere protein A	Cenpa	12615
10530892	centromere protein C1	Cenpc1	12617
10394283	centromere protein O /// RIKEN cDNA 2410017P09 gene	Cenpo /// 2410017P09Rik	52504 /// 69709
10450957	centromere protein Q	Cenpq	83815
10386909	centromere protein V	Cenpv	73139
10458913	centrosomal protein 120	Cep120	225523
10366073	centrosomal protein 290 /// RIKEN cDNA 4930430F08 gene	Cep290 /// 4930430F08Rik	216274 /// 68281
10359086	centrosomal protein 350	Cep350	74081
10590892	centrosomal protein 57	Cep57	74360
10596119	centrosomal protein 63	Cep63	28135
10588091	centrosomal protein 70	Cep70	68121
10431266	ceramide kinase	Cerk	223753
10580635	carboxylesterase 3	Ces3	104158
10574617	carboxylesterase 8 (putative)	Ces8	234677
10604974	centrin 2	Cetn2	26370
10406426	centrin 3	Cetn3	12626
10345074	centrin 4	Cetn4	207175
10497894	centrin 4	Cetn4	207175
10450325	complement factor B	Cfb	14962
10364542	complement factor D (adipsin)	Cfd	11537
10581902	craniofacial development protein 1	Cfdp1	23837
10358339	complement component factor h	Cfh	12628
10496001	complement component factor i	Cfi	12630
10400350	cofilin 2, muscle	Cfl2	12632
10346551	CASP8 and FADD-like apoptosis regulator	Cflar	12633
10346562	CASP8 and FADD-like apoptosis regulator	Cflar	12633
10497931	CASP8 and FADD-like apoptosis regulator	Cflar	12633
10603860	complement factor properdin	Cfp	18636
10467136	cholesterol 25-hydroxylase	Ch25h	12642
10474972	ChaC, cation transport regulator-like 1 (E. coli)	Chac1	69065
10384956	ChaC, cation transport regulator homolog 2 (E. coli)	Chac2	68044
10413014	coiled-coil-helix-coiled-coil-helix domain containing 1	Chchd1	66121
10364102	coiled-coil-helix-coiled-coil-helix domain containing 10	Chchd10	103172
10503915	coiled-coil-helix-coiled-coil-helix domain containing 2 /// SCAN domain containing 3 /// predicted gene 6222	Chchd2 /// Scand3 /// Gm6222	14004 /// 71970 /// 621381
10518453	coiled-coil-helix-coiled-coil-helix domain containing 2 /// SCAN domain containing 3 /// predicted gene 6222	Chchd2 /// Scand3 /// Gm6222	14004 /// 71970 /// 621381
10534096	coiled-coil-helix-coiled-coil-helix domain containing 2 /// SCAN domain containing 3 /// predicted gene 6222	Chchd2 /// Scand3 /// Gm6222	14004 /// 71970 /// 621381
10546217	coiled-coil-helix-coiled-coil-helix domain containing 6	Chchd6	66098
10441987	chromodomain helicase DNA binding protein 1	Chd1	12648
10564573	chromodomain helicase DNA binding protein 2	Chd2	244059
10489266	chromodomain helicase DNA binding protein 6	Chd6	71389
10503208	chromodomain helicase DNA binding protein 7	Chd7	320790
10503214	chromodomain helicase DNA binding protein 7	Chd7	320790
10573823	chromodomain helicase DNA binding protein 9	Chd9	109151
10349968	chitinase 3-like 1	Chi3l1	12654
10501026	chitinase 3-like 4	Chi3l4	104183
10601303	cysteine-rich hydrophobic domain 1	Chic1	12212
10530683	cysteine-rich hydrophobic domain 2	Chic2	74277
10460221	choline kinase alpha	Chka	12660
10431585	choline kinase beta /// choline kinase beta, carnitine palmitoyltransferase 1b, muscle transcription unit	Chkb /// Chkb-cpt1b	12651 /// 100134861
10606513	choroidermia	Chm	12662
10360460	choroideremia-like	Chml	12663
10456378	chromatin modifying protein 1B	Chmp1b	67064
10440307	chromatin modifying protein 2B	Chmp2b	68942
10490845	chromatin modifying protein 4C	Chmp4c	66371
10504008	chromatin modifying protein 5	Chmp5	76959
10583347	cysteine and histidine-rich domain (CHORD)-containing, zinc-binding protein 1	Chordc1	66917
10528664	chondroitin polymerizing factor 2 /// SWI/SNF related, matrix associated, actin dependent regulator of chromatin, subfamily d, member 3	Chpf2 /// Smarcd3	100910 /// 66993
10424577	chromatin accessibility complex 1	Chrac1	93696
10607124	chordin-like 1	Chrdl1	83453
10474045	carbohydrate (keratan sulfate Gal-6) sulfotransferase 1	Chst1	76969
10365290	carbohydrate sulfotransferase 11	Chst11	58250
10546244	carbohydrate (chondroitin 4) sulfotransferase 13	Chst13	71797
10598833	carbohydrate (N-acetylglucosamino) sulfotransferase 7	Chst7	60322
10467921	conserved helix-loop-helix ubiquitous kinase	Chuk	12675
10396694	churchill domain containing 1	Churc1	211151
10580771	cytokine induced apoptosis inhibitor 1	Ciapin1	109006
10564869	calcium and integrin binding 1 (calmyrin)	Cib1	23991
10593713	calcium and integrin binding family member 2	Cib2	56506
10456392	cell death-inducing DNA fragmentation factor, alpha subunit-like effector A	Cidea	12683
10546929	cell death-inducing DFFA-like effector c	Cidec	14311
10483667	corepressor interacting with RBPJ, 1	Cir1	66935
10521589	corepressor interacting with RBPJ, 1	Cir1	66935
10369885	CDGSH iron sulfur domain 1	Cisd1	52637
10588577	cytokine inducible SH2-containing protein	Cish	12700
10524790	citron	Cit	12704
10361828	Cbp/p300-interacting transactivator, with Glu/Asp-rich carboxy-terminal domain, 2	Cited2	17684
10507726	Cbp/p300-interacting transactivator, with Glu/Asp-rich carboxy-terminal domain, 4	Cited4	56222
10577508	cytoskeleton associated protein 2	Ckap2	80986
10487577	cytoskeleton associated protein 2-like	Ckap2l	70466
10473919	cytoskeleton associated protein 5	Ckap5	75786
10574456	chemokine-like factor	Cklf	75458
10560505	creatine kinase, muscle	Ckm	12715
10475324	creatine kinase, mitochondrial 1, ubiquitous	Ckmt1	12716
10353004	CDC28 protein kinase regulatory subunit 2	Cks2	66197
10405185	CDC28 protein kinase regulatory subunit 2	Cks2	66197
10589800	CLIP associating protein 2	Clasp2	76499
10502565	chloride channel calcium activated 2 /// chloride channel calcium activated 1	Clca2 /// Clca1	80797 /// 12722
10502590	chloride channel calcium activated 6	Clca6	99663
10495359	chloride channel CLIC-like 1	Clcc1	229725
10442691	chloride channel 7	Clcn7	26373
10517901	chloride channel Ka	Clcnka	12733
10526514	claudin 15	Cldn15	60363
10571745	claudin 22 /// WW, C2 and coiled-coil domain containing 2	Cldn22 /// Wwc2	75677 /// 52357
10526241	claudin 3	Cldn3	12739
10434229	claudin 5	Cldn5	12741
10436402	claudin domain containing 1	Cldnd1	224250
10542164	C-type lectin domain family 12, member a	Clec12a	232413
10542172	C-type lectin domain family 1, member b	Clec1b	56760
10542156	C-type lectin domain family 2, member d	Clec2d	93694
10548295	C-type lectin domain family 2, member J /// similar to C-type lectin domain family 2, member g	Clec2j /// LOC677440	667622 /// 677440
10537406	C-type lectin domain family, member L	Clec2l	665180
10575702	C-type lectin domain family 3, member a	Clec3a	403395
10541555	C-type lectin domain family 4, member a1	Clec4a1	269799
10541587	C-type lectin domain family 4, member a2	Clec4a2	26888
10541564	C-type lectin domain family 4, member a3	Clec4a3	73149
10541581	C-type lectin domain family 4, member b1	Clec4b1	69810
10541614	C-type lectin domain family 4, member d	Clec4d	17474
10547664	C-type lectin domain family 4, member e	Clec4e	56619
10541605	C-type lectin domain family 4, member n	Clec4n	56620
10544273	C-type lectin domain family 5, member a	Clec5a	23845
10548375	C-type lectin domain family 7, member a	Clec7a	56644
10517336	chloride intracellular channel 4 (mitochondrial)	Clic4	29876
10533659	CAP-GLY domain containing linker protein 1	Clip1	56430
10354816	CDC-like kinase 1	Clk1	12747
10375820	CDC like kinase 4	Clk4	12750
10567964	ceroid lipofuscinosis, neuronal 3, juvenile (Batten, Spielmeyer-Vogt disease) /// similar to CLN3 /// similar to CLN3	Cln3 /// LOC100047702 /// LOC100048243	12752 /// 100047702 /// 100048243
10570472	ceroid-lipofuscinosis, neuronal 8	Cln8	26889
10530733	circadian locomoter output cycles kaput	Clock	12753
10555550	ClpB caseinolytic peptidase B homolog (E. coli)	Clpb	20480
10446207	caseinolytic peptidase, ATP-dependent, proteolytic subunit homolog (E. coli)	Clpp	53895
10560592	cleft lip and palate associated transmembrane protein 1	Clptm1	56457
10568709	clarin 3	Clrn3	212070
10547719	calsyntenin 3	Clstn3	232370
10433228	clusterin associated protein 1	Cluap1	76779
10420225	chymase 1, mast cell	Cma1	17228
10423505	carboxymethylenebutenolidase-like (Pseudomonas)	Cmbl	69574
10574471	CKLF-like MARVEL transmembrane domain containing 3	Cmtm3	68119
10581061	CKLF-like MARVEL transmembrane domain containing 4	Cmtm4	97487
10597461	CKLF-like MARVEL transmembrane domain containing 7 /// predicted gene 9888	Cmtm7 /// Gm9888	102545 /// 100038631
10546079	cellular nucleic acid binding protein	Cnbp	12785
10460085	CNDP dipeptidase 2 (metallopeptidase M20 family)	Cndp2	66054
10583809	calponin 1	Cnn1	12797
10364593	calponin 2	Cnn2	12798
10406852	calponin 3, acidic	Cnn3	71994
10495659	calponin 3, acidic	Cnn3	71994
10580905	CCR4-NOT transcription complex, subunit 1	Cnot1	234594
10597432	CCR4-NOT transcription complex, subunit 10	Cnot10	78893
10372534	CCR4-NOT transcription complex, subunit 2	Cnot2	72068
10543904	CCR4-NOT transcription complex, subunit 4	Cnot4	53621
10385557	CCR4-NOT transcription complex, subunit 6	Cnot6	104625
10578287	CCR4-NOT transcription complex, subunit 7	Cnot7	18983
10509122	cannabinoid receptor 2 (macrophage)	Cnr2	12802
10505674	centlein, centrosomal protein	Cntln	338349
10540333	contactin 6	Cntn6	53870
10381226	Coenzyme A synthase	Coasy	71743
10395659	coagulation factor C homolog (Limulus polyphemus)	Coch	12810
10421624	component of oligomeric golgi complex 3	Cog3	338337
10575512	component of oligomeric golgi complex 4	Cog4	102339
10395227	component of oligomeric golgi complex 5	Cog5	238123
10595211	collagen, type XII, alpha 1	Col12a1	12816
10370259	collagen, type XVIII, alpha 1	Col18a1	12822
10353574	collagen, type XIX, alpha 1	Col19a1	12823
10380419	collagen, type I, alpha 1	Col1a1	12842
10406757	collagen, type IV, alpha 3 (Goodpasture antigen) binding protein	Col4a3bp	68018
10602105	collagen, type IV, alpha 5	Col4a5	12830
10607012	collagen, type IV, alpha 6	Col4a6	94216
10591281	collagen, type V, alpha 3	Col5a3	53867
10453747	collectin sub-family member 12	Colec12	140792
10498296	COMM domain containing 2	Commd2	52245
10593903	COMM domain containing 4	Commd4	66199
10530434	COMM domain containing 8	Commd8	27784
10474123	COMM domain containing 9	Commd9	76501
10418027	catechol-O-methyltransferase domain containing 1	Comtd1	69156
10588049	coatomer protein complex, subunit beta 2 (beta prime)	Copb2	50797
10487175	COP9 (constitutive photomorphogenic) homolog, subunit 2 (Arabidopsis thaliana)	Cops2	12848
10376555	COP9 (constitutive photomorphogenic) homolog, subunit 3 (Arabidopsis thaliana)	Cops3	26572
10373367	coenzyme Q10 homolog A (yeast)	Coq10a	210582
10346298	coenzyme Q10 homolog B (S. cerevisiae)	Coq10b	67876
10503584	coenzyme Q3 homolog, methyltransferase (yeast)	Coq3	230027
10470741	coenzyme Q4 homolog (yeast)	Coq4	227683
10397216	coenzyme Q6 homolog (yeast)	Coq6	217707
10567303	demethyl-Q 7	Coq7	12850
10574232	coenzyme Q9 homolog (yeast)	Coq9	67914
10568024	coronin, actin binding protein 1A	Coro1a	12721
10460359	coronin, actin binding protein 1B	Coro1b	23789
10532753	coronin, actin binding protein 1C	Coro1c	23790
10512774	coronin, actin binding protein 2A	Coro2a	107684
10594301	coronin, actin binding protein, 2B	Coro2b	235431
10582162	coactosin-like 1 (Dictyostelium)	Cotl1	72042
10441342	COX16 cytochrome c oxidase assembly homolog (S. cerevisiae) /// predicted gene 4116 /// synaptojanin 2 binding protein	Cox16 /// Gm4116 /// Synj2bp	66272 /// 100042937 /// 24071
10435693	cytochrome c oxidase, subunit XVII assembly protein homolog (yeast)	Cox17	12856
10535080	COX19 cytochrome c oxidase assembly homolog (S. cerevisiae)	Cox19	68033
10576029	cytochrome c oxidase subunit IV isoform 1	Cox4i1	12857
10585706	cytochrome c oxidase, subunit Va	Cox5a	12858
10345504	cytochrome c oxidase, subunit Vb	Cox5b	12859
10408044	cytochrome c oxidase, subunit Vb	Cox5b	12859
10532993	cytochrome c oxidase, subunit VI a, polypeptide 1	Cox6a1	12861
10562059	cytochrome c oxidase, subunit VIb polypeptide 1	Cox6b1	110323
10559649	cytochrome c oxidase subunit VIb polypeptide 2	Cox6b2	333182
10551836	cytochrome c oxidase, subunit VIIa 1	Cox7a1	12865
10595280	cytochrome c oxidase, subunit VIIa 2	Cox7a2	12866
10453254	cytochrome c oxidase subunit VIIa polypeptide 2-like	Cox7a2l	20463
10569008	cytochrome c oxidase, subunit VIIIb	Cox8b	12869
10578904	carboxypeptidase E	Cpe	12876
10565089	cytoplasmic polyadenylation element binding protein 1	Cpeb1	12877
10375002	cytoplasmic polyadenylation element binding protein 4	Cpeb4	67579
10413260	cytoplasmic polyadenylated homeobox	Cphx	105594
10366546	carboxypeptidase M	Cpm	70574
10438899	carboxypeptidase N, polypeptide 2	Cpn2	71756
10511739	copine III	Cpne3	70568
10576218	copine VII	Cpne7	102278
10429972	cleavage and polyadenylation specific factor 1	Cpsf1	94230
10511207	cleavage and polyadenylation specific factor 3-like	Cpsf3l	71957
10372656	cleavage and polyadenylation specific factor 6	Cpsf6	432508
10431564	carnitine palmitoyltransferase 1b, muscle /// choline kinase beta, carnitine palmitoyltransferase 1b, muscle transcription unit	Cpt1b /// Chkb-cpt1b	12895 /// 100134861
10514933	carnitine palmitoyltransferase 2	Cpt2	12896
10361282	complement component (3b/4b) receptor 1-like	Cr1l	12946
10493108	cellular retinoic acid binding protein II	Crabp2	12904
10481474	carnitine acetyltransferase	Crat	12908
10471819	crumbs homolog 2 (Drosophila)	Crb2	241324
10346943	cAMP responsive element binding protein 1	Creb1	12912
10538338	cAMP responsive element binding protein 5	Creb5	231991
10542302	cAMP responsive element binding protein-like 2	Crebl2	232430
10554895	CREB/ATF bZIP transcription factor	Crebzf	233490
10354207	cellular repressor of E1A-stimulated genes 2	Creg2	263764
10544913	corticotropin releasing hormone receptor 2	Crhr2	12922
10446986	cysteine rich transmembrane BMP regulator 1 (chordin like)	Crim1	50766
10575976	cysteine-rich secretory protein LCCL domain containing 2	Crispld2	78892
10378732	v-crk sarcoma virus CT10 oncogene homolog (avian)	Crk	12928
10380840	CDC2-related kinase, arginine/serine-rich	Crkrs	69131
10572398	cytokine receptor-like factor 1	Crlf1	12931
10532289	cytokine receptor-like factor 2	Crlf2	57914
10476383	cardiolipin synthase 1	Crls1	66586
10521498	collapsin response mediator protein 1	Crmp1	12933
10488303	Crn, crooked neck-like 1 (Drosophila)	Crnkl1	66877
10528102	carnitine O-octanoyltransferase	Crot	74114
10485170	cryptochrome 2 (photolyase-like)	Cry2	12953
10532517	crystallin, beta A4	Cryba4	12959
10528686	crystallin, gamma N	Crygn	214301
10567546	crystallin, mu	Crym	12971
10497001	crystallin, zeta	Cryz	12972
10440964	crystallin, zeta (quinone reductase)-like 1	Cryzl1	66609
10432939	cysteine sulfinic acid decarboxylase	Csad	246277
10494839	cold shock domain containing E1, RNA binding	Csde1	229663
10456071	colony stimulating factor 1 receptor	Csf1r	12978
10468893	colony stimulating factor 2 receptor, alpha, low-affinity (granulocyte-macrophage)	Csf2ra	12982
10425066	colony stimulating factor 2 receptor, beta, low-affinity (granulocyte-macrophage)	Csf2rb	12983
10430302	colony stimulating factor 2 receptor, beta 2, low-affinity (granulocyte-macrophage)	Csf2rb2	12984
10508074	colony stimulating factor 3 receptor (granulocyte)	Csf3r	12986
10547217	chondroitin sulfate N-acetylgalactosaminyltransferase 2	Csgalnact2	78752
10593966	c-src tyrosine kinase	Csk	12988
10456120	casein kinase 1, alpha 1	Csnk1a1	93687
10455769	casein kinase 1, gamma 3	Csnk1g3	70425
10350819	casein kinase 2, alpha 1 polypeptide	Csnk2a1	12995
10477073	casein kinase 2, alpha 1 polypeptide	Csnk2a1	12995
10585588	chondroitin sulfate proteoglycan 4	Cspg4	121021
10344789	centrosome and spindle pole associated protein 1	Cspp1	211660
10344797	centrosome and spindle pole associated protein 1	Cspp1	211660
10344799	centrosome and spindle pole associated protein 1	Cspp1	211660
10344801	centrosome and spindle pole associated protein 1	Cspp1	211660
10344803	centrosome and spindle pole associated protein 1	Cspp1	211660
10344805	centrosome and spindle pole associated protein 1	Cspp1	211660
10344807	centrosome and spindle pole associated protein 1	Cspp1	211660
10344809	centrosome and spindle pole associated protein 1	Cspp1	211660
10344813	centrosome and spindle pole associated protein 1	Cspp1	211660
10344815	centrosome and spindle pole associated protein 1	Cspp1	211660
10344817	centrosome and spindle pole associated protein 1	Cspp1	211660
10344819	centrosome and spindle pole associated protein 1	Cspp1	211660
10344821	centrosome and spindle pole associated protein 1	Cspp1	211660
10350136	cysteine and glycine-rich protein 1	Csrp1	13007
10366293	cysteine and glycine-rich protein 2	Csrp2	13008
10464999	cystatin E/M	Cst6	73720
10364375	cystatin B	Cstb	13014
10478967	cleavage stimulation factor, 3' pre-RNA, subunit 1	Cstf1	67337
10474243	cleavage stimulation factor, 3' pre-RNA, subunit 3	Cstf3	228410
10485580	cleavage stimulation factor, 3' pre-RNA, subunit 3	Cstf3	228410
10395932	CTAGE family, member 5	Ctage5	217615
10496813	chitobiase, di-N-acetyl- /// spermatogenesis associated 1	Ctbs /// Spata1	74245 /// 70951
10574812	CCCTC-binding factor	Ctcf	13018
10475394	CTD (carboxy-terminal domain, RNA polymerase II, polypeptide A) small phosphatase like 2	Ctdspl2	329506
10467368	CTD (carboxy-terminal domain, RNA polymerase II, polypeptide A) small phosphatase like 2 /// predicted gene 3875 /// predicted gene, EG235855	Ctdspl2 /// Gm3875 /// EG235855	329506 /// 100042507 /// 235855
10423836	collagen triple helix repeat containing 1	Cthrc1	68588
10409876	cytotoxic T lymphocyte-associated protein 2 alpha	Ctla2a	13024
10409866	cytotoxic T lymphocyte-associated protein 2 beta	Ctla2b	13025
10454786	catenin (cadherin associated protein), alpha 1	Ctnna1	12385
10363676	catenin (cadherin associated protein), alpha 3	Ctnna3	216033
10513061	catenin (cadherin associated protein), alpha-like 1	Ctnnal1	54366
10510473	catenin beta interacting protein 1 /// predicted gene 13066	Ctnnbip1 /// Gm13066	67087 /// 100036573
10603026	cytidine 5'-triphosphate synthase 2	Ctps2	55936
10489569	cathepsin A /// phospholipid transfer protein	Ctsa /// Pltp	19025 /// 18830
10415844	cathepsin B	Ctsb	13030
10569319	cathepsin D	Ctsd	13033
10494262	cathepsin K	Ctsk	13038
10410124	cathepsin L	Ctsl	13039
10494271	cathepsin S	Ctss	13040
10465059	cathepsin W	Ctsw	13041
10490212	cathepsin Z	Ctsz	64138
10473779	CUG triplet repeat, RNA binding protein 1	Cugbp1	13046
10479948	CUG triplet repeat, RNA binding protein 2	Cugbp2	14007
10479950	CUG triplet repeat, RNA binding protein 2	Cugbp2	14007
10537882	cullin 1	Cul1	26965
10453575	cullin 2	Cul2	71745
10356001	cullin 3	Cul3	26554
10604199	cullin 4B	Cul4b	72584
10593605	cullin 5	Cul5	75717
10583254	CWC15 homolog (S. cerevisiae)	Cwc15	66070
10473340	CWC22 spliceosome-associated protein homolog (S. cerevisiae)	Cwc22	80744
10582941	CWF19-like 2, cell cycle control (S. pombe)	Cwf19l2	244672
10574220	chemokine (C-X3-C motif) ligand 1	Cx3cl1	20312
10597743	chemokine (C-X3-C) receptor 1	Cx3cr1	13051
10436608	coxsackie virus and adenovirus receptor	Cxadr	13052
10523151	chemokine (C-X-C motif) ligand 1	Cxcl1	14825
10409579	chemokine (C-X-C motif) ligand 14	Cxcl14	57266
10387890	chemokine (C-X-C motif) ligand 16 /// zinc finger, MYND-type containing 15	Cxcl16 /// Zmynd15	66102 /// 574428
10561047	chemokine (C-X-C motif) ligand 17	Cxcl17	232983
10606058	chemokine (C-X-C motif) receptor 3	Cxcr3	12766
10357472	chemokine (C-X-C motif) receptor 4	Cxcr4	12767
10596664	cytochrome b-561 domain containing 2	Cyb561d2	56368
10511725	cytochrome b5 reductase 4	Cyb5r4	266690
10582303	cytochrome b-245, alpha polypeptide	Cyba	13057
10603551	cytochrome b-245, beta polypeptide	Cybb	13058
10424825	cytochrome c-1	Cyc1	66445
10385391	cytoplasmic FMR1 interacting protein 2	Cyfip2	76884
10393364	cytoglobin	Cygb	114886
10573803	cylindromatosis (turban tumor syndrome)	Cyld	74256
10453057	cytochrome P450, family 1, subfamily b, polypeptide 1 /// RIKEN cDNA 1700038P13 gene	Cyp1b1 /// 1700038P13Rik	13078 /// 73265
10346747	cytochrome P450, family 20, subfamily A, polypeptide 1	Cyp20a1	77951
10462846	cytochrome P450, family 26, subfamily c, polypeptide 1	Cyp26c1	546726
10551226	cytochrome P450, family 2, subfamily a, polypeptide 4 /// cytochrome P450, family 2, subfamily a, polypeptide 5	Cyp2a4 /// Cyp2a5	13086 /// 13087
10551197	cytochrome P450, family 2, subfamily b, polypeptide 10	Cyp2b10	13088
10558673	cytochrome P450, family 2, subfamily e, polypeptide 1	Cyp2e1	13106
10551293	cytochrome P450, family 2, subfamily f, polypeptide 2	Cyp2f2	13107
10445308	cytochrome P450, family 39, subfamily a, polypeptide 1	Cyp39a1	56050
10515201	cytochrome P450, family 4, subfamily b, polypeptide 1	Cyp4b1	13120
10443898	cytochrome P450, family 4, subfamily f, polypeptide 15	Cyp4f15	106648
10443869	cytochrome P450, family 4, subfamily f, polypeptide 16	Cyp4f16	70101
10579636	cytochrome P450, family 4, subfamily f, polypeptide 18	Cyp4f18	72054
10497381	cytochrome P450, family 7, subfamily b, polypeptide 1	Cyp7b1	13123
10399680	cystin 1	Cys1	12879
10393544	cytohesin 1	Cyth1	19157
10527233	cytohesin 3	Cyth3	19159
10425092	cytohesin 4	Cyth4	72318
10482802	cytohesin 1 interacting protein	Cytip	227929
10364011	cytospin A	Cytsa	74392
10372078	DNA segment, Chr 10, ERATO Doi 322, expressed	D10Ertd322e	67270
10373073	DNA segment, Chr 10, ERATO Doi 610, expressed	D10Ertd610e	52666
10370413	DNA segment, Chr 10, Johns Hopkins University 81 expressed	D10Jhu81e	28295
10413434	DNA segment, Chr 14, Abbott 1 expressed	D14Abb1e	218850
10419343	DNA segment, Chr 14, ERATO Doi 436, expressed	D14Ertd436e	218978
10440427	DNA segment, Chr 16, ERATO Doi 472, expressed	D16Ertd472e	67102
10441791	DNA segment, Chr 17, ERATO Doi 663, expressed /// antisense Igf2r RNA	D17Ertd663e /// Airn	52042 /// 104103
10450379	DNA segment, Chr 17, human D6S56E 3 /// Ng23 protein	D17H6S56E-3 /// Ng23	27762 /// 78376
10450374	DNA segment, Chr 17, human D6S56E 5	D17H6S56E-5	110956
10456492	DNA segment, Chr 18, ERATO Doi 653, expressed	D18Ertd653e	52662
10466848	DNA segment, Chr 19, Brigham & Women's Genetics 1357 expressed	D19Bwg1357e	52874
10463254	DNA segment, Chr 19, ERATO Doi 386, expressed	D19Ertd386e	52013
10468802	DNA segment, Chr 19, ERATO Doi 737, expressed	D19Ertd737e	76539
10579089	RIKEN cDNA D330038O06 gene	D330038O06Rik	330788
10491877	DNA segment, Chr 3, ERATO Doi 751, expressed	D3Ertd751e	73852
10505623	DNA segment, Chr 4, Brigham & Women's Genetics 0951 expressed	D4Bwg0951e	52829
10529567	DNA segment, Chr 5, ERATO Doi 579, expressed	D5Ertd579e	320661
10565900	RIKEN cDNA D630004N19 gene	D630004N19Rik	402747
10363696	RIKEN cDNA D630028G08 gene	D630028G08Rik	320379
10542006	DNA segment, Chr 6, Wayne State University 163, expressed	D6Wsu163e	28040
10535972	RIKEN cDNA D730045B01 gene	D730045B01Rik	77867
10580155	DNA segment, Chr 8, ERATO Doi 738, expressed	D8Ertd738e	101966
10571344	DNA segment, Chr 8, ERATO Doi 82, expressed	D8Ertd82e	244418
10523750	RIKEN cDNA D930016D06 gene	D930016D06Rik	100662
10396278	dishevelled associated activator of morphogenesis 1	Daam1	208846
10396270	dapper homolog 1, antagonist of beta-catenin (xenopus)	Dact1	59036
10527213	diacylglycerol lipase, beta	Daglb	231871
10405693	death associated protein kinase 1	Dapk1	69635
10360344	Duffy blood group, chemokine receptor	Darc	13349
10357454	aspartyl-tRNA synthetase	Dars	226414
10553092	D site albumin promoter binding protein	Dbp	13170
10431839	developing brain homeobox 2	Dbx2	223843
10472738	DDB1 and CUL4 associated factor 17	Dcaf17	75763
10397054	DDB1 and CUL4 associated factor 4	Dcaf4	73828
10391831	dephospho-CoA kinase domain containing	Dcakd	68087
10436372	discoidin, CUB and LCCL domain containing 2	Dcbld2	73379
10442445	dodecenoyl-Coenzyme A delta isomerase (3,2 trans-enoyl-Coenyme A isomerase)	Dci	13177
10492136	doublecortin-like kinase 1	Dclk1	13175
10493500	DC-STAMP domain containing 2	Dcst2	329702
10512291	dynactin 3	Dctn3	53598
10578138	dynactin 6	Dctn6	22428
10568217	dCTP pyrophosphatase 1	Dctpp1	66422
10497765	DCN1, defective in cullin neddylation 1, domain containing 1 (S. cerevisiae)	Dcun1d1	114893
10583034	DCN1, defective in cullin neddylation 1, domain containing 5 (S. cerevisiae)	Dcun1d5	76863
10393926	dicarbonyl L-xylulose reductase	Dcxr	67880
10496727	dimethylarginine dimethylaminohydrolase 1	Ddah1	69219
10394862	development and differentiation enhancing factor 2	Ddef2	211914
10419240	DDHD domain containing 1	Ddhd1	114874
10369290	DNA-damage-inducible transcript 4	Ddit4	74747
10359929	discoidin domain receptor family, member 2	Ddr2	18214
10369989	D-dopachrome tautomerase	Ddt	13202
10399430	DEAD (Asp-Glu-Ala-Asp) box polypeptide 1	Ddx1	104721
10593508	DEAD (Asp-Glu-Ala-Asp) box polypeptide 10	Ddx10	77591
10430536	DEAD (Asp-Glu-Ala-Asp) box polypeptide 17	Ddx17	67040
10546805	DEAD (Asp-Glu-Ala-Asp) box polypeptide 18	Ddx18	66942
10599696	DEAD/H (Asp-Glu-Ala-Asp/His) box polypeptide 26B	Ddx26b	236790
10581450	DEAD (Asp-Glu-Ala-Asp) box polypeptide 28	Ddx28	71986
10573217	DEAD (Asp-Glu-Ala-Asp) box polypeptide 39	Ddx39	68278
10546760	DEAD/H (Asp-Glu-Ala-Asp/His) box polypeptide 3, X-linked	Ddx3x	13205
10598723	DEAD/H (Asp-Glu-Ala-Asp/His) box polypeptide 3, X-linked	Ddx3x	13205
10409508	DEAD (Asp-Glu-Ala-Asp) box polypeptide 41	Ddx41	72935
10382049	DEAD (Asp-Glu-Ala-Asp) box polypeptide 42	Ddx42	72047
10405511	DEAD (Asp-Glu-Ala-Asp) box polypeptide 46	Ddx46	212880
10385484	DEAD (Asp-Glu-Ala-Asp) box polypeptide 5	Ddx5	13207
10392251	DEAD (Asp-Glu-Ala-Asp) box polypeptide 5	Ddx5	13207
10369647	DEAD (Asp-Glu-Ala-Asp) box polypeptide 50	Ddx50	94213
10379779	DEAD (Asp-Glu-Ala-Asp) box polypeptide 52	Ddx52	78394
10584777	DEAD (Asp-Glu-Ala-Asp) box polypeptide 6	Ddx6	13209
10590383	differentially expressed in B16F10 1	Deb1	26901
10511679	2,4-dienoyl CoA reductase 1, mitochondrial	Decr1	67460
10449225	2-4-dienoyl-Coenzyme A reductase 2, peroxisomal	Decr2	26378
10560983	death effector domain-containing DNA binding protein 2	Dedd2	67379
10415838	defensin beta 42	Defb42	619548
10577429	defensin related sequence cryptdin peptide (paneth cells) /// cDNA sequence AY761184	Defcr-rs1 /// AY761184	13218 /// 382000
10409031	DEK oncogene (DNA binding)	Dek	110052
10586227	DENN/MADD domain containing 4A	Dennd4a	102442
10586244	DENN/MADD domain containing 4A	Dennd4a	102442
10586246	DENN/MADD domain containing 4A	Dennd4a	102442
10586248	DENN/MADD domain containing 4A	Dennd4a	102442
10586250	DENN/MADD domain containing 4A	Dennd4a	102442
10586252	DENN/MADD domain containing 4A	Dennd4a	102442
10586254	DENN/MADD domain containing 4A	Dennd4a	102442
10549504	DENN/MADD domain containing 5B	Dennd5b	320560
10525657	density-regulated protein	Denr	68184
10407081	DEP domain containing 1B	Depdc1b	218581
10429926	diacylglycerol O-acyltransferase 1	Dgat1	13350
10565775	diacylglycerol O-acyltransferase 2	Dgat2	67800
10395428	diacylglycerol kinase, beta	Dgkb	217480
10389738	diacylglycerol kinase, epsilon	Dgke	56077
10421774	diacylglycerol kinase, eta	Dgkh	380921
10432372	desert hedgehog	Dhh	13363
10389300	dehydrogenase/reductase (SDR family) member 11	Dhrs11	192970
10415176	dehydrogenase/reductase (SDR family) member 4	Dhrs4	28200
10400941	dehydrogenase/reductase (SDR family) member 7	Dhrs7	66375
10376726	dehydrogenase/reductase (SDR family) member 7B	Dhrs7b	216820
10472538	dehydrogenase/reductase (SDR family) member 9	Dhrs9	241452
10598111	dehydrogenase/reductase (SDR family) X chromosome	Dhrsx	236082
10529995	DEAH (Asp-Glu-Ala-His) box polypeptide 15	Dhx15	13204
10407222	DEAH (Asp-Glu-Ala-His) box polypeptide 29	Dhx29	218629
10498415	DEAH (Asp-Glu-Ala-His) box polypeptide 36	Dhx36	72162
10389561	DEAH (Asp-Glu-Ala-His) box polypeptide 40	Dhx40	67487
10453114	DEAH (Asp-Glu-Ala-Asp/His) box polypeptide 57	Dhx57	106794
10358849	DEAH (Asp-Glu-Ala-His) box polypeptide 9	Dhx9	13211
10601616	diaphanous homolog 2 (Drosophila)	Diap2	54004
10421877	diaphanous homolog 3 (Drosophila)	Diap3	56419
10402444	Dicer1, Dcr-1 homolog (Drosophila)	Dicer1	192119
10490510	death inducer-obliterator 1	Dido1	23856
10407042	DIM1 dimethyladenosine transferase 1-like (S. cerevisiae)	Dimt1	66254
10403455	DIP2 disco-interacting protein 2 homolog C (Drosophila)	Dip2c	208440
10403466	DIP2 disco-interacting protein 2 homolog C (Drosophila)	Dip2c	208440
10421981	DIS3 mitotic control homolog (S. cerevisiae) /// progesterone immunomodulatory binding factor 1	Dis3 /// Pibf1	72662 /// 52023
10474814	dispatched homolog 2 (Drosophila)	Disp2	214240
10600485	dyskeratosis congenita 1, dyskerin homolog (human)	Dkc1	245474
10496125	dickkopf homolog 2 (Xenopus laevis)	Dkk2	56811
10567010	dickkopf homolog 3 (Xenopus laevis)	Dkk3	50781
10399825	dihydrolipoamide dehydrogenase	Dld	13382
10434942	discs, large homolog 1 (Drosophila) /// similar to Discs, large homolog 1 (Drosophila)	Dlg1 /// LOC100047603	13383 /// 100047603
10601062	discs, large homolog 3 (Drosophila)	Dlg3	53310
10446592	discs, large (Drosophila) homolog-associated protein 1	Dlgap1	224997
10446596	discs, large (Drosophila) homolog-associated protein 1	Dlgap1	224997
10419323	discs, large (Drosophila) homolog-associated protein 5	Dlgap5	218977
10448034	delta-like 1 (Drosophila)	Dll1	13388
10558159	deleted in malignant brain tumors 1	Dmbt1	12945
10600604	dystrophin, muscular dystrophy	Dmd	13405
10523693	dentin matrix protein 1	Dmp1	13406
10550574	dystrophia myotonica-protein kinase	Dmpk	13400
10528120	cyclin D binding myb-like transcription factor 1	Dmtf1	23857
10455602	Dmx-like 1	Dmxl1	240283
10363575	DNA replication helicase 2 homolog (yeast)	Dna2	327762
10393453	dynein, axonemal, heavy chain 17	Dnahc17	69926
10567428	dynein, axonemal, heavy chain 3	Dnahc3	381917
10567430	dynein, axonemal, heavy chain 3	Dnahc3	381917
10567462	dynein, axonemal, heavy chain 3	Dnahc3	381917
10567508	dynein, axonemal, heavy chain 3	Dnahc3	381917
10545515	dynein, axonemal, heavy chain 6	Dnahc6	330355
10382393	dynein, axonemal, intermediate chain 2	Dnaic2	432611
10503995	DnaJ (Hsp40) homolog, subfamily A, member 1	Dnaja1	15502
10521587	DnaJ (Hsp40) homolog, subfamily A, member 1	Dnaja1	15502
10580370	DnaJ (Hsp40) homolog, subfamily A, member 2	Dnaja2	56445
10565890	DnaJ (Hsp40) related, subfamily B, member 13	Dnajb13	69387
10356457	DnaJ (Hsp40) homolog, subfamily B, member 3	Dnajb3	15504
10502823	DnaJ (Hsp40) homolog, subfamily B, member 4	Dnajb4	67035
10504218	DnaJ (Hsp40) homolog, subfamily B, member 5	Dnajb5	56323
10395976	DnaJ (Hsp40) homolog, subfamily B, member 6	Dnajb6	23950
10481868	DnaJ (Hsp40) homolog, subfamily B, member 6	Dnajb6	23950
10585533	DnaJ (Hsp40) homolog, subfamily B, member 6	Dnajb6	23950
10480329	DnaJ (Hsp40) homolog, subfamily C, member 1	Dnajc1	13418
10473190	DnaJ (Hsp40) homolog, subfamily C, member 10	Dnajc10	66861
10510604	DnaJ (Hsp40) homolog, subfamily C, member 11	Dnajc11	230935
10596255	DnaJ (Hsp40) homolog, subfamily C, member 13	Dnajc13	235567
10596257	DnaJ (Hsp40) homolog, subfamily C, member 13	Dnajc13	235567
10596259	DnaJ (Hsp40) homolog, subfamily C, member 13	Dnajc13	235567
10596261	DnaJ (Hsp40) homolog, subfamily C, member 13	Dnajc13	235567
10596265	DnaJ (Hsp40) homolog, subfamily C, member 13	Dnajc13	235567
10596267	DnaJ (Hsp40) homolog, subfamily C, member 13	Dnajc13	235567
10596269	DnaJ (Hsp40) homolog, subfamily C, member 13	Dnajc13	235567
10596271	DnaJ (Hsp40) homolog, subfamily C, member 13	Dnajc13	235567
10596273	DnaJ (Hsp40) homolog, subfamily C, member 13	Dnajc13	235567
10596275	DnaJ (Hsp40) homolog, subfamily C, member 13	Dnajc13	235567
10596277	DnaJ (Hsp40) homolog, subfamily C, member 13	Dnajc13	235567
10596279	DnaJ (Hsp40) homolog, subfamily C, member 13	Dnajc13	235567
10596281	DnaJ (Hsp40) homolog, subfamily C, member 13	Dnajc13	235567
10373577	DnaJ (Hsp40) homolog, subfamily C, member 14 /// ORM1-like 2 (S. cerevisiae)	Dnajc14 /// Ormdl2	74330 /// 66844
10421723	DnaJ (Hsp40) homolog, subfamily C, member 15	Dnajc15	66148
10427704	DnaJ (Hsp40) homolog, subfamily C, member 21	Dnajc21	78244
10417034	DnaJ (Hsp40) homolog, subfamily C, member 3	Dnajc3	100037258
10526274	DnaJ (Hsp40) homolog, subfamily C, member 30	Dnajc30	66114
10391178	DnaJ (Hsp40) homolog, subfamily C, member 7 /// NFKB inhibitor interacting Ras-like protein 2	Dnajc7 /// Nkiras2	56354 /// 71966
10508727	DnaJ (Hsp40) homolog, subfamily C, member 8	Dnajc8	68598
10417829	DnaJ (Hsp40) homolog, subfamily C, member 9	Dnajc9	108671
10397179	dynein, axonemal, light chain 1	Dnalc1	105000
10605303	deoxyribonuclease 1-like 1	Dnase1l1	69537
10573461	deoxyribonuclease II alpha /// microtubule associated serine/threonine kinase 1	Dnase2a /// Mast1	13423 /// 56527
10480950	DNL-type zinc finger	Dnlz	52838
10437992	dynamin 1-like	Dnm1l	74006
10351111	dynamin 3, opposite strand	Dnm3os	474332
10355844	aspartyl aminopeptidase	Dnpep	13437
10495773	deoxynucleotidyltransferase, terminal, interacting protein 2	Dnttip2	99480
10558345	dedicator of cytokinesis 1	Dock1	330662
10356020	dedicator of cytokinesis 10	Dock10	210293
10599120	dedicator of cytokinesis 11	Dock11	75974
10385118	dedicator of cyto-kinesis 2	Dock2	94176
10514590	dedicator of cytokinesis 7	Dock7	67299
10416334	docking protein 2	Dok2	13449
10481453	dolichol kinase	Dolk	227697
10444496	DOM-3 homolog Z (C. elegans)	Dom3z	112403
10587558	dopey family member 1	Dopey1	320615
10463505	deleted in primary ciliary dyskinesia	Dpcd	226162
10581434	dipeptidase 2	Dpep2	319446
10581448	dipeptidase 2	Dpep2	319446
10493490	dolichyl-phosphate mannosyltransferase polypeptide 3	Dpm3	68563
10349378	dipeptidylpeptidase 10	Dpp10	269109
10586284	dipeptidylpeptidase 8	Dpp8	74388
10604135	developmental pluripotency-associated 3	Dppa3	73708
10495625	dihydropyrimidine dehydrogenase	Dpyd	99586
10458663	dihydropyrimidinase-like 3	Dpysl3	22240
10523955	down-regulator of transcription 1	Dr1	13486
10465045	Dr1 associated protein 1 (negative cofactor 2 alpha)	Drap1	66556
10558866	dopamine receptor 4	Drd4	13491
10357115	dermatan sulfate epimerase-like	Dsel	319901
10454154	desmoglein 3	Dsg3	13512
10345241	dystonin	Dst	13518
10476648	destrin	Dstn	56431
10454254	dystrobrevin alpha	Dtna	13527
10408915	dystrobrevin binding protein 1	Dtnbp1	94245
10526427	deltex 2 homolog (Drosophila)	Dtx2	74198
10466304	deltex 4 homolog (Drosophila)	Dtx4	207521
10377681	Dullard homolog (Xenopus laevis)	Dullard	67181
10562627	Dullard homolog (Xenopus laevis)	Dullard	67181
10574944	dihydrouridine synthase 2-like (SMM1, S. cerevisiae)	Dus2l	66369
10399882	dihydrouridine synthase 4-like (S. cerevisiae)	Dus4l	71916
10545897	dual specificity phosphatase 11 (RNA/RNP complex 1-interacting)	Dusp11	72102
10548735	dual specificity phosphatase 16	Dusp16	70686
10373810	dual specificity phosphatase 18	Dusp18	75219
10360321	dual specificity phosphatase 23	Dusp23	68440
10387768	dishevelled 2, dsh homolog (Drosophila) /// acyl-Coenzyme A dehydrogenase, very long chain	Dvl2 /// Acadvl	13543 /// 11370
10472764	dynein cytoplasmic 1 intermediate chain 2	Dync1i2	13427
10589913	dynein cytoplasmic 1 light intermediate chain 1	Dync1li1	235661
10581073	dynein, cytoplasmic 1 light intermediate chain 2	Dync1li2	234663
10590690	dynein cytoplasmic 2 heavy chain 1	Dync2h1	110350
10603567	dynein light chain Tctex-type 3	Dynlt3	67117
10437136	dual-specificity tyrosine-(Y)-phosphorylation regulated kinase 1a	Dyrk1a	13548
10422321	DAZ interacting protein 1	Dzip1	66573
10439798	DAZ interacting protein 3, zinc finger	Dzip3	224170
10595836	RIKEN cDNA E030011O05 gene	E030011O05Rik	319859
10368224	RIKEN cDNA E030030I06 gene	E030030I06Rik	319887
10410302	RIKEN cDNA E130120F12 gene	E130120F12Rik	629016
10413932	RIKEN cDNA E130203B14 gene	E130203B14Rik	320736
10535449	RIKEN cDNA E130309D02 gene	E130309D02Rik	231868
10498477	RIKEN cDNA E130311K13 gene	E130311K13Rik	329659
10488785	E2F transcription factor 1	E2f1	13555
10509168	E2F transcription factor 2	E2f2	242705
10490894	E2F transcription factor 5	E2f5	13559
10563780	E2F transcription factor 8	E2f8	108961
10410388	RIKEN cDNA E430024C06 gene	E430024C06Rik	319443
10400326	E2F-associated phosphoprotein	Eapp	66266
10419151	eosinophil-associated, ribonuclease A family, member 1	Ear1	13586
10598175	eosinophil-associated, ribonuclease A family, member 1 /// eosinophil-associated, ribonuclease A family, member 10 /// eosinophil-associated, ribonuclease A family, member 2 /// eosinophil-associated, ribonuclease A family, member 3 /// eosinophil-associated, ribonuclease A family, member 12	Ear1 /// Ear10 /// Ear2 /// Ear3 /// Ear12	13586 /// 93725 /// 13587 /// 53876 /// 503845
10414262	eosinophil-associated, ribonuclease A family, member 2	Ear2	13587
10424050	estrogen receptor-binding fragment-associated gene 9	Ebag9	55960
10375358	early B-cell factor 1	Ebf1	13591
10375360	early B-cell factor 1	Ebf1	13591
10445977	Epstein-Barr virus induced gene 3	Ebi3	50498
10507557	EBNA1 binding protein 2	Ebna1bp2	69072
10603485	phenylalkylamine Ca2+ antagonist (emopamil) binding protein	Ebp	13595
10509441	endothelin converting enzyme 1	Ece1	230857
10434441	endothelin converting enzyme 2	Ece2	107522
10551614	enoyl coenzyme A hydratase 1, peroxisomal	Ech1	51798
10368486	enoyl Coenzyme A hydratase domain containing 1 /// ring finger protein 146	Echdc1 /// Rnf146	52665 /// 68031
10368490	enoyl Coenzyme A hydratase domain containing 1 /// ring finger protein 146	Echdc1 /// Rnf146	52665 /// 68031
10568939	enoyl Coenzyme A hydratase, short chain, 1, mitochondrial	Echs1	93747
10405033	extracellular matrix protein 2, female organ and adipocyte specific	Ecm2	407800
10458303	endothelial cell-specific chemotaxis regulator	Ecscr	68545
10591726	ECSIT homolog (Drosophila)	Ecsit	26940
10368077	epithelial cell transforming sequence 2 oncogene-like	Ect2l	100039660
10488912	ER degradation enhancer, mannosidase alpha-like 2	Edem2	108687
10350646	ER degradation enhancer, mannosidase alpha-like 3	Edem3	66967
10365933	early endosome antigen 1	Eea1	216238
10565486	embryonic ectoderm development	Eed	13626
10557009	eukaryotic elongation factor-2 kinase	Eef2k	13631
10557033	eukaryotic elongation factor-2 kinase	Eef2k	13631
10583920	endonuclease/exonuclease/phosphatase family domain containing 1	Eepd1	67484
10506170	EF-hand calcium binding domain 7	Efcab7	230500
10420457	EF hand domain family A1	Efha1	68514
10571384	EF-hand domain family, member A2	Efha2	78506
10603768	EF-hand domain (C-terminal) containing 2	Efhc2	74405
10348194	EF hand domain containing 1	Efhd1	98363
10499536	ephrin A1	Efna1	13636
10364722	ephrin A2	Efna2	13637
10499552	ephrin A4	Efna4	13639
10452419	ephrin A5	Efna5	13640
10600936	ephrin B1	Efnb1	13641
10387483	ephrin B3	Efnb3	13643
10424439	EFR3 homolog A (S. cerevisiae)	Efr3a	76740
10554629	elongation factor Tu GTP binding domain containing 1	Eftud1	101592
10443000	predicted gene, EG240055	EG240055	240055
10455017	predicted gene, EG627427	EG627427	627427
10570434	interferon induced transmembrane protein 1 pseudogene /// interferon induced transmembrane protein 1	EG665536 /// Ifitm1	665536 /// 68713
10351504	predicted gene, EG665955	EG665955	665955
10586076	predicted gene, EG665955	EG665955	665955
10470283	EGF-like domain 7	Egfl7	353156
10384622	EH domain binding protein 1	Ehbp1	216565
10438575	enoyl-Coenzyme A, hydratase/3-hydroxyacyl Coenzyme A dehydrogenase	Ehhadh	74147
10480541	euchromatic histone methyltransferase 1	Ehmt1	77683
10455533	eukaryotic translation initiation factor 1A	Eif1a	13664
10460573	eukaryotic translation initiation factor 1A domain containing	Eif1ad	69860
10602795	eukaryotic translation initiation factor 1A, Y-linked	Eif1ay	66235
10492205	eukaryotic translation initiation factor 2a	Eif2a	229317
10452980	eukaryotic translation initiation factor 2-alpha kinase 2	Eif2ak2	19106
10529118	eukaryotic translation initiation factor 2B, subunit 4 delta	Eif2b4	13667
10516348	eukaryotic translation initiation factor 2C, 3	Eif2c3	214150
10396795	eukaryotic translation initiation factor 2, subunit 1 alpha	Eif2s1	13665
10488806	eukaryotic translation initiation factor 2, subunit 2 (beta)	Eif2s2	67204
10605740	eukaryotic translation initiation factor 2, subunit 3, structural gene X-linked	Eif2s3x	26905
10468828	eukaryotic translation initiation factor 3, subunit A	Eif3a	13669
10557432	eukaryotic translation initiation factor 3, subunit C	Eif3c	56347
10428398	eukaryotic translation initiation factor 3, subunit E	Eif3e	16341
10516640	eukaryotic translation initiation factor 3, subunit I	Eif3i	54709
10458680	eukaryotic translation initiation factor 3, subunit J	Eif3j	78655
10475405	eukaryotic translation initiation factor 3, subunit J	Eif3j	78655
10353475	eukaryotic translation initiation factor 3, subunit M	Eif3m	98221
10485635	eukaryotic translation initiation factor 3, subunit M	Eif3m	98221
10434733	eukaryotic translation initiation factor 4A2	Eif4a2	13682
10393642	eukaryotic translation initiation factor 4A, isoform 3	Eif4a3	192170
10427083	eukaryotic translation initiation factor 4B	Eif4b	75705
10496485	eukaryotic translation initiation factor 4E	Eif4e	13684
10599855	eukaryotic translation initiation factor 4E	Eif4e	13684
10571162	eukaryotic translation initiation factor 4E binding protein 1	Eif4ebp1	13685
10454912	eukaryotic translation initiation factor 4E binding protein 3 /// ankyrin repeat and KH domain containing 1	Eif4ebp3 /// Ankhd1	108112 /// 108857
10566966	eukaryotic translation initiation factor 4, gamma 2	Eif4g2	13690
10398678	eukaryotic translation initiation factor 5	Eif5	217869
10398693	eukaryotic translation initiation factor 5	Eif5	217869
10491182	eukaryotic translation initiation factor 5A2	Eif5a2	208691
10345626	eukaryotic translation initiation factor 5B	Eif5b	226982
10354085	eukaryotic translation initiation factor 5B /// REV1 homolog (S. cerevisiae)	Eif5b /// Rev1	226982 /// 56210
10459723	elaC homolog 1 (E. coli)	Elac1	114615
10376959	elaC homolog 2 (E. coli)	Elac2	68626
10416657	E74-like factor 1	Elf1	13709
10498038	E74-like factor 2	Elf2	69257
10430384	leucine rich repeat and fibronectin type III, extracellular 2	Elfn2	207393
10591735	elongation factor 1 homolog (ELF1, S. cerevisiae)	Elof1	66126
10463551	elongation of very long chain fatty acids (FEN1/Elo2, SUR4/Elo3, yeast)-like 3	Elovl3	12686
10485656	elongation protein 4 homolog (S. cerevisiae)	Elp4	77766
10407327	embigin	Emb	13723
10412376	embigin	Emb	13723
10496359	endomucin	Emcn	59308
10600341	emerin	Emd	13726
10547758	EMG1 nucleolar protein homolog (S. cerevisiae) /// lysophosphatidylcholine acyltransferase 3	Emg1 /// Lpcat3	14791 /// 14792
10452648	elastin microfibril interfacer 2	Emilin2	246707
10489261	elastin microfibril interfacer 3	Emilin3	280635
10398240	echinoderm microtubule associated protein like 1	Eml1	68519
10447141	echinoderm microtubule associated protein like 4	Eml4	78798
10402020	echinoderm microtubule associated protein like 5	Eml5	319670
10446282	EGF-like module containing, mucin-like, hormone receptor-like sequence 1	Emr1	13733
10464391	empty spiracles homolog 2 (Drosophila)	Emx2	13797
10360764	enabled homolog (Drosophila)	Enah	13800
10590909	endonuclease domain containing 1	Endod1	71946
10470950	endonuclease G /// DNA segment, Chr 2, Wayne State University 81, expressed	Endog /// D2Wsu81e	13804 /// 227695
10512274	energy homeostasis associated	Enho	69638
10510546	enolase 1, alpha non-neuron	Eno1	13806
10604451	ecto-NOX disulfide-thiol exchanger 2	Enox2	209224
10451054	ectonucleotide pyrophosphatase/phosphodiesterase 4	Enpp4	224794
10367434	predicted gene, ENSMUSG00000065996	ENSMUSG00000065996	100038704
10417461	predicted gene, ENSMUSG00000068790 /// RIKEN cDNA 2610042L04 gene /// RIKEN cDNA 5033421C21 gene /// hypothetical LOC100036569 /// hypothetical LOC623078 /// RIKEN cDNA D830030K20 gene /// predicted gene, 544988 /// predicted gene, ENSMUSG00000072735 /// RIKEN cDNA 4930555G01 gene /// predicted gene 3512 /// RIKEN cDNA 1700001E04 gene /// predicted gene 3642 /// alpha7-takusan /// predicted gene,…	ENSMUSG00000068790 /// 2610042L04Rik /// 5033421C21Rik /// LOC100036569 /// LOC623078 /// D830030K20Rik /// 544988 /// ENSMUSG00000072735 /// 4930555G01Rik /// Gm3512 /// 1700001E04Rik /// Gm3642 /// LOC100038847 /// ENSMUSG00000063277 /// Gm10338 /// Gm3020 /// Gm8108 /// Gm3138 /// Gm8265 /// Gm3187 /// Gm3194 /// Gm3248 /// Gm8206 /// LOC100041530 /// 100041874 /// B930046C15Rik /// Gm3703 ///…	545007 /// 554327 /// 75963 /// 100036569 /// 623078 /// 320333 /// 544988 /// 100041151 /// 108978 /// 100041791 /// 75438 /// 100042054 /// 100038847 /// 545015 /// 100042304 /// 100040880 /// 666442 /// 100041100 /// 666740 /// 100041184 /// 100041195 /// 100041279 /// 666637 /// 100041530 /// 100041874 /// 544998 /// 100042164 /// 100042207 /// 671957 /// 675467 /// 100036568 /// 545001 /// 1…
10417371	predicted gene, ENSMUSG00000068790 /// predicted gene 8108 /// predicted gene 3194 /// predicted gene, 100041874	ENSMUSG00000068790 /// Gm8108 /// Gm3194 /// 100041874	545007 /// 666442 /// 100041195 /// 100041874
10417264	predicted gene, ENSMUSG00000072735 /// predicted gene, 544988 /// RIKEN cDNA B930046C15 gene /// hypothetical LOC100036568	ENSMUSG00000072735 /// 544988 /// B930046C15Rik /// LOC100036568	100041151 /// 544988 /// 544998 /// 100036568
10457778	predicted gene, ENSMUSG00000073622	ENSMUSG00000073622	100126206
10372417	predicted gene, ENSMUSG00000074747	ENSMUSG00000074747	382423
10463070	ectonucleoside triphosphate diphosphohydrolase 1	Entpd1	12495
10362245	erythrocyte protein band 4.1-like 2	Epb4.1l2	13822
10457302	enhancer of polycomb homolog 1 (Drosophila)	Epc1	13831
10471978	enhancer of polycomb homolog 2 (Drosophila)	Epc2	227867
10544417	Eph receptor A1	Epha1	13835
10509965	Eph receptor A2	Epha2	13836
10440258	Eph receptor A3	Epha3	13837
10420935	epoxide hydrolase 2, cytoplasmic	Ephx2	13850
10589756	EPM2A (laforin) interacting protein 1	Epm2aip1	77781
10386743	epsin 2	Epn2	13855
10352514	glutamyl-prolyl-tRNA synthetase	Eprs	107508
10506939	epidermal growth factor receptor pathway substrate 15	Eps15	13858
10548905	epidermal growth factor receptor pathway substrate 8	Eps8	13860
10411853	Erbb2 interacting protein	Erbb2ip	59079
10547410	ELKS/RAB6-interacting/CAST family member 1	Erc1	111173
10345981	excision repair cross-complementing rodent repair deficiency, complementation group 5	Ercc5	22592
10523175	epiregulin	Ereg	13874
10441093	avian erythroblastosis virus E-26 (v-ets) oncogene related	Erg	13876
10578193	exoribonuclease 1	Eri1	67276
10419198	ERO1-like (S. cerevisiae)	Ero1l	50527
10533316	endoplasmic reticulum protein 29	Erp29	67397
10512851	endoplasmic reticulum protein 44	Erp44	76299
10584317	endothelial cell-specific adhesion molecule	Esam	69524
10457465	establishment of cohesion 1 homolog 1 (S. cerevisiae)	Esco1	77805
10407040	establishment of cohesion 1 homolog 1 (S. cerevisiae) /// predicted gene 7054	Esco1 /// Gm7054	77805 /// 631097
10417273	esterase D/formylglutathione hydrolase	Esd	13885
10488108	ESF1, nucleolar pre-rRNA processing protein, homolog (S. cerevisiae)	Esf1	66580
10407281	endothelial cell-specific molecule 1	Esm1	71690
10465485	estrogen related receptor, alpha	Esrra	26379
10399061	extended synaptotagmin-like protein 2	Esyt2	52635
10384486	Ewing's tumor-associated antigen 1	Etaa1	68145
10458213	eukaryotic translation termination factor 1	Etf1	225363
10552418	electron transferring flavoprotein, beta polypeptide	Etfb	110826
10479228	ethanol induced 1	Etohi1	626848
10395457	ets variant gene 1	Etv1	14009
10388958	ecotropic viral integration site 2b /// ecotropic viral integration site 2a	Evi2b /// Evi2a	216984 /// 14017
10532133	ecotropic viral integration site 5	Evi5	14020
10398267	Ena-vasodilator stimulated phosphoprotein	Evl	14026
10383943	Ewing sarcoma breakpoint region 1	Ewsr1	14030
10424070	Ewing sarcoma breakpoint region 1 /// predicted gene 7517	Ewsr1 /// Gm7517	14030 /// 665146
10483789	even skipped homeotic gene 2 homolog	Evx2	14029
10396867	exonuclease 3'-5' domain containing 2	Exd2	97827
10581197	exocyst complex component 3-like	Exoc3l	277978
10550706	exocyst complex component 3-like 2	Exoc3l2	74463
10419370	exocyst complex component 5	Exoc5	105504
10462822	exocyst complex component 6	Exoc6	107371
10545780	exocyst complex component 6B	Exoc6b	75914
10467688	exosome component 1	Exosc1	66583
10512704	exosome component 3	Exosc3	66362
10551173	exosome component 5	Exosc5	27998
10498168	exosome component 8	Exosc8	69639
10491551	exosome component 9 /// cyclin A2	Exosc9 /// Ccna2	50911 /// 12428
10428579	exostoses (multiple) 1	Ext1	14042
10495539	exostoses (multiple)-like 2	Extl2	58193
10447602	ezrin	Ezr	22350
10570291	coagulation factor X	F10	14058
10351623	F11 receptor	F11r	16456
10485027	coagulation factor II	F2	14061
10495675	coagulation factor III	F3	14066
10449177	RIKEN cDNA F430201B04 gene	F430201B04Rik	621239
10365104	RIKEN cDNA F630110N24 gene	F630110N24Rik	73822
10570280	coagulation factor VII	F7	14068
10586722	RIKEN cDNA F830001A07 gene	F830001A07Rik	320055
10371502	fatty acid binding protein 3, muscle and heart	Fabp3	14077
10508614	fatty acid binding protein 3, muscle and heart	Fabp3	14077
10453717	fatty acid binding protein 5-like 2	Fabp5l2	622384
10490838	fatty acid binding protein 5-like 2 /// fatty acid binding protein 5, epidermal	Fabp5l2 /// Fabp5	622384 /// 16592
10585699	fatty acid binding protein 5-like 2 /// fatty acid binding protein 5, epidermal	Fabp5l2 /// Fabp5	622384 /// 16592
10487382	fumarylacetoacetate hydrolase domain containing 2A	Fahd2a	68126
10588083	Fas apoptotic inhibitory molecule	Faim	23873
10584758	family with sequence similarity 103, member A1	Fam103a1	67148
10427918	family with sequence similarity 105, member A	Fam105a	223433
10370914	family with sequence similarity 108, member A	Fam108a	216169
10461999	family with sequence similarity 108, member B	Fam108b	226016
10565288	family with sequence similarity 108, member C	Fam108c	70178
10522060	family with sequence similarity 114, member A1	Fam114a1	68303
10544462	family with sequence similarity 115, member A	Fam115a	77574
10413282	family with sequence similarity 116, member A	Fam116a	211922
10380514	family with sequence similarity 117, memberA	Fam117a	215512
10425923	family with sequence similarity 118, member A	Fam118a	73225
10355147	family with sequence similarity 119, member A	Fam119a	67099
10466794	family with sequence similarity 122, member A	Fam122a	68034
10415714	family with sequence similarity 123, member A /// predicted gene 10235	Fam123a /// Gm10235	72125 /// 100038409
10420589	family with sequence similarity 123, member A /// predicted gene 10235	Fam123a /// Gm10235	72125 /// 100038409
10605811	family with sequence similarity 123, member B	Fam123b	72345
10572637	family with sequence similarity 125, member A	Fam125a	73711
10354868	family with sequence similarity 126, member B	Fam126b	213056
10437963	family with sequence similarity 128, member B	Fam128b	72083
10350630	family with sequence similarity 129, member A	Fam129a	63913
10509985	family with sequence similarity 131, member C	Fam131c	277743
10511258	family with sequence similarity 132, member A	Fam132a	67389
10353549	family with sequence similarity 135, member A	Fam135a	68187
10458098	family with sequence similarity 13, member B	Fam13b	225358
10363868	family with sequence similarity 13, member C	Fam13c	71721
10586614	family with sequence similarity 148, member B	Fam148b	75697
10370584	family with sequence similarity 148, member C	Fam148c	237397
10412960	family with sequence similarity 149, member B	Fam149b	105428
10420023	family with sequence similarity 158, member A	Fam158a	85308
10490802	family with sequence similarity 164, member A	Fam164a	67306
10367925	family with sequence similarity 164, member B	Fam164b	75122
10512465	family with sequence similarity 166, member B	Fam166b	329831
10516637	family with sequence similarity 167, member B	Fam167b	230766
10473312	family with sequence similarity 171, member B	Fam171b	241520
10406385	family with sequence similarity 172, member A	Fam172a	68675
10449034	family with sequence similarity 173, member A	Fam173a	214917
10348917	family with sequence similarity 174, member A	Fam174a	67698
10531776	family with sequence similarity 175, member A	Fam175a	70681
10558274	family with sequence similarity 175, member B	Fam175b	109359
10463404	family with sequence similarity 178, member A	Fam178a	226151
10463410	family with sequence similarity 178, member A	Fam178a	226151
10353915	family with sequence similarity 178, member B	Fam178b	381337
10395984	family with sequence similarity 179, member B	Fam179b	328108
10397962	family with sequence similarity 181, member A	Fam181a	544888
10480121	family with sequence similarity 188, member A	Fam188a	66960
10466735	family with sequence similarity 189, member A2	Fam189a2	381217
10376929	family with sequence similarity 18, member B	Fam18b	67510
10540233	family with sequence similarity 19, member A1	Fam19a1	320265
10368638	family with sequence similarity 26, member E	Fam26e	103511
10368644	family with sequence similarity 26, member F	Fam26f	215900
10379989	family with sequence similarity 33, member A	Fam33a	66140
10360542	family with sequence similarity 36, member A /// hypothetical LOC100270747	Fam36a /// LOC100270747	66359 /// 100270747
10582337	family with sequence similarity 38, member A	Fam38a	234839
10459335	family with sequence similarity 38, member B	Fam38b	225617
10459363	family with sequence similarity 38, member B2	Fam38b2	667742
10543319	family with sequence similarity 3, member C	Fam3c	27999
10434932	family with sequence similarity 43, member A	Fam43a	224093
10517614	family with sequence similarity 43, member B /// hypothetical protein, MNCb-2457	Fam43b /// AB041806	625638 /// 58213
10595402	family with sequence similarity 46, member A	Fam46a	212943
10492049	family with sequence similarity 48, member A	Fam48a	56790
10457780	family with sequence similarity 59, member A	Fam59a	381126
10494208	family with sequence similarity 63, member A	Fam63a	75007
10378053	family with sequence similarity 64, member A	Fam64a	109212
10470298	family with sequence similarity 69, member B	Fam69b	56279
10570388	family with sequence similarity 70, member B	Fam70b	272465
10471018	family with sequence similarity 73, member B	Fam73b	108958
10583228	family with sequence similarity 76, member B	Fam76b	72826
10481574	family with sequence similarity 78, member A	Fam78a	241303
10594762	family with sequence similarity 81, member A	Fam81a	76886
10447065	family with sequence similarity 82, member A1	Fam82a1	381110
10424245	family with sequence similarity 83, member A	Fam83a	239463
10425421	family with sequence similarity 83, member F	Fam83f	213956
10399465	family with sequence similarity 84, member A	Fam84a	105005
10511617	family with sequence similarity 92, member A	Fam92a	68099
10582180	family with sequence similarity 92, member B	Fam92b	436062
10452892	family with sequence similarity 98, member A	Fam98a	72722
10474689	family with sequence similarity 98, member B	Fam98b	68215
10556491	fatty acyl CoA reductase 1	Far1	67420
10549402	fatty acyl CoA reductase 2 /// ERGIC and golgi 2	Far2 /// Ergic2	330450 /// 67456
10417095	FERM, RhoGEF (Arhgef) and pleckstrin domain protein 1 (chondrocyte-derived)	Farp1	223254
10404597	phenylalanine-tRNA synthetase 2 (mitochondrial)	Fars2	69955
10462603	Fas (TNF receptor superfamily member 6)	Fas	14102
10591094	FAT tumor suppressor homolog 3 (Drosophila)	Fat3	270120
10447589	fibrillarin	Fbl	14113
10517967	filamin binding LIM protein 1	Fblim1	74202
10540085	fibulin 2	Fbln2	14115
10409999	fructose bisphosphatase 2	Fbp2	14120
10463625	F-box and leucine-rich repeat protein 15	Fbxl15	68431
10390574	F-box and leucine-rich repeat protein 20	Fbxl20	72194
10422067	F-box and leucine-rich repeat protein 3	Fbxl3	50789
10503602	F-box and leucine-rich repeat protein 4	Fbxl4	269514
10429957	F-box and leucine-rich repeat protein 6	Fbxl6	30840
10427904	F-box and leucine-rich repeat protein 7	Fbxl7	448987
10453461	F-box protein 11	Fbxo11	225055
10360794	F-box protein 28	Fbxo28	67948
10474207	F-box protein 3	Fbxo3	57443
10361748	F-box protein 30	Fbxo30	71865
10428796	F-box protein 32	Fbxo32	67731
10439357	F-box protein 40	Fbxo40	207215
10518484	F-box protein 44	Fbxo44	230903
10571849	F-box protein 8	Fbxo8	50753
10360070	Fc receptor, IgE, high affinity I, gamma polypeptide	Fcer1g	14127
10397277	FCF1 small subunit (SSU) processome component homolog (S. cerevisiae)	Fcf1	73736
10500335	Fc receptor, IgG, high affinity I	Fcgr1	14129
10360028	Fc receptor, IgG, low affinity IIb	Fcgr2b	14130
10360040	Fc receptor, IgG, low affinity III	Fcgr3	14131
10351509	Fc receptor, IgG, low affinity IV	Fcgr4	246256
10411464	FCH domain only 2	Fcho2	218503
10555438	FCH and double SH3 domains 2	Fchsd2	207278
10480849	ficolin A	Fcna	14133
10492971	Fc receptor-like 1	Fcrl1	229499
10499189	Fc receptor-like S, scavenger receptor	Fcrls	80891
10499483	farnesyl diphosphate synthetase	Fdps	110196
10593483	ferredoxin 1	Fdx1	14148
10458808	fem-1 homolog c (C.elegans)	Fem1c	240263
10395317	Fer3-like (Drosophila)	Ferd3l	114712
10419223	fermitin family homolog 2 (Drosophila)	Fermt2	218952
10465587	fermitin family homolog 3 (Drosophila)	Fermt3	108101
10446351	fer (fms/fps related) protein kinase, testis specific 2	Fert2	14158
10564938	feline sarcoma oncogene	Fes	14159
10355658	FEV (ETS oncogene family)	Fev	260298
10562117	free fatty acid receptor 2	Ffar2	233079
10443506	FYVE, RhoGEF and PH domain containing 2	Fgd2	26382
10409170	FYVE, RhoGEF and PH domain containing 3	Fgd3	30938
10438017	FYVE, RhoGEF and PH domain containing 4	Fgd4	224014
10458560	fibroblast growth factor 1	Fgf1	14164
10604751	fibroblast growth factor 13	Fgf13	14168
10491699	fibroblast growth factor 2 /// similar to Heparin-binding growth factor 2 precursor (HBGF-2) (Basic fibroblast growth factor) (BFGF) (Prostatropin)	Fgf2 /// LOC100048827	14173 /// 100048827
10475643	fibroblast growth factor 7	Fgf7	14178
10542745	FGFR1 oncogene partner 2	Fgfr1op2	67529
10568436	fibroblast growth factor receptor 2	Fgfr2	14183
10505998	FGGY carbohydrate kinase domain containing	Fggy	75578
10519983	fibrinogen-like protein 2	Fgl2	14190
10508772	Gardner-Rasheed feline sarcoma viral (Fgr) oncogene homolog	Fgr	14191
10360443	fumarate hydratase 1	Fh1	14194
10599736	four and a half LIM domains 1	Fhl1	14199
10485711	fin bud initiation factor homolog (zebrafish)	Fibin	67606
10432677	fidgetin-like 2	Fignl2	668225
10595298	filamin A interacting protein 1	Filip1	70598
10436369	filamin A interacting protein 1-like	Filip1l	78749
10522472	FIP1 like 1 (S. cerevisiae)	Fip1l1	66899
10489368	fat storage-inducing transmembrane protein 2 /// RIKEN cDNA 2310001K24 gene	Fitm2 /// 2310001K24Rik	228859 /// 69517
10432243	FK506 binding protein 11	Fkbp11	66120
10544885	FK506 binding protein 14	Fkbp14	231997
10399308	FK506 binding protein 1b	Fkbp1b	14226
10483865	FK506 binding protein 7	Fkbp7	14231
10505044	fukutin	Fktn	246179
10386427	folliculin	Flcn	216805
10605256	filamin, alpha	Flna	192176
10535780	FMS-like tyrosine kinase 3	Flt3	14255
10563116	FMS-like tyrosine kinase 3 ligand	Flt3l	14256
10537394	formation of mitochondrial complexes 1 homolog (S. cerevisiae)	Fmc1	66117
10381708	formin-like 1	Fmnl1	57778
10472097	formin-like 2	Fmnl2	71409
10359582	flavin containing monooxygenase 2	Fmo2	55990
10359593	flavin containing monooxygenase 3	Fmo3	14262
10599893	fragile X mental retardation syndrome 1 homolog	Fmr1	14265
10383564	fructosamine 3 kinase	Fn3k	63828
10383556	fructosamine 3 kinase related protein	Fn3krp	238024
10501860	formin binding protein 1-like	Fnbp1l	214459
10473690	formin binding protein 4	Fnbp4	55935
10421488	fibronectin type III domain containing 3A	Fndc3a	319448
10508412	fibronectin type III domain containing 5	Fndc5	384061
10376144	folliculin interacting protein 1	Fnip1	216742
10498827	folliculin interacting protein 2	Fnip2	329679
10566026	folate receptor 2 (fetal)	Folr2	14276
10397346	FBJ osteosarcoma oncogene	Fos	14281
10460585	fos-like antigen 1 /// coiled-coil domain containing 85B	Fosl1 /// Ccdc85b	14283 /// 240514
10466515	forkhead box B2	Foxb2	14240
10404407	forkhead box C1	Foxc1	17300
10406845	forkhead box D1	Foxd1	15229
10515159	forkhead box D2	Foxd2	17301
10506150	forkhead box D3	Foxd3	15221
10466814	forkhead box D4	Foxd4	14237
10504728	forkhead box E1	Foxe1	110805
10515162	forkhead box E3	Foxe3	30923
10588081	forkhead box L2	Foxl2	26927
10402063	forkhead box N3	Foxn3	71375
10402066	forkhead box N3	Foxn3	71375
10368886	forkhead box O3	Foxo3	56484
10546661	forkhead box P1	Foxp1	108655
10536444	forkhead box P2	Foxp2	114142
10592114	FAD-dependent oxidoreductase domain containing 1	Foxred1	235169
10503010	fucose-1-phosphate guanylyltransferase	Fpgt	75540
10578377	FSHD region gene 1	Frg1	14300
10362499	fyn-related kinase	Frk	14302
10486875	FERM domain containing 5	Frmd5	228564
10495596	ferric-chelate reductase 1	Frrs1	20321
10527732	furry homolog (Drosophila)	Fry	320365
10530563	furry homolog-like (Drosophila)	Fryl	72313
10530612	furry homolog-like (Drosophila)	Fryl	72313
10527158	fascin homolog 1, actin bundling protein (Strongylocentrotus purpuratus)	Fscn1	14086
10505030	fibronectin type III and SPRY domain containing 1-like	Fsd1l	319636
10565137	fibronectin type III and SPRY domain containing 2	Fsd2	244091
10435641	follistatin-like 1	Fstl1	14314
10364494	follistatin-like 3 /// protease, serine-like 1	Fstl3 /// Prssl1	83554 /// 73106
10428336	ferritin light chain 1 /// ferritin light chain 2	Ftl1 /// Ftl2	14325 /// 14337
10447591	ferritin light chain 1 /// ferritin light chain 2	Ftl1 /// Ftl2	14325 /// 14337
10508069	ferritin light chain 1 /// ferritin light chain 2	Ftl1 /// Ftl2	14325 /// 14337
10563295	ferritin light chain 1 /// ferritin light chain 2	Ftl1 /// Ftl2	14325 /// 14337
10552964	ferritin light chain 1 /// predicted gene 10252 /// ferritin light chain 2	Ftl1 /// Gm10252 /// Ftl2	14325 /// 100049568 /// 14337
10496892	far upstream element (FUSE) binding protein 1	Fubp1	51886
10471171	far upstream element (FUSE) binding protein 3	Fubp3	320267
10509127	fucosidase, alpha-L- 1, tissue	Fuca1	71665
10361790	fucosidase, alpha-L- 2, plasma	Fuca2	66848
10603785	FUN14 domain containing 1	Fundc1	72018
10564960	furin (paired basic amino acid cleaving enzyme)	Furin	18550
10407993	FUS interacting protein (serine-arginine rich) 1	Fusip1	14105
10509113	FUS interacting protein (serine-arginine rich) 1	Fusip1	14105
10590957	fucosyltransferase 4	Fut4	14345
10396712	fucosyltransferase 8	Fut8	53618
10510254	Friend virus susceptibility 1	Fv1	14349
10466771	frataxin	Fxn	14297
10491455	fragile X mental retardation gene 1, autosomal homolog	Fxr1	14359
10584891	FXYD domain-containing ion transport regulator 2	Fxyd2	11936
10562192	FXYD domain-containing ion transport regulator 5	Fxyd5	18301
10435149	forty-two-three domain containing 1	Fyttd1	69823
10527936	frizzled homolog 1 (Drosophila)	Fzd1	14362
10381603	frizzled homolog 2 (Drosophila)	Fzd2	57265
10554808	frizzled homolog 4 (Drosophila)	Fzd4	14366
10346607	frizzled homolog 7 (Drosophila)	Fzd7	14369
10361246	G0/G1 switch gene 2	G0s2	14373
10395612	G2/M-phase specific E3 ubiquitin ligase	G2e3	217558
10352292	RIKEN cDNA G370120E05 gene	G370120E05Rik	666457
10414651	RIKEN cDNA G630016D24 gene	G630016D24Rik	619301
10381539	glucose 6 phosphatase, catalytic, 3	G6pc3	68401
10521984	glucose-6-phosphate dehydrogenase 2	G6pd2	14380
10605338	glucose-6-phosphate dehydrogenase X-linked	G6pdx	14381
10436678	GA repeat binding protein, alpha	Gabpa	14390
10500103	GA repeat binding protein, beta 2	Gabpb2	213054
10604961	gamma-aminobutyric acid (GABA) A receptor, subunit alpha 3	Gabra3	14396
10604944	gamma-aminobutyric acid (GABA) A receptor, subunit epsilon	Gabre	14404
10472707	glutamic acid decarboxylase 1	Gad1	14415
10405211	growth arrest and DNA-damage-inducible 45 gamma	Gadd45g	23882
10401968	galactosylceramidase	Galc	14420
10509147	galactose-4-epimerase, UDP	Gale	74246
10393047	galactokinase 1	Galk1	14635
10582403	galactosamine (N-acetyl)-6-sulfate sulfatase	Galns	50917
10454310	UDP-N-acetyl-alpha-D-galactosamine:polypeptide N-acetylgalactosaminyltransferase 1	Galnt1	14423
10504763	UDP-N-acetyl-alpha-D-galactosamine:polypeptide N-acetylgalactosaminyltransferase 12	Galnt12	230145
10432661	UDP-N-acetyl-alpha-D-galactosamine:polypeptide N-acetylgalactosaminyltransferase 6	Galnt6	207839
10524234	UDP-N-acetyl-alpha-D-galactosamine:polypeptide N-acetylgalactosaminyltransferase 9	Galnt9	231605
10396877	UDP-N-acetyl-alpha-D-galactosamine:polypeptide N-acetylgalactosaminyltransferase-like 1	Galntl1	108760
10425223	galanin receptor 3 /// glycine C-acetyltransferase (2-amino-3-ketobutyrate-coenzyme A ligase)	Galr3 /// Gcat	14429 /// 26912
10353189	glyceraldehyde-3-phosphate dehydrogenase /// glyceraldehyde-3-phosphate dehydrogenase pseudogene /// glyceraldehyde-3-phosphate dehydrogenase pseudogene	Gapdh /// Gm5523 /// Gm12070	14433 /// 433273 /// 654472
10400413	GTPase activating RANGAP domain-like 1	Garnl1	56784
10371770	growth arrest-specific 2 like 3	Gas2l3	237436
10351026	growth arrest specific 5	Gas5	14455
10351035	growth arrest specific 5	Gas5	14455
10351039	growth arrest specific 5	Gas5	14455
10453857	GATA binding protein 6	Gata6	14465
10527886	GATA zinc finger domain containing 1 /// peroxisomal biogenesis factor 1	Gatad1 /// Pex1	67210 /// 71382
10487011	glycine amidinotransferase (L-arginine:glycine amidinotransferase)	Gatm	67092
10493435	glucosidase, beta, acid	Gba	14466
10418991	granule cell antiserum positive 14	Gcap14	72972
10363241	GRIP and coiled-coil domain containing 2	Gcc2	70297
10580233	glutaryl-Coenzyme A dehydrogenase	Gcdh	270076
10419288	GTP cyclohydrolase 1	Gch1	14528
10404702	glucosaminyl (N-acetyl) transferase 2, I-branching enzyme	Gcnt2	14538
10582020	glycine cleavage system protein H (aminomethyl carrier)	Gcsh	68133
10466659	guanine deaminase	Gda	14544
10395273	ganglioside-induced differentiation-associated-protein 10	Gdap10	14546
10478374	ganglioside-induced differentiation-associated protein 1-like 1	Gdap1l1	228858
10579331	growth differentiation factor 15	Gdf15	23886
10547633	growth differentiation factor 3	Gdf3	14562
10403258	guanosine diphosphate (GDP) dissociation inhibitor 2	Gdi2	14569
10557470	glycerophosphodiester phosphodiesterase domain containing 3	Gdpd3	68616
10503334	GTP binding protein (gene overexpressed in skeletal muscle)	Gem	14579
10541091	gem (nuclear organelle) associated protein 6	Gemin6	67242
10448700	growth factor, erv1 (S. cerevisiae)-like (augmenter of liver regeneration)	Gfer	11692
10581336	glucose-fructose oxidoreductase domain containing 2	Gfod2	70575
10468722	glial cell line derived neurotrophic factor family receptor alpha 1	Gfra1	14585
10416340	glial cell line derived neurotrophic factor family receptor alpha 2	Gfra2	14586
10443117	gametogenetin binding protein 1 /// BCL2-antagonist/killer 1	Ggnbp1 /// Bak1	70772 /// 12018
10389308	gametogenetin binding protein 2	Ggnbp2	217039
10407833	geranylgeranyl diphosphate synthase 1	Ggps1	14593
10348201	GRB10 interacting GYF protein 2	Gigyf2	227331
10538138	GTPase, IMAP family member 1	Gimap1	16205
10363173	gap junction protein, alpha 1	Gja1	14609
10516481	gap junction protein, alpha 4	Gja4	14612
10494548	gap junction membrane channel protein alpha 5	Gja5	14613
10607639	gap junction protein, alpha 6	Gja6	414089
10516490	gap junction protein, beta 5	Gjb5	14622
10391762	gap junction protein, gamma 1	Gjc1	14615
10587988	glycerol kinase 5 (putative)	Gk5	235533
10409660	G kinase anchoring protein 1	Gkap1	56278
10564220	G kinase anchoring protein 1	Gkap1	56278
10606714	galactosidase, alpha	Gla	11605
10589889	galactosidase, beta 1	Glb1	12091
10585398	gliomedin	Gldn	235379
10532103	glomulin, FKBP associated protein /// RIKEN cDNA 1700028K03 gene	Glmn /// 1700028K03Rik	170823 /// 76421
10471675	glyoxalase 1	Glo1	109801
10443690	glucagon-like peptide 1 receptor	Glp1r	14652
10514366	glutaredoxin 3	Glrx3	30926
10558454	glutaredoxin 3	Glrx3	30926
10398085	glutaredoxin 5 homolog (S. cerevisiae)	Glrx5	73046
10354472	glutaminase	Gls	14660
10499108	glycosyltransferase 28 domain containing 2	Glt28d2	320302
10413657	glycosyltransferase 8 domain containing 1	Glt8d1	76485
10503281	glycosyltransferase 8 domain containing 3	Glt8d3	223827
10532857	glycolipid transfer protein	Gltp	56356
10360664	predicted gene 10001	Gm10001	791296
10388461	cytochrome c oxidase, subunit VIIc pseudogene /// cytochrome c oxidase, subunit VIIc	Gm10012 /// Cox7c	100043160 /// 12867
10410921	cytochrome c oxidase, subunit VIIc pseudogene /// cytochrome c oxidase, subunit VIIc	Gm10012 /// Cox7c	100043160 /// 12867
10442922	cytochrome c oxidase, subunit VIIc pseudogene /// cytochrome c oxidase, subunit VIIc	Gm10012 /// Cox7c	100043160 /// 12867
10412517	predicted gene 10021 /// predicted gene 3512 /// RIKEN cDNA B930046C15 gene	Gm10021 /// Gm3512 /// B930046C15Rik	622931 /// 100041791 /// 544998
10416107	predicted gene 10032	Gm10032	791407
10579049	predicted gene 10033	Gm10033	378466
10579052	predicted gene 10033	Gm10033	378466
10451301	predicted gene 10036 /// predicted gene 7589 /// ribosomal protein L11 /// predicted gene 10288	Gm10036 /// Gm7589 /// Rpl11 /// Gm10288	100040551 /// 665330 /// 67025 /// 100040540
10502745	predicted gene 10036 /// predicted gene 7589 /// ribosomal protein L11 /// predicted gene 10288	Gm10036 /// Gm7589 /// Rpl11 /// Gm10288	100040551 /// 665330 /// 67025 /// 100040540
10517457	predicted gene 10036 /// predicted gene 7589 /// ribosomal protein L11 /// predicted gene 10288	Gm10036 /// Gm7589 /// Rpl11 /// Gm10288	100040551 /// 665330 /// 67025 /// 100040540
10577598	Lsm6 protein pseudogene /// LSM6 homolog, U6 small nuclear RNA associated (S. cerevisiae)	Gm10043 /// Lsm6	100042253 /// 78651
10427492	predicted gene 10050	Gm10050	791333
10571342	predicted gene 10063 /// ribosomal protein S12	Gm10063 /// Rps12	671641 /// 20042
10381526	predicted gene 10069 /// peptidyl prolyl isomerase H	Gm10069 /// Ppih	791299 /// 66101
10515884	predicted gene 10069 /// peptidyl prolyl isomerase H	Gm10069 /// Ppih	791299 /// 66101
10479973	predicted gene 10115	Gm10115	791270
10550601	predicted gene 10120 /// small nuclear ribonucleoprotein D2	Gm10120 /// Snrpd2	100043618 /// 107686
10408739	predicted gene 10129 /// desmoplakin	Gm10129 /// Dsp	669420 /// 109620
10400131	predicted gene 10165	Gm10165	791391
10453139	predicted gene 10190	Gm10190	791338
10542594	predicted gene 10210	Gm10210	100093699
10435187	predicted gene 10247 /// predicted gene 10237 /// ribosomal protein L35A /// INO80 homolog (S. cerevisiae)	Gm10247 /// Gm10237 /// Rpl35a /// Ino80	100043106 /// 100043217 /// 57808 /// 68142
10497613	predicted gene 10258	Gm10258	545510
10426435	glyceraldehyde-3-phosphate dehydrogenase pseudogene /// glyceraldehyde-3-phosphate dehydrogenase pseudogene /// glyceraldehyde-3-phosphate dehydrogenase pseudogene /// glyceraldehyde-3-phosphate dehydrogenase pseudogene /// glyceraldehyde-3-phosphate dehydrogenase pseudogene /// glyceraldehyde-3-phosphate dehydrogenase	Gm10290 /// Gm10291 /// Gm4609 /// Gm5523 /// Gm12070 /// Gapdh	100039258 /// 100041748 /// 100043724 /// 433273 /// 654472 /// 14433
10421184	predicted gene 10325 /// lysyl oxidase-like 2	Gm10325 /// Loxl2	100038740 /// 94352
10388776	predicted gene 10335 /// predicted gene 3940 /// ribosomal protein L23a	Gm10335 /// Gm3940 /// Rpl23a	100039571 /// 100042634 /// 268449
10414078	predicted gene 10335 /// ribosomal protein L23a pseudogene /// predicted gene 3940 /// ribosomal protein L23a	Gm10335 /// Gm4851 /// Gm3940 /// Rpl23a	100039571 /// 227054 /// 100042634 /// 268449
10388994	predicted gene 10386	Gm10386	100038598
10542592	predicted gene 10400	Gm10400	100093700
10601312	predicted gene 10454	Gm10454	331484
10521088	predicted gene 10459	Gm10459	100038624
10520965	predicted gene 10461 /// Yamaguchi sarcoma viral (v-yes) oncogene homolog 1	Gm10461 /// Yes1	100038480 /// 22612
10529237	predicted gene 10461 /// Yamaguchi sarcoma viral (v-yes) oncogene homolog 1	Gm10461 /// Yes1	100038480 /// 22612
10445357	predicted gene 10497 /// runt related transcription factor 2	Gm10497 /// Runx2	100038355 /// 12393
10360804	predicted gene 10517	Gm10517	669853
10456984	predicted gene 10527 /// predicted gene 10526	Gm10527 /// Gm10526	620963 /// 100040604
10453759	predicted gene 10554	Gm10554	100038541
10346321	predicted gene 10561	Gm10561	628004
10512352	predicted gene 10590 /// RIKEN cDNA 4933409K07 gene	Gm10590 /// 4933409K07Rik	545614 /// 108816
10520499	predicted gene 1060	Gm1060	381738
10586602	predicted gene 10647	Gm10647	100038381
10594246	predicted gene 10655	Gm10655	100038496
10559454	predicted gene 10693 /// predicted gene 15448 /// paired-Ig-like receptor A2 /// paired-Ig-like receptor A3 /// paired-Ig-like receptor A4 /// similar to PIRA2 /// paired-Ig-like receptor A6 /// paired-Ig-like receptor A11 /// paired-Ig-like receptor A1 /// paired-Ig-like receptor A7 /// leukocyte immunoglobulin-like receptor, subfamily B (with TM and ITIM domains), member 3	Gm10693 /// Gm15448 /// Pira2 /// Pira3 /// Pira4 /// LOC100046578 /// Pira6 /// Pira11 /// Pira1 /// Pira7 /// Lilrb3	675749 /// 100041146 /// 18725 /// 18726 /// 18727 /// 100046578 /// 18729 /// 18724 /// 18722 /// 18730 /// 18733
10559467	predicted gene 10693 /// predicted gene 15448 /// paired-Ig-like receptor A2 /// paired-Ig-like receptor A3 /// paired-Ig-like receptor A4 /// similar to PIRA2 /// paired-Ig-like receptor A6 /// paired-Ig-like receptor A11 /// paired-Ig-like receptor A1 /// paired-Ig-like receptor A7 /// leukocyte immunoglobulin-like receptor, subfamily B (with TM and ITIM domains), member 3	Gm10693 /// Gm15448 /// Pira2 /// Pira3 /// Pira4 /// LOC100046578 /// Pira6 /// Pira11 /// Pira1 /// Pira7 /// Lilrb3	675749 /// 100041146 /// 18725 /// 18726 /// 18727 /// 100046578 /// 18729 /// 18724 /// 18722 /// 18730 /// 18733
10464413	predicted gene 10751	Gm10751	100048898
10406452	predicted gene 10759	Gm10759	100126879
10487380	predicted gene 10766	Gm10766	545459
10545202	predicted gene 1077 /// predicted gene 1418	Gm1077 /// Gm1418	381831 /// 384514
10365199	predicted gene 10778	Gm10778	100233208
10408935	predicted gene 10786	Gm10786	100038539
10485633	predicted gene 10796	Gm10796	100038694
10435961	predicted gene 10808	Gm10808	100038470
10439520	predicted gene 10809	Gm10809	100038715
10460554	predicted gene 10817 /// kinesin light chain 2	Gm10817 /// Klc2	321016 /// 16594
10422022	predicted gene 10843	Gm10843	100038742
10527799	predicted gene 10850	Gm10850	100093622
10479971	predicted gene 10855	Gm10855	100038708
10545187	predicted gene 10880 /// similar to anti-MOG Z12 variable light chain /// immunoglobulin kappa chain variable 4-71 /// predicted gene 1524 /// predicted gene 1502 /// predicted gene 8760	Gm10880 /// LOC100047316 /// Igkv4-71 /// Gm1524 /// Gm1502 /// Gm8760	236047 /// 100047316 /// 434586 /// 385253 /// 385120 /// 667683
10513822	predicted gene 11224	Gm11224	242497
10408121	predicted gene 11285	Gm11285	665690
10490256	predicted gene 11353 /// ribosomal protein S8 pseudogene /// ribosomal protein S8	Gm11353 /// Gm6998 /// Rps8	791412 /// 629732 /// 20116
10476819	gene model 114	Gm114	228730
10379727	predicted gene 11428	Gm11428	100034251
10489346	glyceraldehyde-3-phosphate dehydrogenase pseudogene	Gm11453	241765
10505543	predicted gene 11487 /// predicted gene 428 /// predicted gene 11758 /// predicted gene 11757 /// predicted gene 11756	Gm11487 /// Gm428 /// Gm11758 /// Gm11757 /// Gm11756	433719 /// 242502 /// 545637 /// 623272 /// 623281
10381111	CCAAT-binding protein	Gm11560	630936
10511496	predicted gene 11814	Gm11814	666840
10503376	predicted gene 11818	Gm11818	208820
10473008	predicted gene 11847 /// heterogeneous nuclear ribonucleoprotein A3	Gm11847 /// Hnrnpa3	545592 /// 229279
10503370	predicted gene 11847 /// heterogeneous nuclear ribonucleoprotein A3	Gm11847 /// Hnrnpa3	545592 /// 229279
10515113	predicted gene 11847 /// heterogeneous nuclear ribonucleoprotein A3	Gm11847 /// Hnrnpa3	545592 /// 229279
10600593	predicted gene 11847 /// heterogeneous nuclear ribonucleoprotein A3	Gm11847 /// Hnrnpa3	545592 /// 229279
10374181	predicted gene 11971	Gm11971	665283
10495252	predicted gene 12497 /// reactive oxygen species modulator 1	Gm12497 /// Romo1	624701 /// 67067
10504466	prothymosin alpha pseudogene	Gm12504	623796
10513362	predicted gene 12528	Gm12528	634731
10373740	predicted gene 12592 /// phosphoinositide-3-kinase interacting protein 1	Gm12592 /// Pik3ip1	791413 /// 216505
10514558	predicted gene 12696	Gm12696	620883
10373452	predicted gene 129	Gm129	229599
10500272	predicted gene 129	Gm129	229599
10510150	predicted gene 13212 /// predicted gene 13154	Gm13212 /// Gm13154	433801 /// 433804
10517081	predicted gene 13213	Gm13213	545683
10510178	predicted gene 13235 /// predicted gene 13225 /// predicted gene 13212 /// predicted gene 13251 /// predicted gene 13051 /// predicted gene 13151 /// predicted gene 13154 /// predicted gene 13159 /// predicted gene 13157 /// reduced expression 2	Gm13235 /// Gm13225 /// Gm13212 /// Gm13251 /// Gm13051 /// Gm13151 /// Gm13154 /// Gm13159 /// Gm13157 /// Rex2	385211 /// 622846 /// 433801 /// 433791 /// 626316 /// 666581 /// 433804 /// 100043100 /// 100041677 /// 19715
10518346	predicted gene 13235 /// predicted gene 13251 /// predicted gene 13051 /// predicted gene, OTTMUSG00000010657 /// predicted gene 13151 /// predicted gene 13159 /// RIKEN cDNA 1700029I01 gene	Gm13235 /// Gm13251 /// Gm13051 /// OTTMUSG00000010657 /// Gm13151 /// Gm13159 /// 1700029I01Rik	385211 /// 433791 /// 626316 /// 666532 /// 666581 /// 100043100 /// 70005
10505841	predicted gene 13271 /// predicted gene 13276 /// predicted gene 13275 /// predicted gene 13290	Gm13271 /// Gm13276 /// Gm13275 /// Gm13290	435791 /// 545649 /// 545652 /// 545646
10480345	predicted gene 13352	Gm13352	625815
10479933	predicted gene 13384	Gm13384	634939
10482496	predicted gene 13487	Gm13487	666781
10482863	predicted gene 13549	Gm13549	625354
10532901	predicted gene 13819	Gm13819	664895
10486322	predicted gene 13998	Gm13998	625403
10488106	predicted gene 14072	Gm14072	269365
10474867	predicted gene 14088	Gm14088	677379
10488372	predicted gene 14115	Gm14115	668919
10476998	predicted gene 14149	Gm14149	100038513
10545205	predicted gene 1418	Gm1418	384514
10478114	predicted gene 14203	Gm14203	545481
10488804	predicted gene 14214	Gm14214	435692
10477852	predicted gene 14251	Gm14251	632394
10490276	predicted gene 14288 /// predicted gene 14403 /// predicted gene 14322 /// predicted gene, OTTMUSG00000016609 /// predicted gene 14434 /// predicted gene 14391 /// RIKEN cDNA 2210418O10 gene	Gm14288 /// Gm14403 /// Gm14322 /// OTTMUSG00000016609 /// Gm14434 /// Gm14391 /// 2210418O10Rik	13999 /// 433520 /// 626802 /// 668030 /// 668039 /// 665001 /// 76958
10490250	predicted gene 14295 /// RIKEN cDNA 2810021G02 gene /// predicted gene, OTTMUSG00000016609 /// predicted gene 14434 /// similar to zinc finger protein 14 /// RIKEN cDNA 0610010B08 gene /// RIKEN cDNA 3100002L24 gene	Gm14295 /// 2810021G02Rik /// OTTMUSG00000016609 /// Gm14434 /// LOC627901 /// 0610010B08Rik /// 3100002L24Rik	100039123 /// 353208 /// 668030 /// 668039 /// 627901 /// 100039060 /// 626832
10547054	predicted gene 14335	Gm14335	100043759
10479221	predicted gene 14403	Gm14403	433520
10490291	predicted gene 14410 /// predicted gene 14434 /// RIKEN cDNA 0610010B08 gene	Gm14410 /// Gm14434 /// 0610010B08Rik	100043403 /// 668039 /// 100039060
10490273	predicted gene 14410 /// predicted gene, OTTMUSG00000016609 /// predicted gene, 100043387 /// predicted gene 14434 /// RIKEN cDNA 0610010B08 gene	Gm14410 /// OTTMUSG00000016609 /// 100043387 /// Gm14434 /// 0610010B08Rik	100043403 /// 668030 /// 100043387 /// 668039 /// 100039060
10490294	predicted gene 14418 /// predicted gene 14403 /// predicted gene 14322 /// predicted gene 14325 /// RIKEN cDNA 3100002L24 gene /// ethanol induced 1 /// RIKEN cDNA 2810021G02 gene /// predicted gene, OTTMUSG00000016609 /// predicted gene 14434 /// RIKEN cDNA 0610010B08 gene	Gm14418 /// Gm14403 /// Gm14322 /// Gm14325 /// 3100002L24Rik /// Etohi1 /// 2810021G02Rik /// OTTMUSG00000016609 /// Gm14434 /// 0610010B08Rik	668066 /// 433520 /// 626802 /// 329575 /// 626832 /// 626848 /// 353208 /// 668030 /// 668039 /// 100039060
10479217	predicted gene 14420	Gm14420	628308
10473109	predicted gene 14461	Gm14461	329436
10545198	gene model 1499, (NCBI) /// immunoglobulin kappa chain variable 4-71 /// predicted gene 1524 /// predicted gene 8760	Gm1499 /// Igkv4-71 /// Gm1524 /// Gm8760	385109 /// 434586 /// 385253 /// 667683
10601790	predicted gene 15023 /// preferentially expressed antigen in melanoma-like 3 /// predicted gene 5128 /// expressed sequence AV320801	Gm15023 /// Pramel3 /// Gm5128 /// AV320801	100040635 /// 83565 /// 331529 /// 331531
10602341	predicted gene 15128 /// predicted gene, OTTMUSG00000019001 /// leucine zipper protein 4 /// predicted gene 10439 /// predicted gene 15097 /// predicted gene 15091 /// ovary testis transcribed /// predicted gene 15127 /// predicted gene 15085	Gm15128 /// OTTMUSG00000019001 /// Luzp4 /// Gm10439 /// Gm15097 /// Gm15091 /// Ott /// Gm15127 /// Gm15085	434863 /// 434864 /// 434865 /// 382243 /// 434869 /// 382244 /// 18422 /// 434866 /// 100039934
10545210	predicted gene 1524	Gm1524	385253
10493516	predicted gene 15417	Gm15417	545539
10347210	predicted gene 15456	Gm15456	100038510
10572727	predicted gene 15468	Gm15468	382019
10558740	DnaJ-like protein	Gm15542	100043546
10535369	predicted gene 15770	Gm15770	666788
10401829	eukaryotic translation initiation factor 1A pseudogene /// predicted gene, EG435337 /// eukaryotic translation initiation factor 1A pseudogene /// predicted gene 4027 /// eukaryotic translation initiation factor 1A	Gm16368 /// EG435337 /// Gm5039 /// Gm4027 /// Eif1a	100039226 /// 435337 /// 266459 /// 100042776 /// 13664
10470305	ribosomal protein L7a pseudogene /// ribosomal protein L7a pseudogene /// predicted gene 4978 /// predicted gene 5619 /// ribosomal protein L7a pseudogene /// ribosomal protein L7a pseudogene /// similar to ribosomal protein L7a /// ribosomal protein L7A	Gm16375 /// Gm5044 /// Gm4978 /// Gm5619 /// Gm6347 /// Gm4970 /// LOC677073 /// Rpl7a	674419 /// 268795 /// 244913 /// 434426 /// 622727 /// 243872 /// 677073 /// 27176
10497343	cytochrome c oxidase, subunit VIc pseudogene	Gm16399	100041785
10583195	predicted gene 16485	Gm16485	791396
10502333	predicted gene 16500	Gm16500	100039350
[truncated: 6,571 more rows]
