# Supplementary material for: Plasma Cholesterol–Induced Lesion Networks Activated before Regression of Early, Mature, and Advanced Atherosclerosis
Source: PLoS Genet. 2014 Feb 27;10(2):e1004201. doi: 10.1371/journal.pgen.1004201 (PMC3937269; doi:10.1371/journal.pgen.1004201)
Supplement: Table S8 — Human orthologs for PCL-responsive mouse genes and network connections at week 30. (XLSX) [file pgen.1004201.s010.xlsx]

## Sheet: Sheet1
Table S8. Human orthologs for PCL-responsive mouse genes and network connections at week 30
Gene Title	Gene Symbol	Entrez Gene ID	Network Connections
ATP-binding cassette, sub-family D (ALD), member 2	ABCD2	225
acetyl-CoA carboxylase alpha	ACACA	31
acetyl-CoA carboxylase beta	ACACB	32	1
acyl-CoA dehydrogenase, long chain	ACADL	33
acyl-CoA dehydrogenase, C-2 to C-3 short chain	ACADS	35	2
ATP citrate lyase	ACLY	47
acyl-CoA thioesterase 11	ACOT11	26027
acid phosphatase 5, tartrate resistant	ACP5	54	2
acyl-CoA synthetase family member 2	ACSF2	80221	1
acyl-CoA synthetase family member 3	ACSF3	197322
acyl-CoA synthetase long-chain family member 1	ACSL1	2180
acyl-CoA synthetase long-chain family member 5	ACSL5	51703
acyl-CoA synthetase medium-chain family member 3	ACSM3	6296
acyl-CoA synthetase short-chain family member 1	ACSS1	84532
acyl-CoA synthetase short-chain family member 2	ACSS2	55902	2
acyl-CoA synthetase short-chain family member 3	ACSS3	79611
activin A receptor, type IC	ACVR1C	130399
aarF domain containing kinase 3	ADCK3	56997	1
alcohol dehydrogenase, iron containing, 1	ADHFE1	137872	1
adiponectin, C1Q and collagen domain containing	ADIPOQ	9370
adiponectin receptor 2	ADIPOR2	79602
adrenergic, beta-3-, receptor	ADRB3	155
1-acylglycerol-3-phosphate O-acyltransferase 3	AGPAT3	56894
1-acylglycerol-3-phosphate O-acyltransferase 9	AGPAT9	84803	1
apoptosis-inducing factor, mitochondrion-associated, 2	AIFM2	84883
A kinase (PRKA) anchor protein 1	AKAP1	8165
angiopoietin 1	ANGPT1	284
angiopoietin-like 4	ANGPTL4	51129
apolipoprotein C-I	APOC1	341
apolipoprotein O	APOO	79135
aquaporin 7	AQP7	364	1
asparaginase homolog (S. cerevisiae)	ASPG	374569	1
UDP-Gal:betaGlcNAc beta 1,3-galactosyltransferase, polypeptide 2	B3GALT2	8707
brain protein 44	BRP44	25874
chromosome 10 open reading frame 58	C10orf58	84293
chromosome 11 open reading frame 71	C11orf71	54494
chromosome 20 open reading frame 27	C20orf27	54976
chromosome 6 open reading frame 105	C6orf105	84830
chromosome 8 open reading frame 42	C8orf42	157695	1
chromosome 9 open reading frame 91	C9orf91	203197
carbonic anhydrase XIII	CA13	377677
CD1d molecule	CD1D	912	1
CD36 molecule (thrombospondin receptor)	CD36	948
cyclin-dependent kinase inhibitor 2C (p18, inhibits CDK4)	CDKN2C	1031
CCAAT/enhancer binding protein (C/EBP), alpha	CEBPA	1050	9
coiled-coil-helix-coiled-coil-helix domain containing 3	CHCHD3	54927
chromodomain helicase DNA binding protein 7	CHD7	55636
chimerin (chimaerin) 1	CHN1	1123
calcium and integrin binding family member 2	CIB2	10518
coenzyme Q3 homolog, methyltransferase (S. cerevisiae)	COQ3	51805
cytochrome c oxidase subunit VIIa polypeptide 1 (muscle)	COX7A1	1346
cytochrome c oxidase subunit VIIb	COX7B	1349
cytochrome c oxidase subunit VIIc	COX7C	1350
carnitine palmitoyltransferase 2	CPT2	1376	1
carnitine O-acetyltransferase	CRAT	1384	1
cytochrome c-1	CYC1	1537
cytochrome c, somatic	CYCS	54205
cytochrome P450, family 2, subfamily B, polypeptide 6	CYP2B6	1555
DDHD domain containing 2	DDHD2	23259
discoidin domain receptor tyrosine kinase 2	DDR2	4921
dihydrodiol dehydrogenase (dimeric)	DHDH	27294
dehydrogenase/reductase (SDR family) member 7	DHRS7	51635
dihydrolipoamide S-acetyltransferase	DLAT	1737
deleted in liver cancer 1	DLC1	10395
deleted in lung and esophageal cancer 1	DLEC1	9940
DnaJ (Hsp40) homolog, subfamily A, member 3	DNAJA3	9093
DnaJ (Hsp40) homolog, subfamily C, member 15	DNAJC15	29103
dolichyl-phosphate (UDP-N-acetylglucosamine) N-acetylglucosaminephosphotransferase 1 (GlcNAc-1-P transferase)	DPAGT1	1798	1
dishevelled, dsh homolog 2 (Drosophila)	DVL2	1856	1
dynein, light chain, LC8-type 1	DYNLL1	8655
early B-cell factor 2	EBF2	64641
enoyl CoA hydratase domain containing 1	ECHDC1	55862	1
enoyl-CoA, hydratase/3-hydroxyacyl CoA dehydrogenase	EHHADH	1962
elongation of very long chain fatty acids (FEN1/Elo2, SUR4/Elo3, yeast)-like 3	ELOVL3	83401
ELOVL family member 6, elongation of long chain fatty acids (FEN1/Elo2, SUR4/Elo3-like, yeast)	ELOVL6	79071
EGF, latrophilin and seven transmembrane domain containing 1	ELTD1	64123
ectonucleoside triphosphate diphosphohydrolase 5	ENTPD5	957	2
fumarylacetoacetate hydrolase (fumarylacetoacetase)	FAH	2184	1
family with sequence similarity 101, member B	FAM101B	359845
family with sequence similarity 195, member A	FAM195A	84331
Fanconi anemia, complementation group A	FANCA	2175
fatty acid synthase	FASN	2194
glyceraldehyde-3-phosphate dehydrogenase	GAPDH	2597
guanylate binding protein family, member 6	GBP6	163351
glycerol-3-phosphate acyltransferase, mitochondrial	GPAM	57678
glycerol-3-phosphate dehydrogenase 2 (mitochondrial)	GPD2	2820
G protein-coupled receptor 120	GPR120	338557
G protein-coupled receptor 81	GPR81	27198
G protein-coupled receptor, family C, group 5, member B	GPRC5B	51704	1
G protein-coupled receptor, family C, group 5, member C	GPRC5C	55890	1
glutamic-pyruvate transaminase (alanine aminotransferase)	GPT	2875
hydroxyacyl-CoA dehydrogenase/3-ketoacyl-CoA thiolase/enoyl-CoA hydratase (trifunctional protein), alpha subunit	HADHA	3030	2
HD domain containing 3	HDDC3	374659
3-hydroxyisobutyryl-CoA hydrolase	HIBCH	26275
homeodomain interacting protein kinase 2	HIPK2	28996	9
high-mobility group box 3	HMGB3	3149
interferon, alpha-inducible protein 27-like 2	IFI27L2	83982
inositol(myo)-1(or 4)-monophosphatase 2	IMPA2	3613	1
inter-alpha (globulin) inhibitor H5	ITIH5	80760
inositol 1,3,4-triphosphate 5/6 kinase	ITPK1	3705	3
inositol 1,4,5-triphosphate receptor, type 2	ITPR2	3709
potassium channel, subfamily K, member 3	KCNK3	3777
kinase insert domain receptor (a type III receptor tyrosine kinase)	KDR	3791
KIAA0195	KIAA0195	9772	2
KIAA0564	KIAA0564	23078
KIAA0664	KIAA0664	23277
KIAA1598	KIAA1598	57698
klotho beta	KLB	152831	1
kelch domain containing 7A	KLHDC7A	127707
laminin, beta 1	LAMB1	3912
leucine zipper-EF-hand containing transmembrane protein 1	LETM1	3954
LETM1 domain containing 1	LETMD1	25875
lectin, galactoside-binding, soluble, 12	LGALS12	85329
lectin, galactoside-binding, soluble, 3 binding protein	LGALS3BP	3959
lipase, hormone-sensitive	LIPE	3991	5
lon peptidase 1, mitochondrial	LONP1	9361
lysophosphatidylcholine acyltransferase 3	LPCAT3	10162
LSM4 homolog, U6 small nuclear RNA associated (S. cerevisiae)	LSM4	25804
myristoylated alanine-rich protein kinase C substrate	MARCKS	4082	1
methylcrotonoyl-CoA carboxylase 1 (alpha)	MCCC1	56922
malic enzyme 1, NADP(+)-dependent, cytosolic	ME1	4199
mitochondrial trans-2-enoyl-CoA reductase	MECR	51102
met proto-oncogene (hepatocyte growth factor receptor)	MET	4233
monoglyceride lipase	MGLL	11343	3
microsomal glutathione S-transferase 1	MGST1	4257	1
monocyte to macrophage differentiation-associated	MMD	23531
membrane metallo-endopeptidase	MME	4311
matrix metallopeptidase 14 (membrane-inserted)	MMP14	4323
monoacylglycerol O-acyltransferase 1	MOGAT1	116255
myelin protein zero-like 2	MPZL2	10205
melanocortin 2 receptor accessory protein	MRAP	56246
mitochondrial ribosomal protein L34	MRPL34	64981
myosin, light chain 1, alkali; skeletal, fast	MYL1	4632
myosin VC	MYO5C	55930
N-acetyltransferase 8-like (GCN5-related, putative)	NAT8L	339983	1
NADH dehydrogenase (ubiquinone) Fe-S protein 1, 75kDa (NADH-coenzyme Q reductase)	NDUFS1	4719
NEL-like 2 (chicken)	NELL2	4753
neuropilin 2	NRP2	8828
NAD(P) dependent steroid dehydrogenase-like	NSDHL	50814	1
neurotrophic tyrosine kinase, receptor, type 2	NTRK2	4915
odz, odd Oz/ten-m homolog 4 (Drosophila)	ODZ4	26011
otopetrin 1	OTOP1	133060
pantothenate kinase 1	PANK1	53354
progestin and adipoQ receptor family member IX	PAQR9	344838
prostate androgen-regulated mucin-like protein 1	PARM1	25849
pyruvate carboxylase	PC	5091	2
protocadherin beta 16	PCDHB16	57717
phosphoenolpyruvate carboxykinase 1 (soluble)	PCK1	5105	2
phosphodiesterase 3B, cGMP-inhibited	PDE3B	5140	2
phosphodiesterase 8A	PDE8A	5151	12
pyruvate dehydrogenase complex, component X	PDHX	8050
pyruvate dehydrogenase kinase, isozyme 4	PDK4	5166	1
peroxisomal biogenesis factor 11 alpha	PEX11A	8800
6-phosphofructo-2-kinase/fructose-2,6-biphosphatase 3	PFKFB3	5209
phosphofructokinase, liver	PFKL	5211	1
phosphogluconate dehydrogenase	PGD	5226
phosphoglucomutase 2	PGM2	55276
phosphatase, orphan 1	PHOSPHO1	162466
pim-1 oncogene	PIM1	5292
phospholipase A2, group XVI	PLA2G16	11145
phospholipase B domain containing 1	PLBD1	79887
perilipin 1	PLIN1	5346
perilipin 2	PLIN2	123
perilipin 5	PLIN5	440503
peptidase M20 domain containing 1	PM20D1	148811
peroxisome proliferator-activated receptor alpha	PPARA	5465	17
peroxisome proliferator-activated receptor gamma	PPARG	5468	13
protein phosphatase 1, regulatory (inhibitor) subunit 3B	PPP1R3B	79660
protein phosphatase 2, regulatory subunit A, beta	PPP2R1B	5519	1
protein phosphatase 2, regulatory subunit B', alpha	PPP2R5A	5525
protein kinase, cAMP-dependent, regulatory, type II, beta	PRKAR2B	5577
protein interacting with cyclin A1	PROCA1	147011
prostaglandin E synthase	PTGES	9536
protein tyrosine phosphatase, non-receptor type 4 (megakaryocyte)	PTPN4	5775
poliovirus receptor-related 2 (herpesvirus entry mediator B)	PVRL2	5819
phosphorylase, glycogen, liver	PYGL	5836
RAD9 homolog B (S. pombe)	RAD9B	144715
Ras association (RalGDS/AF-6) domain family member 6	RASSF6	166824
RNA binding motif protein 47	RBM47	54502	2
resistin	RETN	56729
retinol saturase (all-trans-retinol 13,14-reductase)	RETSAT	54884	3
ring finger protein 144A	RNF144A	9781
ring finger protein 213	RNF213	57674
reticulon 4 interacting protein 1	RTN4IP1	84816
receptor (chemosensory) transporter protein 4	RTP4	64108
RuvB-like 2 (E. coli)	RUVBL2	10856
retinoid X receptor, gamma	RXRG	6258	3
sideroflexin 5	SFXN5	94097	1
SH2B adaptor protein 2	SH2B2	10603
solute carrier family 16, member 1 (monocarboxylic acid transporter 1)	SLC16A1	6566
solute carrier family 22, member 23	SLC22A23	63027
solute carrier family 25 (mitochondrial carrier; citrate transporter), member 1	SLC25A1	6576	1
solute carrier family 25, member 35	SLC25A35	399512
solute carrier family 2 (facilitated glucose/fructose transporter), member 5	SLC2A5	6518
solute carrier family 36 (proton/amino acid symporter), member 2	SLC36A2	153201
solute carrier family 44, member 3	SLC44A3	126969
slowmo homolog 2 (Drosophila)	SLMO2	51012
SAFB-like, transcription modulator	SLTM	79811
succinate receptor 1	SUCNR1	56670	1
translational activator of mitochondrially encoded cytochrome c oxidase I	TACO1	51204
tudor and KH domain containing	TDRKH	11022
thyroid hormone responsive	THRSP	7069
translocase of inner mitochondrial membrane 8 homolog A (yeast)	TIMM8A	1678
transketolase	TKT	7086	2
transmembrane protein 182	TMEM182	130827	1
transmembrane protein 45B	TMEM45B	120224
transmembrane protein 79	TMEM79	84283
thyroid stimulating hormone receptor	TSHR	7253	1
tetraspanin 12	TSPAN12	23554	1
tetraspanin 18	TSPAN18	90139
uridine-cytidine kinase 1	UCK1	83549
uncoupling protein 1 (mitochondrial, proton carrier)	UCP1	7350
uncoupling protein 3 (mitochondrial, proton carrier)	UCP3	7352
vesicle amine transport protein 1 homolog (T. californica)-like	VAT1L	57687
WD repeat domain 67	WDR67	93594
