# Supplementary material for: Plasma Cholesterol–Induced Lesion Networks Activated before Regression of Early, Mature, and Advanced Atherosclerosis
Source: PLoS Genet. 2014 Feb 27;10(2):e1004201. doi: 10.1371/journal.pgen.1004201 (PMC3937269; doi:10.1371/journal.pgen.1004201)
Supplement: Table S9 — Human orthologs for PCL-responsive mouse genes and network connections at week 40. (XLSX) [file pgen.1004201.s011.xlsx]

## Sheet: Sheet1
Table S9. Human orthologs for PCL-responsive mouse genes and network connections at week 40
Gene Title	Gene Symbol	Entrez Gene ID	Network Connections
acetoacetyl-CoA synthetase	AACS	65985
ATP-binding cassette, sub-family A (ABC1), member 6	ABCA6	23460
ATP-binding cassette, sub-family A (ABC1), member 8	ABCA8	10351
ATP-binding cassette, sub-family B (MDR/TAP), member 8	ABCB8	11194
abhydrolase domain containing 14B	ABHD14B	84836
abhydrolase domain containing 15	ABHD15	116236
actin binding LIM protein family, member 3	ABLIM3	22885
acetyl-CoA acyltransferase 2	ACAA2	10449
acetyl-CoA carboxylase alpha	ACACA	31
acetyl-CoA carboxylase beta	ACACB	32
acyl-CoA dehydrogenase family, member 10	ACAD10	80724
acyl-CoA dehydrogenase family, member 11	ACAD11	84129
acyl-CoA dehydrogenase, long chain	ACADL	33
acyl-CoA dehydrogenase, C-4 to C-12 straight chain	ACADM	34
acyl-CoA dehydrogenase, C-2 to C-3 short chain	ACADS	35
acetyl-CoA acetyltransferase 1	ACAT1	38
acetyl-CoA acetyltransferase 2	ACAT2	39
ATP citrate lyase	ACLY	47
aconitase 1, soluble	ACO1	48
acyl-CoA thioesterase 11	ACOT11	26027
acyl-CoA oxidase 1, palmitoyl	ACOX1	51
acid phosphatase 1, soluble	ACP1	52
acid phosphatase 5, tartrate resistant	ACP5	54	1
acyl-CoA synthetase family member 2	ACSF2	80221
acyl-CoA synthetase family member 3	ACSF3	197322
acyl-CoA synthetase long-chain family member 1	ACSL1	2180
acyl-CoA synthetase long-chain family member 5	ACSL5	51703
acyl-CoA synthetase medium-chain family member 3	ACSM3	6296
acyl-CoA synthetase short-chain family member 1	ACSS1	84532
acyl-CoA synthetase short-chain family member 2	ACSS2	55902
acyl-CoA synthetase short-chain family member 3	ACSS3	79611
activin A receptor, type IC	ACVR1C	130399	2
ADAM metallopeptidase with thrombospondin type 1 motif, 1	ADAMTS1	9510
aarF domain containing kinase 3	ADCK3	56997
adenylate cyclase 5	ADCY5	111
alcohol dehydrogenase, iron containing, 1	ADHFE1	137872
adiponectin, C1Q and collagen domain containing	ADIPOQ	9370
adiponectin receptor 2	ADIPOR2	79602
adenosine A1 receptor	ADORA1	134
adenosine A2a receptor	ADORA2A	135	59
ADP-ribosylhydrolase like 1	ADPRHL1	113622
adrenergic, alpha-1A-, receptor	ADRA1A	148
adrenergic, alpha-1D-, receptor	ADRA1D	146
adrenergic, beta-3-, receptor	ADRB3	155
adrenergic, beta, receptor kinase 2	ADRBK2	157
AFG3 ATPase family gene 3-like 2 (S. cerevisiae)	AFG3L2	10939
1-acylglycerol-3-phosphate O-acyltransferase 2 (lysophosphatidic acid acyltransferase, beta)	AGPAT2	10555
1-acylglycerol-3-phosphate O-acyltransferase 3	AGPAT3	56894
1-acylglycerol-3-phosphate O-acyltransferase 6 (lysophosphatidic acid acyltransferase, zeta)	AGPAT6	137964
1-acylglycerol-3-phosphate O-acyltransferase 9	AGPAT9	84803
apoptosis-inducing factor, mitochondrion-associated, 1	AIFM1	9131
apoptosis-inducing factor, mitochondrion-associated, 2	AIFM2	84883
adenylate kinase 2	AK2	204	2
A kinase (PRKA) anchor protein 1	AKAP1	8165
A kinase (PRKA) anchor protein 6	AKAP6	9472
aldo-keto reductase family 7, member A2 (aflatoxin aldehyde reductase)	AKR7A2	8574
v-akt murine thymoma viral oncogene homolog 2	AKT2	208
v-akt murine thymoma viral oncogene homolog 3 (protein kinase B, gamma)	AKT3	10000
aminolevulinate dehydratase	ALAD	210
aldehyde dehydrogenase 1 family, member L1	ALDH1L1	10840
aldehyde dehydrogenase 3 family, member B2	ALDH3B2	222
aldehyde dehydrogenase 4 family, member A1	ALDH4A1	8659
aldehyde dehydrogenase 6 family, member A1	ALDH6A1	4329
Alstrom syndrome 1	ALMS1	7840
adhesion molecule with Ig-like domain 2	AMIGO2	347902
Alport syndrome, mental retardation, midface hypoplasia and elliptocytosis chromosomal region gene 1	AMMECR1	9949
anaphase promoting complex subunit 4	ANAPC4	29945
angiopoietin-like 4	ANGPTL4	51129
angiopoietin-like 7	ANGPTL7	10218
ankyrin repeat domain 12	ANKRD12	23253	3
ankyrin repeat domain 32	ANKRD32	84250
ankyrin repeat domain 45	ANKRD45	339416
acidic (leucine-rich) nuclear phosphoprotein 32 family, member B	ANP32B	10541	5
acidic (leucine-rich) nuclear phosphoprotein 32 family, member E	ANP32E	81611	1
adaptor-related protein complex 1, beta 1 subunit	AP1B1	162
anterior pharynx defective 1 homolog A (C. elegans)	APH1A	51107
apolipoprotein C-I	APOC1	341
apolipoprotein O	APOO	79135
adaptor protein, phosphotyrosine interaction, PH domain and leucine zipper containing 1	APPL1	26060
aquaporin 7	AQP7	364
ADP-ribosylation factor interacting protein 1	ARFIP1	27236	2
ADP-ribosylation factor interacting protein 2	ARFIP2	23647
Rho GTPase activating protein 26	ARHGAP26	23092
Rho guanine nucleotide exchange factor (GEF) 12	ARHGEF12	23365
aryl hydrocarbon receptor nuclear translocator-like	ARNTL	406
cAMP-regulated phosphoprotein, 19kDa	ARPP19	10776
arrestin domain containing 3	ARRDC3	57561
arylsulfatase family, member I	ARSI	340075
asparagine synthetase (glutamine-hydrolyzing)	ASNS	440
asparaginase homolog (S. cerevisiae)	ASPG	374569
asporin	ASPN	54829
ATG3 autophagy related 3 homolog (S. cerevisiae)	ATG3	64422
ATPase, class VI, type 11C	ATP11C	286410
ATPase type 13A3	ATP13A3	79572
ATPase, Na+/K+ transporting, alpha 3 polypeptide	ATP1A3	478	2
ATP synthase, H+ transporting, mitochondrial F1 complex, alpha subunit 1, cardiac muscle	ATP5A1	498
ATP synthase, H+ transporting, mitochondrial F1 complex, beta polypeptide	ATP5B	506
ATP synthase, H+ transporting, mitochondrial F1 complex, delta subunit	ATP5D	513
ATP synthase, H+ transporting, mitochondrial Fo complex, subunit B1	ATP5F1	515	1
ATP synthase, H+ transporting, mitochondrial F1 complex, O subunit	ATP5O	539
ATP synthase mitochondrial F1 complex assembly factor 2	ATPAF2	91647
UDP-Gal:betaGlcNAc beta 1,3-galactosyltransferase, polypeptide 2	B3GALT2	8707
BCL2-associated athanogene 4	BAG4	9530
branched chain keto acid dehydrogenase E1, alpha polypeptide	BCKDHA	593
branched chain keto acid dehydrogenase E1, beta polypeptide	BCKDHB	594
BCL2-like 13 (apoptosis facilitator)	BCL2L13	23786
B-cell CLL/lymphoma 3	BCL3	602
BCL2-associated transcription factor 1	BCLAF1	9774
basic helix-loop-helix family, member e41	BHLHE41	79365
bicaudal D homolog 1 (Drosophila)	BICD1	636
baculoviral IAP repeat-containing 2	BIRC2	329
bone morphogenetic protein 3	BMP3	651
bone morphogenetic protein 4	BMP4	652
bone morphogenetic protein 6	BMP6	654
BMX non-receptor tyrosine kinase	BMX	660
brain protein 44	BRP44	25874
Berardinelli-Seip congenital lipodystrophy 2 (seipin)	BSCL2	26580
BTG family, member 2	BTG2	7832	1
butyrophilin-like 9	BTNL9	153579
bystin-like	BYSL	705
chromosome 10 open reading frame 58	C10orf58	84293
chromosome 10 open reading frame 78	C10orf78	119392
chromosome 11 open reading frame 57	C11orf57	55216
chromosome 11 open reading frame 71	C11orf71	54494
chromosome 12 open reading frame 35	C12orf35	55196	6
chromosome 12 open reading frame 72	C12orf72	254013
chromosome 13 open reading frame 15	C13orf15	28984
chromosome 14 open reading frame 149	C14orf149	112849
chromosome 14 open reading frame 180	C14orf180	400258
chromosome 19 open reading frame 12	C19orf12	83636
C1q and tumor necrosis factor related protein 9	C1QTNF9	338872
chromosome 20 open reading frame 27	C20orf27	54976
chromosome 21 open reading frame 33	C21orf33	8209
chromosome 2 open reading frame 67	C2orf67	151050
chromosome 2 open reading frame 88	C2orf88	84281
chromosome 5 open reading frame 41	C5orf41	153222	1
chromosome 6 open reading frame 105	C6orf105	84830
complement component 7	C7	730
chromosome 7 open reading frame 60	C7orf60	154743
chromosome 8 open reading frame 42	C8orf42	157695
chromosome 9 open reading frame 91	C9orf91	203197
carbonic anhydrase XIII	CA13	377677
carbonic anhydrase IV	CA4	762
carbonic anhydrase VB, mitochondrial	CA5B	11238
calcium channel, voltage-dependent, alpha 2/delta subunit 1	CACNA2D1	781
calcium/calmodulin-dependent protein kinase II inhibitor 1	CAMK2N1	55450	4
CAP, adenylate cyclase-associated protein, 2 (yeast)	CAP2	10486
caspase 12 (gene/pseudogene)	CASP12	120329
catalase	CAT	847
caveolin 2	CAV2	858
chromobox homolog 3	CBX3	11335	3
coiled-coil domain containing 68	CCDC68	80323
coiled-coil domain containing 76	CCDC76	54482	1
chemokine (C-C motif) ligand 7	CCL7	6354
chemokine (C-C motif) ligand 8	CCL8	6355	1
cyclin C	CCNC	892
chemokine (C-C motif) receptor 2	CCR2	729230
CD163 molecule	CD163	9332
CD1d molecule	CD1D	912
CD209 molecule	CD209	30835
CD24 molecule	CD24	100133941	1
CD2-associated protein	CD2AP	23607
CD300 molecule-like family member g	CD300LG	146894	2
CD5 molecule-like	CD5L	922
CD74 molecule, major histocompatibility complex, class II invariant chain	CD74	972	2
CD79a molecule, immunoglobulin-associated alpha	CD79A	973	6
CD79b molecule, immunoglobulin-associated beta	CD79B	974	7
CDC14 cell division cycle 14 homolog A (S. cerevisiae)	CDC14A	8556	1
cadherin 11, type 2, OB-cadherin (osteoblast)	CDH11	1009
cadherin 18, type 2	CDH18	1016	2
cyclin-dependent kinase-like 5	CDKL5	6792
cyclin-dependent kinase inhibitor 2B (p15, inhibits CDK4)	CDKN2B	1030
CCAAT/enhancer binding protein (C/EBP), alpha	CEBPA	1050
cat eye syndrome chromosome region, candidate 2	CECR2	27443
carboxylesterase 3	CES3	23491
centrin, EF-hand protein, 3	CETN3	1070
complement factor D (adipsin)	CFD	1675
complement factor properdin	CFP	5199
coiled-coil-helix-coiled-coil-helix domain containing 10	CHCHD10	400916
coiled-coil-helix-coiled-coil-helix domain containing 3	CHCHD3	54927
cysteine-rich hydrophobic domain 1	CHIC1	53344	4
cell adhesion molecule with homology to L1CAM (close homolog of L1)	CHL1	10752	4
chromatin modifying protein 1B	CHMP1B	57132
chondroitin polymerizing factor 2	CHPF2	54480
choline phosphotransferase 1	CHPT1	56994	1
calcium and integrin binding family member 2	CIB2	10518	2
cell death-inducing DFFA-like effector a	CIDEA	1149
cell death-inducing DFFA-like effector c	CIDEC	63924
class II, major histocompatibility complex, transactivator	CIITA	4261	2
corepressor interacting with RBPJ, 1	CIR1	9541
cold inducible RNA binding protein	CIRBP	1153
Cbp/p300-interacting transactivator, with Glu/Asp-rich carboxy-terminal domain, 2	CITED2	10370
C-type lectin domain family 10, member A	CLEC10A	10462	1
C-type lectin domain family 14, member A	CLEC14A	161198
C-type lectin domain family 1, member A	CLEC1A	51267
C-type lectin domain family 4, member M	CLEC4M	10332
C-type lectin domain family 9, member A	CLEC9A	283420
ClpB caseinolytic peptidase B homolog (E. coli)	CLPB	81570
citrate lyase beta like	CLYBL	171425
carboxymethylenebutenolidase homolog (Pseudomonas)	CMBL	134147
CKLF-like MARVEL transmembrane domain containing 5	CMTM5	116173
calponin 3, acidic	CNN3	1266
CCR4-NOT transcription complex, subunit 4	CNOT4	4850	1
CoA synthase	COASY	80347
catechol-O-methyltransferase	COMT	1312
coenzyme Q10 homolog B (S. cerevisiae)	COQ10B	80219
coenzyme Q5 homolog, methyltransferase (S. cerevisiae)	COQ5	84274
coenzyme Q6 homolog, monooxygenase (S. cerevisiae)	COQ6	51004
coenzyme Q9 homolog (S. cerevisiae)	COQ9	57017
cytochrome c oxidase subunit Va	COX5A	9377	1
cytochrome c oxidase subunit Vb	COX5B	1329
cytochrome c oxidase subunit VIIa polypeptide 1 (muscle)	COX7A1	1346
carnitine palmitoyltransferase 2	CPT2	1376
carnitine O-acetyltransferase	CRAT	1384
cysteine-rich with EGF-like domains 2	CRELD2	79174
cardiolipin synthase 1	CRLS1	54675
cryptochrome 1 (photolyase-like)	CRY1	1407
citrate synthase	CS	1431
cysteine sulfinic acid decarboxylase	CSAD	51380
chorionic somatomammotropin hormone-like 1	CSHL1	1444
CUB and Sushi multiple domains 3	CSMD3	114788
centrosome and spindle pole associated protein 1	CSPP1	79848
cysteine and glycine-rich protein 2	CSRP2	1466
CTD (carboxy-terminal domain, RNA polymerase II, polypeptide A) small phosphatase 2	CTDSP2	10106
CTD (carboxy-terminal domain, RNA polymerase II, polypeptide A) small phosphatase like 2	CTDSPL2	51496
cathepsin A	CTSA	5476
CWF19-like 2, cell cycle control (S. pombe)	CWF19L2	143884
chemokine (C-X-C motif) ligand 10	CXCL10	3627	1
cytochrome b-561	CYB561	1534
cytochrome b5 reductase 4	CYB5R4	51167
cytochrome c-1	CYC1	1537
cytochrome P450, family 2, subfamily B, polypeptide 6	CYP2B6	1555
cytochrome P450, family 2, subfamily U, polypeptide 1	CYP2U1	113612	1
cytochrome P450, family 39, subfamily A, polypeptide 1	CYP39A1	51302
cystin 1	CYS1	192668
cytohesin 3	CYTH3	9265
diazepam binding inhibitor (GABA receptor modulator, acyl-CoA binding protein)	DBI	1622
D site of albumin promoter (albumin D-box) binding protein	DBP	1628
discoidin, CUB and LCCL domain containing 2	DCBLD2	131566
dodecenoyl-CoA isomerase	DCI	1632
dynactin 6	DCTN6	10671
DDHD domain containing 2	DDHD2	23259
discoidin domain receptor tyrosine kinase 2	DDR2	4921
DEAD/H (Asp-Glu-Ala-Asp/His) box polypeptide 26B	DDX26B	203522
DEAD (Asp-Glu-Ala-Asp) box polypeptide 3, X-linked	DDX3X	1654
2,4-dienoyl CoA reductase 1, mitochondrial	DECR1	1666
DEK oncogene	DEK	7913	3
DENN/MADD domain containing 4A	DENND4A	10260	4
DEP domain containing MTOR-interacting protein	DEPTOR	64798
Der1-like domain family, member 1	DERL1	79139
diacylglycerol O-acyltransferase 1	DGAT1	8694
diacylglycerol O-acyltransferase 2	DGAT2	84649
7-dehydrocholesterol reductase	DHCR7	1717
dihydrodiol dehydrogenase (dimeric)	DHDH	27294
dehydrogenase/reductase (SDR family) member 7	DHRS7	51635
dehydrogenase/reductase (SDR family) member 7B	DHRS7B	25979
diaphanous homolog 2 (Drosophila)	DIAPH2	1730
DIP2 disco-interacting protein 2 homolog C (Drosophila)	DIP2C	22982
dihydrolipoamide S-acetyltransferase	DLAT	1737
deleted in liver cancer 1	DLC1	10395
dihydrolipoamide S-succinyltransferase (E2 component of 2-oxo-glutarate complex)	DLST	1743
dystrophin	DMD	1756	1
DnaJ (Hsp40) homolog, subfamily A, member 2	DNAJA2	10294
DnaJ (Hsp40) homolog, subfamily A, member 3	DNAJA3	9093
DnaJ (Hsp40) homolog, subfamily B, member 6	DNAJB6	10049
DnaJ (Hsp40) homolog, subfamily C, member 1	DNAJC1	64215
DnaJ (Hsp40) homolog, subfamily C, member 10	DNAJC10	54431
DnaJ (Hsp40) homolog, subfamily C, member 13	DNAJC13	23317
DnaJ (Hsp40) homolog, subfamily C, member 15	DNAJC15	29103
DnaJ (Hsp40) homolog, subfamily C, member 28	DNAJC28	54943
DnaJ (Hsp40) homolog, subfamily C, member 8	DNAJC8	22826
dynein, axonemal, light chain 1	DNAL1	83544
dedicator of cytokinesis 10	DOCK10	55619
dolichyl-phosphate (UDP-N-acetylglucosamine) N-acetylglucosaminephosphotransferase 1 (GlcNAc-1-P transferase)	DPAGT1	1798
dihydropyrimidine dehydrogenase	DPYD	1806
dermatan sulfate epimerase-like	DSEL	92126	5
dystrobrevin, alpha	DTNA	1837
deltex homolog 2 (Drosophila)	DTX2	113878
dual specificity phosphatase 1	DUSP1	1843
dual specificity phosphatase 12	DUSP12	11266
dual specificity phosphatase 4	DUSP4	1846	3
dishevelled, dsh homolog 2 (Drosophila)	DVL2	1856	1
dynein, cytoplasmic 2, heavy chain 1	DYNC2H1	79659
dynein, light chain, Tctex-type 3	DYNLT3	6990
early B-cell factor 3	EBF3	253738	2
enoyl CoA hydratase 1, peroxisomal	ECH1	1891
enoyl CoA hydratase domain containing 1	ECHDC1	55862
enoyl CoA hydratase domain containing 3	ECHDC3	79746
enoyl CoA hydratase, short chain, 1, mitochondrial	ECHS1	1892
extracellular matrix protein 2, female organ and adipocyte specific	ECM2	1842
ECSIT homolog (Drosophila)	ECSIT	51295
eukaryotic elongation factor-2 kinase	EEF2K	29904
ephrin-A5	EFNA5	1946	1
ephrin-B1	EFNB1	1947
EH domain binding protein 1	EHBP1	23301
enoyl-CoA, hydratase/3-hydroxyacyl CoA dehydrogenase	EHHADH	1962
EP300 interacting inhibitor of differentiation 1	EID1	23741
eukaryotic translation initiation factor 2A, 65kDa	EIF2A	83939
eukaryotic translation initiation factor 2, subunit 1 alpha, 35kDa	EIF2S1	1965
eukaryotic translation initiation factor 2, subunit 2 beta, 38kDa	EIF2S2	8894
eukaryotic translation initiation factor 3, subunit E	EIF3E	3646	4
eukaryotic translation initiation factor 3, subunit J	EIF3J	8669
eukaryotic translation initiation factor 5A2	EIF5A2	56648
eukaryotic translation initiation factor 5B	EIF5B	9669
engulfment and cell motility 1	ELMO1	9844
elongation of very long chain fatty acids (FEN1/Elo2, SUR4/Elo3, yeast)-like 3	ELOVL3	83401
ELOVL family member 6, elongation of long chain fatty acids (FEN1/Elo2, SUR4/Elo3-like, yeast)	ELOVL6	79071
EGF, latrophilin and seven transmembrane domain containing 1	ELTD1	64123
endomucin	EMCN	51705	1
enabled homolog (Drosophila)	ENAH	55740
enolase 1, (alpha)	ENO1	2023
ectonucleotide pyrophosphatase/phosphodiesterase 4 (putative)	ENPP4	22875
ectonucleoside triphosphate diphosphohydrolase 1	ENTPD1	953
ectonucleoside triphosphate diphosphohydrolase 5	ENTPD5	957
ectonucleoside triphosphate diphosphohydrolase 6 (putative)	ENTPD6	955
endothelial PAS domain protein 1	EPAS1	2034
EPH receptor A3	EPHA3	2042
epoxide hydrolase 1, microsomal (xenobiotic)	EPHX1	2052
epoxide hydrolase 2, cytoplasmic	EPHX2	2053	4
ERBB receptor feedback inhibitor 1	ERRFI1	54206
ESF1, nucleolar pre-rRNA processing protein, homolog (S. cerevisiae)	ESF1	51575
estrogen-related receptor alpha	ESRRA	2101
extended synaptotagmin-like protein 2	ESYT2	57488
electron-transfer-flavoprotein, beta polypeptide	ETFB	2109
electron-transferring-flavoprotein dehydrogenase	ETFDH	2110
ets variant 1	ETV1	2115
fatty acid binding protein 3, muscle and heart (mammary-derived growth inhibitor)	FABP3	2170
fatty acid binding protein 4, adipocyte	FABP4	2167
fatty acid desaturase 3	FADS3	3995
fumarylacetoacetate hydrolase (fumarylacetoacetase)	FAH	2184
family with sequence similarity 101, member B	FAM101B	359845
family with sequence similarity 103, member A1	FAM103A1	83640
family with sequence similarity 107, member A	FAM107A	11170
family with sequence similarity 129, member A	FAM129A	116496
family with sequence similarity 134, member C	FAM134C	162427	1
family with sequence similarity 135, member A	FAM135A	57579	1
family with sequence similarity 164, member A	FAM164A	51101
family with sequence similarity 171, member B	FAM171B	165215
family with sequence similarity 173, member B	FAM173B	134145
family with sequence similarity 178, member A	FAM178A	55719
family with sequence similarity 195, member A	FAM195A	84331
family with sequence similarity 19 (chemokine (C-C motif)-like), member A1	FAM19A1	407738
family with sequence similarity 43, member A	FAM43A	131583	1
family with sequence similarity 46, member A	FAM46A	55603
family with sequence similarity 57, member B	FAM57B	83723
family with sequence similarity 63, member B	FAM63B	54629
family with sequence similarity 69, member B	FAM69B	138311
family with sequence similarity 73, member B	FAM73B	84895
family with sequence similarity 81, member A	FAM81A	145773
family with sequence similarity 82, member A2	FAM82A2	55177
Fanconi anemia, complementation group A	FANCA	2175
fatty acid synthase	FASN	2194
fructose-1,6-bisphosphatase 2	FBP2	8789
F-box and leucine-rich repeat protein 7	FBXL7	23194
Fc fragment of IgG, high affinity Ia, receptor (CD64)	FCGR1A	2209
FCH domain only 2	FCHO2	115548
free fatty acid receptor 2	FFAR2	2867
fibroblast growth factor 13	FGF13	2258
fibrinogen-like 2	FGL2	10875
fin bud initiation factor homolog (zebrafish)	FIBIN	387758
fat storage-inducing transmembrane protein 2	FITM2	128486
FK506 binding protein 5	FKBP5	2289	1
folliculin	FLCN	201163
filamin B, beta	FLNB	2317
flavin containing monooxygenase 2 (non-functional)	FMO2	2327
flavin containing monooxygenase 3	FMO3	2328
flavin containing monooxygenase 4	FMO4	2329
folate hydrolase (prostate-specific membrane antigen) 1	FOLH1	2346
forkhead box C1	FOXC1	2296
forkhead box N3	FOXN3	1112	2
FAD-dependent oxidoreductase domain containing 1	FOXRED1	55572
glucose-6-phosphate dehydrogenase	G6PD	2539
gamma-aminobutyric acid (GABA) A receptor, alpha 3	GABRA3	2556
galactose-3-O-sulfotransferase 2	GAL3ST2	64090
galactose-3-O-sulfotransferase 3	GAL3ST3	89792
UDP-galactose-4-epimerase	GALE	2582
UDP-N-acetyl-alpha-D-galactosamine:polypeptide N-acetylgalactosaminyltransferase 1 (GalNAc-T1)	GALNT1	2589
UDP-N-acetyl-alpha-D-galactosamine:polypeptide N-acetylgalactosaminyltransferase-like 2	GALNTL2	117248
guanylate binding protein 5	GBP5	115362	1
group-specific component (vitamin D binding protein)	GC	2638
glucosaminyl (N-acetyl) transferase 1, core 2	GCNT1	2650	1
growth differentiation factor 10	GDF10	2662
G elongation factor, mitochondrial 1	GFM1	85476
G elongation factor, mitochondrial 2	GFM2	84340
GDNF family receptor alpha 1	GFRA1	2674
growth hormone inducible transmembrane protein	GHITM	27069
G kinase anchoring protein 1	GKAP1	80318	2
glutaminase	GLS	2744
glutaminase 2 (liver, mitochondrial)	GLS2	27165	3
glycosyltransferase 8 domain containing 2	GLT8D2	83468
glyceronephosphate O-acyltransferase	GNPAT	8443
golgi integral membrane protein 4	GOLIM4	27333
glycerol-3-phosphate acyltransferase, mitochondrial	GPAM	57678
G patch domain containing 8	GPATCH8	23131	1
GC-rich promoter binding protein 1	GPBP1	65056	40
glycerol-3-phosphate dehydrogenase 1 (soluble)	GPD1	2819
glycerol-3-phosphate dehydrogenase 2 (mitochondrial)	GPD2	2820
glycosylphosphatidylinositol anchored high density lipoprotein binding protein 1	GPIHBP1	338328
G protein-coupled receptor 120	GPR120	338557
G protein-coupled receptor 155	GPR155	151556
G protein-coupled receptor 161	GPR161	23432
G protein-coupled receptor 172B	GPR172B	55065
G protein-coupled receptor 21	GPR21	2844
G protein-coupled receptor 81	GPR81	27198
G protein-coupled receptor, family C, group 5, member B	GPRC5B	51704
glutamic-pyruvate transaminase (alanine aminotransferase)	GPT	2875
glutathione peroxidase 3 (plasma)	GPX3	2878
glutathione peroxidase 4 (phospholipid hydroperoxidase)	GPX4	2879
glutamate receptor, ionotropic, AMPA 1	GRIA1	2890
glutamate receptor, ionotrophic, AMPA 4	GRIA4	2893
glutamate receptor, metabotropic 3	GRM3	2913
glutathione S-transferase alpha 4	GSTA4	2941
GTF2I repeat domain containing 1	GTF2IRD1	9569
guanylate cyclase 1, soluble, alpha 2	GUCY1A2	2977
guanylate cyclase 1, soluble, beta 3	GUCY1B3	2983
GULP, engulfment adaptor PTB domain containing 1	GULP1	51454
glycophorin C (Gerbich blood group)	GYPC	2995	3
glycogen synthase 2 (liver)	GYS2	2998
HECT domain and ankyrin repeat containing, E3 ubiquitin protein ligase 1	HACE1	57531
hydroxyacyl-CoA dehydrogenase	HADH	3033
hydroxyacyl-CoA dehydrogenase/3-ketoacyl-CoA thiolase/enoyl-CoA hydratase (trifunctional protein), alpha subunit	HADHA	3030
hydroxyacyl-CoA dehydrogenase/3-ketoacyl-CoA thiolase/enoyl-CoA hydratase (trifunctional protein), beta subunit	HADHB	3032
hyaluronan synthase 1	HAS1	3036
histone acetyltransferase 1	HAT1	8520
HD domain containing 3	HDDC3	374659
HemK methyltransferase family member 1	HEMK1	51409
hairy/enhancer-of-split related with YRPW motif 2	HEY2	23493
hedgehog interacting protein	HHIP	64399
histone cluster 1, H2ak	HIST1H2AK	8330
histone cluster 1, H2bm	HIST1H2BM	8342
hexokinase 2	HK2	3099
major histocompatibility complex, class I, A	HLA-A	3105
major histocompatibility complex, class I, C	HLA-C	3107
major histocompatibility complex, class II, DM alpha /// major histocompatibility complex, class II, DM beta	HLA-DMA	3108
major histocompatibility complex, class II, DM beta	HLA-DMB	3109	1
major histocompatibility complex, class II, DQ alpha 1	HLA-DQA1	3117
major histocompatibility complex, class II, DR beta 1	HLA-DRB1	3123
major histocompatibility complex, class II, DR beta 5	HLA-DRB5	3127
major histocompatibility complex, class II, DR beta 6 (pseudogene	HLA-DRB6	3128
hepatic leukemia factor	HLF	3131	2
hemicentin 1	HMCN1	83872
high-mobility group box 1	HMGB1	3146	44
high-mobility group box 2	HMGB2	3148	61
3-hydroxy-3-methylglutaryl-CoA synthase 1 (soluble)	HMGCS1	3157
high-mobility group nucleosomal binding domain 2	HMGN2	3151
high mobility group nucleosomal binding domain 3	HMGN3	9324	1
hematological and neurological expressed 1-like	HN1L	90861
heterogeneous nuclear ribonucleoprotein A1	HNRNPA1	3178	3
heterogeneous nuclear ribonucleoprotein A1-like 2	HNRNPA1L2	144983
heterogeneous nuclear ribonucleoprotein A3	HNRNPA3	220988	1
heterogeneous nuclear ribonucleoprotein D (AU-rich element RNA binding protein 1, 37kDa)	HNRNPD	3184	1
hook homolog 2 (Drosophila)	HOOK2	29911
homeobox C8	HOXC8	3224	1
4-hydroxyphenylpyruvate dioxygenase-like	HPDL	84842	1
hemopexin	HPX	3263
heparan sulfate (glucosamine) 3-O-sulfotransferase 6	HS3ST6	64711
hydroxysteroid (11-beta) dehydrogenase 1	HSD11B1	3290
hydroxysteroid (17-beta) dehydrogenase 12	HSD17B12	51144
hydroxysteroid (17-beta) dehydrogenase 4	HSD17B4	3295
hydroxysteroid dehydrogenase like 2	HSDL2	84263
heat shock 70kDa protein 5 (glucose-regulated protein, 78kDa)	HSPA5	3309
heat shock 70kDa protein 9 (mortalin)	HSPA9	3313
heat shock 27kDa protein family, member 7 (cardiovascular)	HSPB7	27129
heat shock 105kDa/110kDa protein 1	HSPH1	10808
5-hydroxytryptamine (serotonin) receptor 1B	HTR1B	3351
hypoxia up-regulated 1	HYOU1	10525
inhibitor of DNA binding 2, dominant negative helix-loop-helix protein	ID2	3398
inhibitor of DNA binding 4, dominant negative helix-loop-helix protein	ID4	3400
isocitrate dehydrogenase 1 (NADP+), soluble	IDH1	3417
isocitrate dehydrogenase 3 (NAD+) alpha	IDH3A	3419
isocitrate dehydrogenase 3 (NAD+) beta	IDH3B	3420
isocitrate dehydrogenase 3 (NAD+) gamma	IDH3G	3421
interferon, alpha-inducible protein 27-like 1	IFI27L1	122509
interferon, alpha-inducible protein 27-like 2	IFI27L2	83982
interferon-induced protein with tetratricopeptide repeats 2	IFIT2	3433
interferon-induced protein with tetratricopeptide repeats 3	IFIT3	3437
intraflagellar transport 57 homolog (Chlamydomonas)	IFT57	55081	38
intraflagellar transport 80 homolog (Chlamydomonas)	IFT80	57560
IKAROS family zinc finger 5 (Pegasus)	IKZF5	64376
interleukin 1, beta	IL1B	3553
interleukin 22	IL22	50616
interleukin 4 receptor	IL4R	3566
IMP2 inner mitochondrial membrane peptidase-like (S. cerevisiae)	IMMP2L	83943
inner membrane protein, mitochondrial	IMMT	10989
inositol(myo)-1(or 4)-monophosphatase 2	IMPA2	3613
IMP (inosine 5'-monophosphate) dehydrogenase 1	IMPDH1	3614
insulin induced gene 1	INSIG1	3638
inositol hexakisphosphate kinase 2	IP6K2	51447
IQ motif containing B1	IQCB1	9657
iroquois homeobox 4	IRX4	50805
inter-alpha (globulin) inhibitor H5	ITIH5	80760
inositol 1,4,5-triphosphate receptor interacting protein-like 2	ITPRIPL2	162073
isovaleryl-CoA dehydrogenase	IVD	3712
Janus kinase 3	JAK3	3718	2
kelch repeat and BTB (POZ) domain containing 11	KBTBD11	9920
potassium voltage-gated channel, shaker-related subfamily, member 5	KCNA5	3741
potassium voltage-gated channel, shaker-related subfamily, beta member 1	KCNAB1	7881
potassium voltage-gated channel, Shab-related subfamily, member 1	KCNB1	3745
potassium channel, subfamily K, member 3	KCNK3	3777
potassium large conductance calcium-activated channel, subfamily M, beta member 1	KCNMB1	3779
potassium channel, subfamily T, member 2	KCNT2	343450
KDEL (Lys-Asp-Glu-Leu) containing 2	KDELC2	143888
lysine (K)-specific demethylase 6A	KDM6A	7403
kinase insert domain receptor (a type III receptor tyrosine kinase)	KDR	3791
KH-type splicing regulatory protein	KHSRP	8570
KIAA0195	KIAA0195	9772
KIAA0564	KIAA0564	23078
KIAA0664	KIAA0664	23277
KIAA1109	KIAA1109	84162	1
KIAA1161	KIAA1161	57462
KIAA1199	KIAA1199	57214
KIAA1841	KIAA1841	84542
kinesin family member 21A	KIF21A	55605	3
kinesin heavy chain member 2A	KIF2A	3796
KIT ligand	KITLG	4254
klotho beta	KLB	152831
Kruppel-like factor 6	KLF6	1316
Kruppel-like factor 9	KLF9	687
kelch domain containing 7A	KLHDC7A	127707
kelch-like 23 (Drosophila)	KLHL23	151230	1
kelch-like 38 (Drosophila)	KLHL38	340359
kallikrein-related peptidase 10	KLK10	5655
kynurenine 3-monooxygenase (kynurenine 3-hydroxylase)	KMO	8564
kininogen 1	KNG1	3827
keratin 79	KRT79	338785
lactation elevated 1	LACE1	246269
laminin, beta 1	LAMB1	3912
lipocalin 2	LCN2	3934
lactase-like	LCTL	197021
lactate dehydrogenase A	LDHA	3939
lactate dehydrogenase B	LDHB	3945
lactate dehydrogenase D	LDHD	197257
leptin receptor	LEPR	3953
leucine zipper-EF-hand containing transmembrane protein 1	LETM1	3954
LETM1 domain containing 1	LETMD1	25875
lectin, galactoside-binding, soluble, 12	LGALS12	85329
lectin, galactoside-binding, soluble, 3 binding protein	LGALS3BP	3959
leukemia inhibitory factor receptor alpha	LIFR	3977
leukocyte immunoglobulin-like receptor, subfamily B (with TM and ITIM domains), member 4	LILRB4	11006
LIM and senescent cell antigen-like domains 1	LIMS1	3987
lipase, hormone-sensitive	LIPE	3991
lectin, mannose-binding 2-like	LMAN2L	81562
lon peptidase 1, mitochondrial	LONP1	9361
LON peptidase N-terminal domain and ring finger 1	LONRF1	91694
LON peptidase N-terminal domain and ring finger 3	LONRF3	79836
lysophosphatidylcholine acyltransferase 3	LPCAT3	10162
latrophilin 2	LPHN2	23266
lipin 1	LPIN1	23175
LIM domain containing preferred translocation partner in lipoma	LPP	4026
leucine-rich repeats and calponin homology (CH) domain containing 2	LRCH2	57631
leucine-rich alpha-2-glycoprotein 1	LRG1	116844
leucine rich repeat containing 25	LRRC25	126364
leucine rich repeat containing 40	LRRC40	55631	1
leucine rich repeat and coiled-coil domain containing 1	LRRCC1	85444	1
LSM14A, SCD6 homolog A (S. cerevisiae)	LSM14A	26065	5
leukotriene C4 synthase	LTC4S	4056
listerin E3 ubiquitin protein ligase 1	LTN1	26046
LysM, putative peptidoglycan-binding, domain containing 2	LYSMD2	256586	3
leucine zipper transcription factor-like 1	LZTFL1	54585
mal, T-cell differentiation protein 2	MAL2	114569
microtubule-associated protein, RP/EB family, member 1	MAPRE1	22919
microtubule-associated protein, RP/EB family, member 2	MAPRE2	10982
membrane-associated ring finger (C3HC4) 7	MARCH7	64844	2
MARVEL domain containing 1	MARVELD1	83742
matrin 3	MATR3	9782	2
mitochondrial antiviral signaling protein	MAVS	57506
methylcrotonoyl-CoA carboxylase 1 (alpha)	MCCC1	56922
methylcrotonoyl-CoA carboxylase 2 (beta)	MCCC2	64087
minichromosome maintenance complex component 6	MCM6	4175
malate dehydrogenase 2, NAD (mitochondrial)	MDH2	4191
malic enzyme 3, NADP(+)-dependent, mitochondrial	ME3	10873
mitochondrial trans-2-enoyl-CoA reductase	MECR	51102
major facilitator superfamily domain containing 11	MFSD11	79157
monoglyceride lipase	MGLL	11343
microsomal glutathione S-transferase 1	MGST1	4257
mesoderm induction early response 1 homolog (Xenopus laevis)	MIER1	57708
missing oocyte, meiosis regulator, homolog (Drosophila)	MIOS	54468
MKL/myocardin-like 2	MKL2	57496	1
malectin	MLEC	9761
mutL homolog 1, colon cancer, nonpolyposis type 2 (E. coli)	MLH1	4292
myeloid/lymphoid or mixed-lineage leukemia 5 (trithorax homolog, Drosophila)	MLL5	55904	38
MLX interacting protein-like	MLXIPL	51085
malonyl-CoA decarboxylase	MLYCD	23417
methylmalonic aciduria (cobalamin deficiency) cblB type	MMAB	326625
methylmalonic aciduria (cobalamin deficiency) cblC type, with homocystinuria	MMACHC	25974
monocyte to macrophage differentiation-associated	MMD	23531
monocyte to macrophage differentiation-associated 2	MMD2	221938
membrane metallo-endopeptidase	MME	4311
matrix metallopeptidase 15 (membrane-inserted)	MMP15	4324
matrix metallopeptidase 3 (stromelysin 1, progelatinase)	MMP3	4314
matrix metallopeptidase 9 (gelatinase B, 92kDa gelatinase, 92kDa type IV collagenase)	MMP9	4318
meningioma (disrupted in balanced translocation) 1	MN1	4330	1
MOB1, Mps One Binder kinase activator-like 3 (yeast)	MOBKL3	25843
monoacylglycerol O-acyltransferase 1	MOGAT1	116255
mortality factor 4 like 1	MORF4L1	10933
membrane protein, palmitoylated 5 (MAGUK p55 subfamily member 5)	MPP5	64398
MPV17 mitochondrial membrane protein-like	MPV17L	255027
myelin protein zero-like 2	MPZL2	10205
melanocortin 2 receptor accessory protein	MRAP	56246
mitochondrial ribosomal protein L17	MRPL17	63875
mitochondrial ribosomal protein L37	MRPL37	51253
mitochondrial ribosomal protein L38	MRPL38	64978
mitochondrial ribosomal protein S12	MRPS12	6183
mitochondrial ribosomal protein S27	MRPS27	23107
mitochondrial ribosomal protein S7	MRPS7	51081
mature T-cell proliferation 1 neighbor	MTCP1NB	100272147
metadherin	MTDH	92140
mitochondrial transcription termination factor	MTERF	7978
methylenetetrahydrofolate dehydrogenase (NADP+ dependent) 1-like	MTHFD1L	25902	1
mitochondrial translation optimization 1 homolog (S. cerevisiae)	MTO1	25821	1
musculoskeletal, embryonic nuclear protein 1	MUSTN1	389125
myeloid differentiation primary response gene (88)	MYD88	4615
myosin, light chain 2, regulatory, cardiac, slow	MYL2	4633
myosin light chain kinase family, member 4	MYLK4	340156
myosin IXA	MYO9A	4649	1
Myb-like, SWIRM and MPN domains 1	MYSM1	114803
N(alpha)-acetyltransferase 38, NatC auxiliary subunit	NAA38	51691	2
N(alpha)-acetyltransferase 50, NatE catalytic subunit	NAA50	80218
N-acylethanolamine acid amidase	NAAA	27163
N-acetylated alpha-linked acidic dipeptidase-like 2	NAALADL2	254827
NEDD8 activating enzyme E1 subunit 1	NAE1	8883
nanos homolog 2 (Drosophila)	NANOS2	339345	1
N-acetyltransferase 8-like (GCN5-related, putative)	NAT8L	339983
non-SMC condensin II complex, subunit G2	NCAPG2	54892
nucleolin	NCL	4691	2
NADH dehydrogenase (ubiquinone) 1 alpha subcomplex, 10, 42kDa	NDUFA10	4705
NADH dehydrogenase (ubiquinone) 1 alpha subcomplex, 8, 19kDa	NDUFA8	4702
NADH dehydrogenase (ubiquinone) 1 alpha subcomplex, 9, 39kDa	NDUFA9	4704
NADH dehydrogenase (ubiquinone) 1 beta subcomplex, 4, 15kDa	NDUFB4	4710
NADH dehydrogenase (ubiquinone) 1 beta subcomplex, 5, 16kDa	NDUFB5	4711
NADH dehydrogenase (ubiquinone) 1 beta subcomplex, 8, 19kDa	NDUFB8	4714
NADH dehydrogenase (ubiquinone) 1 beta subcomplex, 9, 22kDa	NDUFB9	4715
NADH dehydrogenase (ubiquinone) Fe-S protein 1, 75kDa (NADH-coenzyme Q reductase)	NDUFS1	4719
NADH dehydrogenase (ubiquinone) Fe-S protein 2, 49kDa (NADH-coenzyme Q reductase)	NDUFS2	4720
NADH dehydrogenase (ubiquinone) Fe-S protein 3, 30kDa (NADH-coenzyme Q reductase)	NDUFS3	4722
NADH dehydrogenase (ubiquinone) Fe-S protein 4, 18kDa (NADH-coenzyme Q reductase)	NDUFS4	4724
NADH dehydrogenase (ubiquinone) Fe-S protein 7, 20kDa (NADH-coenzyme Q reductase)	NDUFS7	374291
NADH dehydrogenase (ubiquinone) flavoprotein 1, 51kDa	NDUFV1	4723
NADH dehydrogenase (ubiquinone) flavoprotein 3, 10kDa	NDUFV3	4731
NEL-like 2 (chicken)	NELL2	4753	1
neuroepithelial cell transforming 1	NET1	10276	1
nexilin (F actin binding protein)	NEXN	91624	4
nuclear factor I/A	NFIA	4774
nuclear factor I/B	NFIB	4781
nuclear factor, interleukin 3 regulated	NFIL3	4783
NFS1 nitrogen fixation 1 homolog (S. cerevisiae)	NFS1	9054
NIPA-like domain containing 2	NIPAL2	79815
nucleolar protein 3 (apoptosis repressor with CARD domain)	NOL3	8996
nitric oxide synthase 2, inducible	NOS2	4843
nephroblastoma overexpressed gene	NOV	4856
NADPH oxidase 4	NOX4	50507
neuronal PAS domain protein 2	NPAS2	4862
nucleophosmin (nucleolar phosphoprotein B23, numatrin)	NPM1	4869	3
neuroplastin	NPTN	27020
neuropeptide Y receptor Y1	NPY1R	4886
NAD(P)H dehydrogenase, quinone 1	NQO1	1728
nuclear receptor subfamily 1, group D, member 1	NR1D1	9572
nuclear receptor subfamily 1, group H, member 3	NR1H3	10062
nuclear receptor subfamily 2, group F, member 2	NR2F2	7026
nuclear receptor subfamily 3, group C, member 2	NR3C2	4306
neuregulin 4	NRG4	145957
neuropilin 2	NRP2	8828
NAD(P) dependent steroid dehydrogenase-like	NSDHL	50814
NOP2/Sun domain family, member 5	NSUN5	55695
5'-nucleotidase, cytosolic III	NT5C3	51251	3
neurotrophic tyrosine kinase, receptor, type 2	NTRK2	4915	1
nudix (nucleoside diphosphate linked moiety X)-type motif 11	NUDT11	55190	3
nudix (nucleoside diphosphate linked moiety X)-type motif 13	NUDT13	25961
nudix (nucleoside diphosphate linked moiety X)-type motif 7	NUDT7	283927
nucleoredoxin	NXN	64359
oligonucleotide/oligosaccharide-binding fold containing 2A	OBFC2A	64859
odz, odd Oz/ten-m homolog 4 (Drosophila)	ODZ4	26011
oxoglutarate (alpha-ketoglutarate) dehydrogenase (lipoamide)	OGDH	4967
osteoglycin	OGN	4969
oligodendrocyte transcription factor 1	OLIG1	116448
5-oxoprolinase (ATP-hydrolysing)	OPLAH	26873
olfactory receptor, family 5, subfamily M, member 3	OR5M3	219482
ORM1-like 3 (S. cerevisiae)	ORMDL3	94103	3
odd-skipped related 1 (Drosophila)	OSR1	130497
otopetrin 1	OTOP1	133060
oxidative-stress responsive 1	OXSR1	9943
pantothenate kinase 1	PANK1	53354
progestin and adipoQ receptor family member IX	PAQR9	344838
par-3 partitioning defective 3 homolog B (C. elegans)	PARD3B	117583
prostate androgen-regulated mucin-like protein 1	PARM1	25849
pyruvate carboxylase	PC	5091
propionyl CoA carboxylase, alpha polypeptide	PCCA	5095
propionyl CoA carboxylase, beta polypeptide	PCCB	5096
protocadherin 9	PCDH9	5101	5
protocadherin beta 18 pseudogene	PCDHB18	54660
protocadherin gamma subfamily A, 5	PCDHGA5	56110
polycomb group ring finger 1	PCGF1	84759
polycomb group ring finger 5	PCGF5	84333	2
phosphoenolpyruvate carboxykinase 1 (soluble)	PCK1	5105
Purkinje cell protein 4 like 1	PCP4L1	654790
phosphate cytidylyltransferase 2, ethanolamine	PCYT2	5833
phosducin-like	PDCL	5082
phosducin-like 3	PDCL3	79031
phosphodiesterase 2A, cGMP-stimulated	PDE2A	5138
pyruvate dehydrogenase (lipoamide) alpha 1	PDHA1	5160
pyruvate dehydrogenase (lipoamide) beta	PDHB	5162
pyruvate dehydrogenase complex, component X	PDHX	8050
pyruvate dehydrogenase kinase, isozyme 4	PDK4	5166	1
PDZ domain containing 2	PDZD2	23037
platelet/endothelial cell adhesion molecule	PECAM1	5175
period homolog 1 (Drosophila)	PER1	5187
period homolog 2 (Drosophila)	PER2	8864
period homolog 3 (Drosophila)	PER3	8863
PERP, TP53 apoptosis effector	PERP	64065
peroxisomal biogenesis factor 11 alpha	PEX11A	8800
peroxisomal biogenesis factor 16	PEX16	9409
peroxisomal biogenesis factor 5	PEX5	5830	1
peroxisomal biogenesis factor 6	PEX6	5190
6-phosphofructo-2-kinase/fructose-2,6-biphosphatase 1	PFKFB1	5207
6-phosphofructo-2-kinase/fructose-2,6-biphosphatase 3	PFKFB3	5209
phosphofructokinase, liver	PFKL	5211
post-GPI attachment to proteins 3	PGAP3	93210
phosphogluconate dehydrogenase	PGD	5226
phosphoglucomutase 2	PGM2	55276
phosphoglucomutase 2-like 1	PGM2L1	283209
phosphoglucomutase 5	PGM5	5239
phosphatase and actin regulator 1	PHACTR1	221692
phosphatase and actin regulator 4	PHACTR4	65979
prohibitin	PHB	5245
prohibitin 2	PHB2	11331
polyhomeotic homolog 3 (Drosophila)	PHC3	80012	2
PHD finger protein 15	PHF15	23338	4
pleckstrin homology-like domain, family A, member 3	PHLDA3	23612
pleckstrin homology-like domain, family B, member 2	PHLDB2	90102	2
phosphatase, orphan 1	PHOSPHO1	162466
phytanoyl-CoA 2-hydroxylase	PHYH	5264
protein inhibitor of activated STAT, 1	PIAS1	8554	1
progesterone immunomodulatory binding factor 1	PIBF1	10464
phosphatidylinositol glycan anchor biosynthesis, class P	PIGP	51227
phosphoinositide-3-kinase interacting protein 1	PIK3IP1	113791
pim-1 oncogene	PIM1	5292
protein kinase (cAMP-dependent, catalytic) inhibitor alpha	PKIA	5569	48
phospholipase A1 member A	PLA1A	51365	1
phospholipase A2, group XVI	PLA2G16	11145
phospholipase A2, group IVA (cytosolic, calcium-dependent)	PLA2G4A	5321
phospholipase B domain containing 1	PLBD1	79887
phospholipase C, beta 4	PLCB4	5332
phospholipase C-like 1	PLCL1	5334
phosphatidylinositol-specific phospholipase C, X domain containing 3	PLCXD3	345557
phospholipase D1, phosphatidylcholine-specific	PLD1	5337
phospholipase D family, member 4	PLD4	122618	4
perilipin 1	PLIN1	5346
perilipin 2	PLIN2	123
perilipin 5	PLIN5	440503
plexin A1	PLXNA1	5361
peptidase M20 domain containing 1	PM20D1	148811
peptidase (mitochondrial processing) alpha	PMPCA	23203
pregnancy up-regulated non-ubiquitously expressed CaM kinase	PNCK	139728
patatin-like phospholipase domain containing 2	PNPLA2	57104
patatin-like phospholipase domain containing 3	PNPLA3	80339
polymerase (DNA directed), alpha 1, catalytic subunit	POLA1	5422	1
polymerase (DNA-directed), delta interacting protein 2	POLDIP2	26073
protein-O-mannosyltransferase 1	POMT1	10585
protein-O-mannosyltransferase 2	POMT2	29954
paraoxonase 1	PON1	5444
pyrophosphatase (inorganic) 1	PPA1	5464	4
peroxisome proliferator-activated receptor alpha	PPARA	5465	1
peroxisome proliferator-activated receptor gamma	PPARG	5468
peroxisome proliferator-activated receptor gamma, coactivator 1 alpha	PPARGC1A	10891
peroxisome proliferator-activated receptor gamma, coactivator 1 beta	PPARGC1B	133522
pro-platelet basic protein (chemokine (C-X-C motif) ligand 7)	PPBP	5473
protein phosphatase, EF-hand calcium binding domain 1	PPEF1	5475
peptidylprolyl isomerase F	PPIF	10105
diphosphoinositol pentakisphosphate kinase 1	PPIP5K1	9677
protein phosphatase 1, regulatory (inhibitor) subunit 12A	PPP1R12A	4659	2
protein phosphatase 1, regulatory (inhibitor) subunit 15B	PPP1R15B	84919
protein phosphatase 1, regulatory (inhibitor) subunit 1A	PPP1R1A	5502
protein phosphatase 1, regulatory (inhibitor) subunit 2	PPP1R2	5504
protein phosphatase 1, regulatory (inhibitor) subunit 3C	PPP1R3C	5507
protein phosphatase 1, regulatory (inhibitor) subunit 3D	PPP1R3D	5509
protein phosphatase 2, regulatory subunit A, beta	PPP2R1B	5519
PR domain containing 5	PRDM5	11107
peroxiredoxin 3	PRDX3	10935
prickle homolog 3 (Drosophila)	PRICKLE3	4007
protein kinase, cAMP-dependent, regulatory, type II, alpha	PRKAR2A	5576
protein kinase, cAMP-dependent, regulatory, type II, beta	PRKAR2B	5577
protein interacting with cyclin A1	PROCA1	147011	1
protein C receptor, endothelial	PROCR	10544
PRP38 pre-mRNA processing factor 38 (yeast) domain containing B	PRPF38B	55119
proline rich 15	PRR15	222171
proteasome (prosome, macropain) subunit, beta type, 9 (large multifunctional peptidase 2)	PSMB9	5698	1
prostaglandin E receptor 3 (subtype EP3)	PTGER3	5733
prostaglandin E synthase	PTGES	9536
prostaglandin E synthase 2	PTGES2	80142
prostaglandin reductase 2	PTGR2	145482
prothymosin, alpha	PTMA	5757	2
protein tyrosine phosphatase-like (proline instead of catalytic arginine), member b	PTPLB	201562
protein tyrosine phosphatase, non-receptor type 3	PTPN3	5774
protein tyrosine phosphatase, receptor type, B	PTPRB	5787
pentraxin 3, long	PTX3	5806
poliovirus receptor-related 2 (herpesvirus entry mediator B)	PVRL2	5819
phosphorylase, glycogen, liver	PYGL	5836
glutamine and serine rich 1	QSER1	79832
RAB11 family interacting protein 2 (class I)	RAB11FIP2	22841
RAD9 homolog B (S. pombe)	RAD9B	144715
receptor (G protein-coupled) activity modifying protein 2	RAMP2	10266
RAP1 GTPase activating protein	RAP1GAP	5909
Rap guanine nucleotide exchange factor (GEF) 5	RAPGEF5	9771
RAS p21 protein activator (GTPase activating protein) 1	RASA1	5921
RAS, dexamethasone-induced 1	RASD1	51655
RASD family, member 2	RASD2	23551
RAS-like, family 11, member A	RASL11A	387496
RNA binding motif protein 24	RBM24	221662
RNA binding motif protein 25	RBM25	58517
RNA binding motif (RNP1, RRM) protein 3	RBM3	5935
RNA binding motif protein 47	RBM47	54502	1
RNA binding motif, single stranded interacting protein 1	RBMS1	5937
RNA binding motif, single stranded interacting protein 3	RBMS3	27303
RNA binding protein with multiple splicing	RBPMS	11030
receptor accessory protein 6	REEP6	92840
resistin	RETN	56729
retinol saturase (all-trans-retinol 13,14-reductase)	RETSAT	54884
regulator of G-protein signaling 1	RGS1	5996	3
regulator of G-protein signaling 7 binding protein	RGS7BP	401190
Rho-related BTB domain containing 1	RHOBTB1	9886
ribonuclease H2, subunit B	RNASEH2B	79621
ring finger protein 144A	RNF144A	9781	3
ring finger protein 145	RNF145	153830
ring finger protein 19A	RNF19A	25897
RNA (guanine-7-) methyltransferase	RNMT	8731
roundabout homolog 4, magic roundabout (Drosophila)	ROBO4	54538
Rho-associated, coiled-coil containing protein kinase 1	ROCK1	6093
ribosomal protein L10	RPL10	6134
ribosomal protein L12	RPL12	6136	1
ribosomal protein L15	RPL15	6138	3
ribosomal protein L17	RPL17	6139	2
ribosomal protein L23	RPL23	9349
ribosomal protein L23a	RPL23A	6147	6
ribosomal protein L26	RPL26	6154
ribosomal protein L29	RPL29	6159	5
ribosomal protein L30	RPL30	6156	6
ribosomal protein L31	RPL31	6160	5
ribosomal protein L36a	RPL36A	6173
ribosomal protein L36a-like	RPL36AL	6166	2
ribosomal protein L5	RPL5	6125	6
ribosomal protein L6	RPL6	6128	4
ribosomal protein L9	RPL9	6133	5
ribosomal protein S12	RPS12	6206	5
ribosomal protein S13	RPS13	6207	3
ribosomal protein S18	RPS18	6222	4
ribosomal protein S25	RPS25	6230	5
ribosomal protein S6	RPS6	6194	5
related RAS viral (r-ras) oncogene homolog	RRAS	6237
ras responsive element binding protein 1	RREB1	6239
round spermatid basic protein 1	RSBN1	54665	3
R-spondin 3 homolog (Xenopus laevis)	RSPO3	84870
reticulon 4 interacting protein 1	RTN4IP1	84816
RuvB-like 2 (E. coli)	RUVBL2	10856
retinoid X receptor, gamma	RXRG	6258
sphingosine-1-phosphate receptor 3	S1PR3	1903
sterile alpha motif domain containing 4A	SAMD4A	23034
sterile alpha motif domain containing 9-like	SAMD9L	219285
SAM and SH3 domain containing 3	SASH3	54440
strawberry notch homolog 2 (Drosophila)	SBNO2	22904
S-phase cyclin A-associated protein in the ER	SCAPER	49855	1
scavenger receptor class B, member 1	SCARB1	949
sodium channel, voltage-gated, type II, alpha subunit	SCN2A	6326	1
short coiled-coil protein	SCOC	60592
sterol carrier protein 2	SCP2	6342
secretin receptor	SCTR	6344
stromal cell-derived factor 2-like 1	SDF2L1	23753
succinate dehydrogenase complex, subunit A, flavoprotein (Fp)	SDHA	6389
succinate dehydrogenase complex, subunit B, iron sulfur (Ip)	SDHB	6390
succinate dehydrogenase complex, subunit C, integral membrane protein, 15kDa	SDHC	6391
succinate dehydrogenase complex, subunit D, integral membrane protein	SDHD	6392
SEC14-like 4 (S. cerevisiae)	SEC14L4	284904
sema domain, immunoglobulin domain (Ig), short basic domain, secreted, (semaphorin) 3D	SEMA3D	223117
sema domain, immunoglobulin domain (Ig), transmembrane domain (TM) and short cytoplasmic domain, (semaphorin) 4A	SEMA4A	64218
sema domain, immunoglobulin domain (Ig), transmembrane domain (TM) and short cytoplasmic domain, (semaphorin) 4B	SEMA4B	10509
septin 7	SEPT7	989	1
serpin peptidase inhibitor, clade A (alpha-1 antiproteinase, antitrypsin), member 12	SERPINA12	145264
serpin peptidase inhibitor, clade B (ovalbumin), member 8	SERPINB8	5271
serpin peptidase inhibitor, clade I (neuroserpin), member 1	SERPINI1	5274	1
SFT2 domain containing 3	SFT2D3	84826
sideroflexin 5	SFXN5	94097
sarcoglycan, delta (35kDa dystrophin-associated glycoprotein)	SGCD	6444
sarcoglycan, epsilon	SGCE	8910	4
SH2B adaptor protein 2	SH2B2	10603
SH2 domain containing 1A	SH2D1A	4068	2
SH3 domain binding glutamic acid-rich protein	SH3BGR	6450
serine hydroxymethyltransferase 1 (soluble)	SHMT1	6470
sedoheptulokinase	SHPK	23729
signal-regulatory protein beta 1	SIRPB1	10326
SIX homeobox 1	SIX1	6495
spindle and kinetochore associated complex subunit 2	SKA2	348235
spindle and kinetochore associated complex subunit 2	SKA2	348235
solute carrier family 16, member 1 (monocarboxylic acid transporter 1)	SLC16A1	6566
solute carrier family 19 (folate transporter), member 1	SLC19A1	6573
solute carrier family 1 (glial high affinity glutamate transporter), member 3	SLC1A3	6507
solute carrier family 22, member 23	SLC22A23	63027	1
solute carrier family 25 (mitochondrial carrier; citrate transporter), member 1	SLC25A1	6576
solute carrier family 25 (carnitine/acylcarnitine translocase), member 20	SLC25A20	788
solute carrier family 25 (mitochondrial carrier: glutamate), member 22	SLC25A22	79751
solute carrier family 25 (mitochondrial carrier; phosphate carrier), member 24	SLC25A24	29957	2
solute carrier family 25, member 35	SLC25A35	399512
solute carrier family 25, member 42	SLC25A42	284439	3
solute carrier family 25, member 44	SLC25A44	9673
solute carrier family 2 (facilitated glucose transporter), member 4	SLC2A4	6517	1
solute carrier family 2 (facilitated glucose/fructose transporter), member 5	SLC2A5	6518
solute carrier family 36 (proton/amino acid symporter), member 2	SLC36A2	153201	1
solute carrier family 38, member 11	SLC38A11	151258
solute carrier family 44, member 3	SLC44A3	126969
solute carrier family 46 (folate transporter), member 1	SLC46A1	113235
solute carrier family 4, sodium bicarbonate cotransporter, member 7	SLC4A7	9497
solute carrier family 5 (sodium-dependent vitamin transporter), member 6	SLC5A6	8884
solute carrier family 6 (neurotransmitter transporter, noradrenalin), member 2	SLC6A2	6530
solute carrier family 7 (cationic amino acid transporter, y+ system), member 7	SLC7A7	9056
solute carrier family 8 (sodium/calcium exchanger), member 1	SLC8A1	6546
sarcolemma associated protein	SLMAP	7871
SWI/SNF related, matrix associated, actin dependent regulator of chromatin, subfamily a, member 2	SMARCA2	6595	1
SWI/SNF related, matrix associated, actin dependent regulator of chromatin, subfamily a, member 5	SMARCA5	8467
structural maintenance of chromosomes 4	SMC4	10051	1
structural maintenance of chromosomes 5	SMC5	23137	1
structural maintenance of chromosomes 6	SMC6	79677	4
structural maintenance of chromosomes flexible hinge domain containing 1	SMCHD1	23347	2
sphingomyelin phosphodiesterase 1, acid lysosomal	SMPD1	6609
sphingomyelin phosphodiesterase, acid-like 3B	SMPDL3B	27293
small nucleolar RNA, H/ACA box 52	SNORA52	619565
small nucleolar RNA, C/D box 32A	SNORD32A	26819
small nucleolar RNA, C/D box 33	SNORD33	26818	1
sterol O-acyltransferase 2	SOAT2	8435
suppressor of cytokine signaling 2	SOCS2	8835
suppressor of cytokine signaling 3	SOCS3	9021
suppressor of cytokine signaling 6	SOCS6	9306
superoxide dismutase 2, mitochondrial	SOD2	6648
sortilin-related VPS10 domain containing receptor 2	SORCS2	57537
SRY (sex determining region Y)-box 14	SOX14	8403
SP140 nuclear body protein	SP140	11262	6
Sp4 transcription factor	SP4	6671	4
spermatogenesis associated 6	SPATA6	54558
spermatogenesis associated 7	SPATA7	55812
spondin 2, extracellular matrix protein	SPON2	10417
speckle-type POZ protein-like	SPOPL	339745
sterol regulatory element binding transcription factor 1	SREBF1	6720
serine/arginine-rich splicing factor 10	SRSF10	10772	2
serine/arginine-rich splicing factor 3	SRSF3	6428
serine/arginine-rich splicing factor 5	SRSF5	6430
slingshot homolog 2 (Drosophila)	SSH2	85464	1
sarcospan (Kras oncogene-associated gene)	SSPN	8082
signal transducer and activator of transcription 5A	STAT5A	6776
STEAP family member 4	STEAP4	79689	3
serine/threonine kinase 17b	STK17B	9262	7
STE20-related kinase adaptor beta	STRADB	55437
spermatid perinuclear RNA binding protein	STRBP	55342	3
succinate-CoA ligase, ADP-forming, beta subunit	SUCLA2	8803
succinate-CoA ligase, alpha subunit	SUCLG1	8802
SMT3 suppressor of mif two 3 homolog 1 (S. cerevisiae)	SUMO1	7341
SMT3 suppressor of mif two 3 homolog 2 (S. cerevisiae	SUMO2	6613	3
suppressor of zeste 12 homolog (Drosophila)	SUZ12	23512	42
synaptonemal complex protein 2	SYCP2	10388	7
synapse defective 1, Rho GTPase, homolog 2 (C. elegans)	SYDE2	84144
synemin, intermediate filament protein	SYNM	23336	1
synaptopodin 2	SYNPO2	171024	2
synaptophysin-like 1	SYPL1	6856
synaptotagmin XII	SYT12	91683
synovial apoptosis inhibitor 1, synoviolin	SYVN1	84447	1
translational activator of mitochondrially encoded cytochrome c oxidase I	TACO1	51204
TAF10 RNA polymerase II, TATA box binding protein (TBP)-associated factor, 30kDa	TAF10	6881
TAF9B RNA polymerase II, TATA box binding protein (TBP)-associated factor, 31kDa	TAF9B	51616
transaldolase 1	TALDO1	6888
TAO kinase 1	TAOK1	57551
Tax1 (human T-cell leukemia virus type I) binding protein 3	TAX1BP3	30851
TBC1 domain family, member 13	TBC1D13	54662
TBC1 domain family, member 19	TBC1D19	55296
TBC1 domain family, member 4	TBC1D4	9882
transforming growth factor beta regulator 4	TBRG4	9238
T-box 18	TBX18	9096
tandem C2 domains, nuclear	TC2N	123036	2
titin-cap (telethonin)	TCAP	8557
transcription factor 15 (basic helix-loop-helix)	TCF15	6939
thyrotrophic embryonic factor	TEF	7008
telomeric repeat binding factor (NIMA-interacting) 1	TERF1	7013	55
transferrin receptor (p90, CD71)	TFRC	7037
transforming growth factor beta 1 induced transcript 1	TGFB1I1	7041
transforming growth factor, beta receptor associated protein 1	TGFBRAP1	9392
THO complex 2	THOC2	57187	2
thyroid hormone responsive	THRSP	7069
thrombospondin, type I, domain containing 4	THSD4	79875
THUMP domain containing 1	THUMPD1	55623	1
TIMELESS interacting protein	TIPIN	54962
transketolase	TKT	7086
TLC domain containing 1	TLCD1	116238
tousled-like kinase 1	TLK1	9874
tousled-like kinase 2	TLK2	11011
toll-like receptor 7	TLR7	51284
transmembrane protein 120A	TMEM120A	83862
transmembrane protein 120B	TMEM120B	144404
transmembrane protein 123	TMEM123	114908
transmembrane protein 135	TMEM135	65084
transmembrane protein 143	TMEM143	55260
transmembrane protein 14C	TMEM14C	51522
transmembrane protein 182	TMEM182	130827
transmembrane protein 200B	TMEM200B	399474
transmembrane protein 37	TMEM37	140738
transmembrane protein 45B	TMEM45B	120224
transmembrane protein 47	TMEM47	83604
transmembrane protein 57	TMEM57	55219
transmembrane protein 79	TMEM79	84283
transmembrane protein 88	TMEM88	92162
thymopoietin	TMPO	7112
transmembrane and tetratricopeptide repeat containing 1	TMTC1	83857
transmembrane and tetratricopeptide repeat containing 2	TMTC2	160335
translocase of outer mitochondrial membrane 40 homolog (yeast)-like	TOMM40L	84134
tumor protein p53 inducible nuclear protein 1	TP53INP1	94241
tumor protein, translationally-controlled 1	TPT1	7178
TNF receptor-associated factor 4	TRAF4	9618	2
TNF receptor-associated protein 1	TRAP1	10131
tRNA aspartic acid methyltransferase 1	TRDMT1	1787
tripartite motif-containing 23	TRIM23	373	1
tripartite motif-containing 33	TRIM33	51592
tRNA 5-methylaminomethyl-2-thiouridylate methyltransferase	TRMU	55687
transient receptor potential cation channel, subfamily M, member 7	TRPM7	54822
TSC22 domain family, member 3	TSC22D3	1831	1
thyroid stimulating hormone receptor	TSHR	7253
tetraspanin 12	TSPAN12	23554
tetraspanin 15	TSPAN15	23555
tetraspanin 18	TSPAN18	90139
tetraspanin 2	TSPAN2	10100
translocator protein (18kDa)	TSPO	706
thiosulfate sulfurtransferase (rhodanese)	TST	7263
tetratricopeptide repeat domain 14	TTC14	151613	1
tetratricopeptide repeat domain 3	TTC3	7267
tubulin tyrosine ligase-like family, member 7	TTLL7	79739
tubulin, alpha 8	TUBA8	51807
tubulin, gamma complex associated protein 5	TUBGCP5	114791
Tu translation elongation factor, mitochondrial	TUFM	7284
taurine upregulated 1 (non-protein coding)	TUG1	55000	1
tumor suppressor candidate 5	TUSC5	286753
thioredoxin domain containing 16	TXNDC16	57544
thioredoxin reductase 2	TXNRD2	10587
trypsin domain containing 1	TYSND1	219743
ubiquitin-conjugating enzyme E2 variant 2	UBE2V2	7336
UBX domain protein 2B	UBXN2B	137886
ubiquitin carboxyl-terminal hydrolase L5	UCHL5	51377
uridine-cytidine kinase 1	UCK1	83549
upper zone of growth plate and cartilage matrix associated	UCMA	221044
uncoupling protein 1 (mitochondrial, proton carrier)	UCP1	7350
uncoupling protein 3 (mitochondrial, proton carrier)	UCP3	7352
UHRF1 binding protein 1	UHRF1BP1	54887
unc-119 homolog (C. elegans)	UNC119	9094	1
UPF2 regulator of nonsense transcripts homolog (yeast)	UPF2	26019	2
ubiquinol-cytochrome c reductase complex chaperone	UQCC	55245
ubiquinol-cytochrome c reductase core protein I	UQCRC1	7384
ubiquinol-cytochrome c reductase core protein II	UQCRC2	7385
ubiquinol-cytochrome c reductase, complex III subunit VII, 9.5kDa	UQCRQ	27089
up-regulated during skeletal muscle growth 5 homolog (mouse)	USMG5	84833
ubiquitin specific peptidase 53	USP53	54532
ubiquitin specific peptidase 54	USP54	159195
uronyl-2-sulfotransferase	UST	10090	3
vesicle amine transport protein 1 homolog (T. californica)-like	VAT1L	57687
von Hippel-Lindau binding protein 1	VBP1	7411	1
WDFY family member 4	WDFY4	57705
WD repeat domain 44	WDR44	54521
WEE1 homolog (S. pombe)	WEE1	7465	3
vascular endothelial growth factor A	VEGFA	7422
vestigial like 4 (Drosophila)	VGLL4	9686
vitrin	VIT	5212
vanin 2	VNN2	8875
wingless-type MMTV integration site family, member 5A	WNT5A	7474
vacuolar protein sorting 13 homolog A (S. cerevisiae)	VPS13A	23230	2
vitronectin	VTN	7448
von Willebrand factor C domain containing 2	VWC2	375567
exportin 1 (CRM1 homolog, yeast)	XPO1	7514	2
X-ray repair complementing defective repair in Chinese hamster cells 5 (double-strand-break rejoining)	XRCC5	7520	1
5'-3' exoribonuclease 1	XRN1	54464	4
tyrosine 3-monooxygenase/tryptophan 5-monooxygenase activation protein, gamma polypeptide	YWHAG	7532
zinc finger and BTB domain containing 1	ZBTB1	22890
zinc finger and BTB domain containing 16	ZBTB16	7704
zinc finger and BTB domain containing 32	ZBTB32	27033	2
zinc finger and BTB domain containing 44	ZBTB44	29068	1
zinc finger CCCH-type containing 12C	ZC3H12C	85463
zinc finger CCCH-type containing 15	ZC3H15	55854
zinc metallopeptidase (STE24 homolog, S. cerevisiae)	ZMPSTE24	10269
zinc finger, MYM-type 4	ZMYM4	9202
zinc finger protein 107	ZNF107	51427
zinc finger protein 124	ZNF124	7678
zinc finger protein 280D	ZNF280D	54816	1
zinc finger protein 627	ZNF627	199692
zinc finger protein 638	ZNF638	27332	1
zinc finger protein 808	ZNF808	388558
zinc finger, RAN-binding domain containing 1	ZRANB1	54764
zinc finger, RAN-binding domain containing 2	ZRANB2	9406
