# Supplementary material for: Plasma Cholesterol–Induced Lesion Networks Activated before Regression of Early, Mature, and Advanced Atherosclerosis
Source: PLoS Genet. 2014 Feb 27;10(2):e1004201. doi: 10.1371/journal.pgen.1004201 (PMC3937269; doi:10.1371/journal.pgen.1004201)
Supplement: Table S10 — Human orthologs for PCL-responsive mouse genes and network connections at week 50. (XLSX) [file pgen.1004201.s012.xlsx]

## Sheet: Sheet1
Table S10. Human orthologs for PCL-responsive mouse genes and network connections at week 50
Gene Title	Gene Symbol	Entrez Gene ID	Network Connections
AP2 associated kinase 1	AAK1	22848
ATP-binding cassette, sub-family A (ABC1), member 1	ABCA1	19
ATP-binding cassette, sub-family C (CFTR/MRP), member 3	ABCC3	8714
ATP-binding cassette, sub-family D (ALD), member 2	ABCD2	225
ATP-binding cassette, sub-family E (OABP), member 1	ABCE1	6059
ATP-binding cassette, sub-family G (WHITE), member 1	ABCG1	9619
abhydrolase domain containing 13	ABHD13	84945
acyl-CoA dehydrogenase, short/branched chain	ACADSB	36
acyl-CoA binding domain containing 3	ACBD3	64746	1
acyl-CoA binding domain containing 5	ACBD5	91452
acid phosphatase 1, soluble	ACP1	52
acyl-CoA synthetase long-chain family member 3	ACSL3	2181
acyl-CoA synthetase long-chain family member 4	ACSL4	2182
acyl-CoA synthetase short-chain family member 2	ACSS2	55902
ARP2 actin-related protein 2 homolog (yeast)	ACTR2	10097
ARP6 actin-related protein 6 homolog (yeast)	ACTR6	64431
ADAM metallopeptidase domain 10	ADAM10	102
ADAM metallopeptidase domain 17	ADAM17	6868
ADAM metallopeptidase with thrombospondin type 1 motif, 6	ADAMTS6	11174
ADAM metallopeptidase with thrombospondin type 1 motif, 9	ADAMTS9	56999
ArfGAP with dual PH domains 2	ADAP2	55803
adenosine kinase	ADK	132
adenylosuccinate synthase	ADSS	159	1
AF4/FMR2 family, member 4	AFF4	27125
aftiphilin	AFTPH	54812
angiogenic factor with G patch and FHA domains 1	AGGF1	55109
alkylglycerone phosphate synthase	AGPS	8540
ATP/GTP binding protein 1	AGTPBP1	23287	1
axin interactor, dorsalization associated	AIDA	64853
allograft inflammatory factor 1	AIF1	199
allograft inflammatory factor 1	AIF1	199
apoptosis-inducing factor, mitochondrion-associated, 1	AIFM1	9131
aminoacyl tRNA synthetase complex-interacting multifunctional protein 1	AIMP1	9255
A kinase (PRKA) anchor protein 10	AKAP10	11216
A kinase (PRKA) anchor protein 11	AKAP11	11215	2
A kinase (PRKA) anchor protein 5	AKAP5	9495
A kinase (PRKA) anchor protein (yotiao) 9	AKAP9	10142	2
aldo-keto reductase family 1, member E2	AKR1E2	83592
v-akt murine thymoma viral oncogene homolog 3 (protein kinase B, gamma)	AKT3	10000
activated leukocyte cell adhesion molecule	ALCAM	214
asparagine-linked glycosylation 14 homolog (S. cerevisiae)	ALG14	199857
alkB, alkylation repair homolog 8 (E. coli)	ALKBH8	91801
adenosylmethionine decarboxylase 1	AMD1	262
antagonist of mitotic exit network 1 homolog (S. cerevisiae)	AMN1	196394
anaphase promoting complex subunit 4	ANAPC4	29945	1
angiopoietin 1	ANGPT1	284
angiopoietin-like 1	ANGPTL1	9068	2
ankyrin repeat domain 12	ANKRD12	23253	3
ankyrin repeat domain 32	ANKRD32	84250
ankyrin repeat domain 49	ANKRD49	54851
anillin, actin binding protein	ANLN	54443
acidic (leucine-rich) nuclear phosphoprotein 32 family, member A	ANP32A	8125
acidic (leucine-rich) nuclear phosphoprotein 32 family, member B	ANP32B	10541	4
acidic (leucine-rich) nuclear phosphoprotein 32 family, member E	ANP32E	81611
anthrax toxin receptor 1	ANTXR1	84168
annexin A1	ANXA1	301
adaptor-related protein complex 1, sigma 2 subunit	AP1S2	8905
adaptor-related protein complex 3, mu 1 subunit	AP3M1	26985
adaptor-related protein complex 3, sigma 1 subunit	AP3S1	1176
adaptor-related protein complex 4, epsilon 1 subunit	AP4E1	23431
adaptor-related protein complex 4, sigma 1 subunit	AP4S1	11154
amyloid beta (A4) precursor protein-binding, family B, member 1 interacting protein	APBB1IP	54518
adenomatous polyposis coli	APC	324
anterior pharynx defective 1 homolog A (C. elegans)	APH1A	51107
apoptosis inhibitor 5	API5	8539
apolipoprotein B mRNA editing enzyme, catalytic polypeptide 1	APOBEC1	339
apolipoprotein C-II	APOC2	344
apolipoprotein O-like	APOOL	139322
adaptor protein, phosphotyrosine interaction, PH domain and leucine zipper containing 1	APPL1	26060
ArfGAP with RhoGAP domain, ankyrin repeat and PH domain 2	ARAP2	116984	3
ArfGAP with RhoGAP domain, ankyrin repeat and PH domain 3	ARAP3	64411
archain 1	ARCN1	372
ADP-ribosylation factor 4	ARF4	378
ADP-ribosylation factor guanine nucleotide-exchange factor 1(brefeldin A-inhibited)	ARFGEF1	10565
ADP-ribosylation factor interacting protein 1	ARFIP1	27236	3
Rho GTPase activating protein 12	ARHGAP12	94134
Rho GTPase activating protein 15	ARHGAP15	55843
Rho GTPase activating protein 18	ARHGAP18	93663
Rho GTPase activating protein 24	ARHGAP24	83478	1
Rho GTPase activating protein 29	ARHGAP29	9411
Rho GTPase activating protein 5	ARHGAP5	394	2
Rho guanine nucleotide exchange factor (GEF) 12	ARHGEF12	23365	1
Cdc42 guanine nucleotide exchange factor (GEF) 9	ARHGEF9	23229
AT rich interactive domain 4A (RBP1-like)	ARID4A	5926
AT rich interactive domain 4B (RBP1-like)	ARID4B	51742	3
ariadne homolog, ubiquitin-conjugating enzyme E2 binding protein, 1 (Drosophila)	ARIH1	25820
ADP-ribosylation factor-like 13B	ARL13B	200894
ADP-ribosylation factor-like 5A	ARL5A	26225
ADP-ribosylation factor-like 5B	ARL5B	221079
ADP-ribosylation factor-like 6	ARL6	84100
ADP-ribosylation-like factor 6 interacting protein 6	ARL6IP6	151188	2
armadillo repeat containing 8	ARMC8	25852
armadillo repeat containing, X-linked 1	ARMCX1	51309
armadillo repeat containing, X-linked 3	ARMCX3	51566
armadillo repeat containing, X-linked 4	ARMCX4	100131755	2
armadillo repeat containing, X-linked 5	ARMCX5	64860
actin related protein 2/3 complex, subunit 1B, 41kDa	ARPC1B	10095
actin related protein 2/3 complex, subunit 5, 16kDa	ARPC5	10092	1
cAMP-regulated phosphoprotein, 19kDa	ARPP19	10776
arrestin domain containing 3	ARRDC3	57561
arylsulfatase family, member K	ARSK	153642
artemin	ARTN	9048
N-acylsphingosine amidohydrolase (acid ceramidase) 1	ASAH1	427
activating signal cointegrator 1 complex subunit 3	ASCC3	10973
ASF1 anti-silencing function 1 homolog A (S. cerevisiae)	ASF1A	25842
asparagine synthetase domain containing 1	ASNSD1	54529
aspartoacylase	ASPA	443
asporin	ASPN	54829
ATPase family, AAA domain containing 1	ATAD1	84896
ATPase family, AAA domain containing 2	ATAD2	29028
ATPase family, AAA domain containing 2B	ATAD2B	54454	2
arginyltransferase 1	ATE1	11101
activating transcription factor 1	ATF1	466	60
ATG3 autophagy related 3 homolog (S. cerevisiae)	ATG3	64422
ATG4 autophagy related 4 homolog C (S. cerevisiae)	ATG4C	84938
atlastin GTPase 3	ATL3	25923
ATPase, class VI, type 11B	ATP11B	23200
ATPase, class VI, type 11C	ATP11C	286410
ATPase type 13A3	ATP13A3	79572
ATPase, Ca++ transporting, plasma membrane 1	ATP2B1	490	1
ATPase, Ca++ transporting, type 2C, member 1	ATP2C1	27032
ATPase, H+ transporting, lysosomal accessory protein 2	ATP6AP2	10159
ATPase, H+ transporting, lysosomal 38kDa, V0 subunit d2	ATP6V0D2	245972
ATPase, H+ transporting, lysosomal 42kDa, V1 subunit C1	ATP6V1C1	528
ATPase, H+ transporting, lysosomal 34kDa, V1 subunit D	ATP6V1D	51382
ATPase, H+ transporting, lysosomal 50/57kDa, V1 subunit H	ATP6V1H	51606
ATP binding domain 4	ATPBD4	89978
ataxia telangiectasia and Rad3 related	ATR	545
alpha thalassemia/mental retardation syndrome X-linked	ATRX	546	3
ataxin 3	ATXN3	4287
antizyme inhibitor 1	AZIN1	51582
beta-2-microglobulin	B2M	567	2
UDP-Gal:betaGlcNAc beta 1,3-galactosyltransferase, polypeptide 1	B3GALT1	8708
UDP-Gal:betaGlcNAc beta 1,3-galactosyltransferase, polypeptide 2	B3GALT2	8707
UDP-GlcNAc:betaGal beta-1,3-N-acetylglucosaminyltransferase 5	B3GNT5	84002
B-cell scaffold protein with ankyrin repeats 1	BANK1	55024	3
bromodomain adjacent to zinc finger domain, 1A	BAZ1A	11177
bromodomain adjacent to zinc finger domain, 1B	BAZ1B	9031
Bardet-Biedl syndrome 5	BBS5	129880
Bardet-Biedl syndrome 7	BBS7	55212
bobby sox homolog (Drosophila)	BBX	56987	1
B-cell receptor-associated protein 29	BCAP29	55973
BRCA2 and CDKN1A interacting protein	BCCIP	56647
butyrylcholinesterase	BCHE	590
BCL2-associated transcription factor 1	BCLAF1	9774
BEN domain containing 6	BEND6	221336
blocked early in transport 1 homolog (S. cerevisiae)	BET1	10282
brain expressed, X-linked 1	BEX1	55859
basic helix-loop-helix domain containing, class B, 9	BHLHB9	80823
basic helix-loop-helix family, member e41	BHLHE41	79365
bicaudal D homolog 1 (Drosophila)	BICD1	636
basic, immunoglobulin-like variable motif containing	BIVM	54841
BMI1 polycomb ring finger oncogene	BMI1	648	59
BMP2 inducible kinase	BMP2K	55589
bone morphogenetic protein 4	BMP4	652
BMS1 homolog, ribosome assembly protein (yeast)	BMS1	9790
BCL2/adenovirus E1B 19kDa interacting protein 2	BNIP2	663
BCL2/adenovirus E1B 19kDa interacting protein 3-like	BNIP3L	665
biorientation of chromosomes in cell division 1-like	BOD1L	259282
bromodomain PHD finger transcription factor	BPTF	2186	56
bromodomain containing 7	BRD7	29117	1
BRCA1 interacting protein C-terminal helicase 1	BRIP1	83990
BRX1, biogenesis of ribosomes, homolog (S. cerevisiae)	BRIX1	55299
breast cancer metastasis-suppressor 1-like	BRMS1L	84312
BTAF1 RNA polymerase II, B-TFIID transcription factor-associated, 170kDa (Mot1 homolog, S. cerevisiae)	BTAF1	9044	2
BTB (POZ) domain containing 10	BTBD10	84280
basic transcription factor 3-like 4	BTF3L4	91408
B and T lymphocyte associated	BTLA	151888	3
budding uninhibited by benzimidazoles 1 homolog (yeast)	BUB1	699
basic leucine zipper and W2 domains 1	BZW1	9689
chromosome 10 open reading frame 118	C10orf118	55088
chromosome 10 open reading frame 128	C10orf128	170371
chromosome 10 open reading frame 46	C10orf46	143384
chromosome 10 open reading frame 78	C10orf78	119392	1
chromosome 10 open reading frame 84	C10orf84	63877	1
chromosome 11 open reading frame 46	C11orf46	120534
chromosome 11 open reading frame 57	C11orf57	55216
chromosome 11 open reading frame 70	C11orf70	85016
chromosome 11 open reading frame 73	C11orf73	51501
chromosome 12 open reading frame 29 /// centrosomal protein 290kDa	C12orf29	91298
chromosome 12 open reading frame 35	C12orf35	55196	2
chromosome 12 open reading frame 4	C12orf4	57102
chromosome 12 open reading frame 72	C12orf72	254013
chromosome 13 open reading frame 31	C13orf31	144811
chromosome 13 open reading frame 33	C13orf33	84935
chromosome 14 open reading frame 147	C14orf147	171546	1
chromosome 17 open reading frame 39	C17orf39	79018
chromosome 17 open reading frame 75	C17orf75	64149
chromosome 17 open reading frame 85	C17orf85	55421
chromosome 19 open reading frame 2	C19orf2	8725
core 1 synthase, glycoprotein-N-acetylgalactosamine 3-beta-galactosyltransferase, 1	C1GALT1	56913	2
C1GALT1-specific chaperone 1	C1GALT1C1	29071
chromosome 1 open reading frame 103	C1orf103	55791
chromosome 1 open reading frame 26	C1orf26	54823	1
chromosome 1 open reading frame 27	C1orf27	54953
chromosome 1 open reading frame 69	C1orf69	200205
chromosome 1 open reading frame 83	C1orf83	127428
chromosome 1 open reading frame 9	C1orf9	51430
complement component 1, q subcomponent-like 3	C1QL3	389941
chromosome 21 open reading frame 91	C21orf91	54149	1
chromosome 22 open reading frame 30	C22orf30	253143
chromosome 2 open reading frame 3	C2orf3	6936
chromosome 2 open reading frame 60	C2orf60	129450
complement component 3a receptor 1	C3AR1	719
chromosome 3 open reading frame 19	C3orf19	51244	1
chromosome 3 open reading frame 23	C3orf23	285343
chromosome 3 open reading frame 33	C3orf33	285315
chromosome 3 open reading frame 38	C3orf38	285237
chromosome 4 open reading frame 33	C4orf33	132321
chromosome 5 open reading frame 24	C5orf24	134553
chromosome 5 open reading frame 30	C5orf30	90355
chromosome 5 open reading frame 41	C5orf41	153222	3
chromosome 5 open reading frame 43	C5orf43	643155
chromosome 5 open reading frame 44	C5orf44	80006
chromosome 6 open reading frame 105	C6orf105	84830
chromosome 6 open reading frame 115	C6orf115	58527
chromosome 6 open reading frame 62	C6orf62	81688
chromosome 6 open reading frame 72	C6orf72	116254
complement component 7	C7	730
chromosome 7 open reading frame 10	C7orf10	79783
chromosome 7 open reading frame 36	C7orf36	57002
chromosome 7 open reading frame 58	C7orf58	79974
chromosome 7 open reading frame 60	C7orf60	154743	1
complement component 8, gamma polypeptide	C8G	733
chromosome 8 open reading frame 37	C8orf37	157657
chromosome 9 open reading frame 102	C9orf102	375748
chromosome 9 open reading frame 21	C9orf21	195827
chromosome 9 open reading frame 23	C9orf23	138716
chromosome 9 open reading frame 41	C9orf41	138199
chromosome 9 open reading frame 82	C9orf82	79886
chromosome 9 open reading frame 85	C9orf85	138241
calcium binding protein 39	CAB39	51719
calcium binding protein 39-like	CAB39L	81617
calcium channel, voltage-dependent, alpha 2/delta subunit 1	CACNA2D1	781
calcitonin receptor-like	CALCRL	10203
caldesmon 1	CALD1	800
calmodulin 1 (phosphorylase kinase, delta)	CALM1	801
calmodulin 2 (phosphorylase kinase, delta)	CALM2	805	2
calumenin	CALU	813
calnexin	CANX	821	1
calpain 7	CAPN7	23473	1
cell cycle associated protein 1	CAPRIN1	4076
capping protein (actin filament) muscle Z-line, alpha 1	CAPZA1	829	1
capping protein (actin filament) muscle Z-line, alpha 2	CAPZA2	830	3
cancer susceptibility candidate 4	CASC4	113201	2
CAS1 domain containing 1	CASD1	64921	1
calcium/calmodulin-dependent serine protein kinase (MAGUK family)	CASK	8573
caspase 1, apoptosis-related cysteine peptidase (interleukin 1, beta, convertase)	CASP1	834
caspase 12 (gene/pseudogene)	CASP12	120329
caspase 3, apoptosis-related cysteine peptidase	CASP3	836	1
caspase 4, apoptosis-related cysteine peptidase	CASP4	837	1
caspase 8, apoptosis-related cysteine peptidase	CASP8	841	1
calpastatin	CAST	831
caveolin 1, caveolae protein, 22kDa	CAV1	857
caveolin 2	CAV2	858
chromobox homolog 1	CBX1	10951
chromobox homolog 3	CBX3	11335	2
chromobox homolog 5	CBX5	23468
coiled-coil and C2 domain containing 2A	CC2D2A	57545
coiled-coil domain containing 104	CCDC104	112942
coiled-coil domain containing 111	CCDC111	201973
coiled-coil domain containing 122	CCDC122	160857
coiled-coil domain containing 127	CCDC127	133957
coiled-coil domain containing 132	CCDC132	55610
coiled-coil domain containing 25	CCDC25	55246
coiled-coil domain containing 34	CCDC34	91057
coiled-coil domain containing 41	CCDC41	51134
coiled-coil domain containing 47	CCDC47	57003
coiled-coil domain containing 55	CCDC55	84081
coiled-coil domain containing 58	CCDC58	131076
coiled-coil domain containing 59	CCDC59	29080
coiled-coil domain containing 68	CCDC68	80323
coiled-coil domain containing 75	CCDC75	253635
coiled-coil domain containing 88A	CCDC88A	55704
coiled-coil domain containing 90B	CCDC90B	60492
chemokine (C-C motif) ligand 11	CCL11	6356
chemokine (C-C motif) ligand 2	CCL2	6347
chemokine (C-C motif) ligand 3	CCL3	6348
cyclin C	CCNC	892
cyclin G1	CCNG1	900	1
cyclin H	CCNH	902
cyclin T2	CCNT2	905	1
cyclin Y-like 1	CCNYL1	151195
cell cycle progression 1	CCPG1	9236
chemokine (C-C motif) receptor 1	CCR1	1230
chemokine (C-C motif) receptor 2	CCR2	729230
chaperonin containing TCP1, subunit 2 (beta)	CCT2	10576
chaperonin containing TCP1, subunit 6A (zeta 1)	CCT6A	908
CD164 molecule, sialomucin	CD164	8763
CD180 molecule	CD180	4064
CD200 receptor 1	CD200R1	131450	1
CD200 receptor 1-like	CD200R1L	344807
CD22 molecule	CD22	933	1
CD244 molecule, natural killer cell receptor 2B4	CD244	51744
CD2-associated protein	CD2AP	23607
CD300 molecule-like family member f	CD300LF	146722
CD38 molecule	CD38	952
CD3e molecule, epsilon associated protein	CD3EAP	10849
CD47 molecule	CD47	961	2
CD48 molecule	CD48	962
CD53 molecule	CD53	963
CD55 molecule, decay accelerating factor for complement (Cromer blood group)	CD55	1604
CD5 molecule-like	CD5L	922
CD84 molecule	CD84	8832
cytidine and dCMP deaminase domain containing 1	CDADC1	81602
cell division cycle 123 homolog (S. cerevisiae)	CDC123	8872
cell division cycle 27 homolog (S. cerevisiae)	CDC27	996
cell division cycle 37 homolog (S. cerevisiae)-like 1	CDC37L1	55664
cell division cycle 40 homolog (S. cerevisiae)	CDC40	51362
cell division cycle 42 (GTP binding protein, 25kDa)	CDC42	998
CDC42 binding protein kinase alpha (DMPK-like)	CDC42BPA	8476
CDC5 cell division cycle 5-like (S. pombe)	CDC5L	988
cell division cycle 73, Paf1/RNA polymerase II complex component, homolog (S. cerevisiae)	CDC73	79577
cadherin 18, type 2	CDH18	1016
cadherin 19, type 2	CDH19	28513
cyclin-dependent kinase 8	CDK8	1024
CDK5 regulatory subunit associated protein 1-like 1	CDKAL1	54901
cyclin-dependent kinase-like 3	CDKL3	51265
cyclin-dependent kinase-like 5	CDKL5	6792
CDKN2A interacting protein	CDKN2AIP	55602
CDV3 homolog (mouse)	CDV3	55573
CCAAT/enhancer binding protein (C/EBP), gamma	CEBPG	1054
CCAAT/enhancer binding protein (C/EBP), zeta	CEBPZ	10153	1
cadherin, EGF LAG seven-pass G-type receptor 1 (flamingo homolog, Drosophila)	CELSR1	9620
centromere protein C 1	CENPC1	1060
centromere protein Q	CENPQ	55166
centrosomal protein 170kDa	CEP170	9859
centrosomal protein 350kDa	CEP350	9857	3
centrosomal protein 57kDa	CEP57	9702
centrosomal protein 63kDa	CEP63	80254
centrosomal protein 70kDa	CEP70	80321
centrin, EF-hand protein, 3	CETN3	1070
craniofacial development protein 1	CFDP1	10428
complement factor H	CFH	3075
ChaC, cation transport regulator homolog 2 (E. coli)	CHAC2	494143	1
chromatin assembly factor 1, subunit B (p60)	CHAF1B	8208
chromodomain helicase DNA binding protein 1	CHD1	1105	1
chromodomain helicase DNA binding protein 2	CHD2	1106
chromodomain helicase DNA binding protein 3	CHD3	1107
chromodomain helicase DNA binding protein 7	CHD7	55636
chromodomain helicase DNA binding protein 9	CHD9	80205
choroideremia (Rab escort protein 1)	CHM	1121	1
chromatin modifying protein 1B	CHMP1B	57132
chromatin modifying protein 2B	CHMP2B	25978
chromatin modifying protein 5	CHMP5	51510
cysteine and histidine-rich domain (CHORD)-containing 1	CHORDC1	26973	1
conserved helix-loop-helix ubiquitous kinase	CHUK	1147	1
cartilage intermediate layer protein 2	CILP2	148113
corepressor interacting with RBPJ, 1	CIR1	9541
cytoskeleton associated protein 5	CKAP5	9793	1
chloride channel CLIC-like 1	CLCC1	23155
claudin 15	CLDN15	24146
C-type lectin domain family 12, member A	CLEC12A	160364
C-type lectin domain family 7, member A	CLEC7A	64581
clathrin interactor 1	CLINT1	9685
CAP-GLY domain containing linker protein 1	CLIP1	6249	2
CDC-like kinase 4	CLK4	57396	2
clock homolog (mouse)	CLOCK	9575
ClpX caseinolytic peptidase X homolog (E. coli)	CLPX	10845
cytidine monophosphate (UMP-CMP) kinase 1, cytosolic	CMPK1	51727	1
CCR4-NOT transcription complex, subunit 2	CNOT2	4848
CCR4-NOT transcription complex, subunit 4	CNOT4	4850
CCR4-NOT transcription complex, subunit 6	CNOT6	57472
CCR4-NOT transcription complex, subunit 6-like	CNOT6L	246175	2
CCR4-NOT transcription complex, subunit 7	CNOT7	29883
contactin 6	CNTN6	27255
collagen, type IV, alpha 3 (Goodpasture antigen) binding protein	COL4A3BP	10087
collectin sub-family member 12	COLEC12	81035
COMM domain containing 8	COMMD8	54951
coatomer protein complex, subunit beta 1	COPB1	1315
coatomer protein complex, subunit beta 2 (beta prime)	COPB2	9276
COP9 constitutive photomorphogenic homolog subunit 2 (Arabidopsis)	COPS2	9318
ceruloplasmin (ferroxidase)	CP	1356
copine III	CPNE3	8895	1
cAMP responsive element modulator	CREM	1390
crooked neck pre-mRNA splicing factor-like 1 (Drosophila)	CRNKL1	51340
carnitine O-octanoyltransferase	CROT	54677
cold shock domain containing E1, RNA-binding	CSDE1	7812	1
CSE1 chromosome segregation 1-like (yeast)	CSE1L	1434
colony stimulating factor 2 receptor, beta, low-affinity (granulocyte-macrophage)	CSF2RB	1439
chondroitin sulfate N-acetylgalactosaminyltransferase 2	CSGALNACT2	55454
casein kinase 1, alpha 1	CSNK1A1	1452
casein kinase 1, gamma 3	CSNK1G3	1456
casein kinase 2, alpha 1 polypeptide	CSNK2A1	1457
casein kinase 2, alpha prime polypeptide	CSNK2A2	1459
centrosome and spindle pole associated protein 1	CSPP1	79848
cleavage stimulation factor, 3' pre-RNA, subunit 3, 77kDa	CSTF3	1479
CTAGE family, member 5	CTAGE5	4253
CCCTC-binding factor (zinc finger protein)	CTCF	10664
CTD (carboxy-terminal domain, RNA polymerase II, polypeptide A) small phosphatase like 2	CTDSPL2	51496
catenin (cadherin-associated protein), alpha-like 1	CTNNAL1	8727
cathepsin C	CTSC	1075
cathepsin K	CTSK	1513
cathepsin L1	CTSL1	1514
cathepsin O	CTSO	1519
cathepsin S	CTSS	1520	1
cullin 1	CUL1	8454
cullin 2	CUL2	8453
cullin 3	CUL3	8452
cullin 4B	CUL4B	8450
cullin 5	CUL5	8065	2
CWC15 spliceosome-associated protein homolog (S. cerevisiae)	CWC15	51503	3
CWC22 spliceosome-associated protein homolog (S. cerevisiae)	CWC22	57703
CWC27 spliceosome-associated protein homolog (S. cerevisiae)	CWC27	10283
CWF19-like 2, cell cycle control (S. pombe)	CWF19L2	143884
chemokine (C-X-C motif) ligand 10	CXCL10	3627
chemokine (C-X-C motif) ligand 5	CXCL5	6374
chromosome X open reading frame 23	CXorf23	256643
chromosome X open reading frame 26	CXorf26	51260
CXXC finger protein 1	CXXC1	30827
cytochrome b5 type B (outer mitochondrial membrane)	CYB5B	80777
cytochrome b5 domain containing 1	CYB5D1	124637
cytochrome b5 reductase 4	CYB5R4	51167	2
cytochrome b-245, beta polypeptide	CYBB	1536
cylindromatosis (turban tumor syndrome)	CYLD	1540	1
cytochrome P450, family 1, subfamily B, polypeptide 1	CYP1B1	1545
cytochrome P450, family 20, subfamily A, polypeptide 1	CYP20A1	57404
cytochrome P450, family 39, subfamily A, polypeptide 1	CYP39A1	51302
cytochrome P450, family 51, subfamily A, polypeptide 1	CYP51A1	1595
cytochrome P450, family 7, subfamily B, polypeptide 1	CYP7B1	9420
cysteinyl leukotriene receptor 1	CYSLTR1	10800
dishevelled associated activator of morphogenesis 1	DAAM1	23002
dapper, antagonist of beta-catenin, homolog 1 (Xenopus laevis)	DACT1	51339
aspartyl-tRNA synthetase	DARS	1615
DDB1 and CUL4 associated factor 17	DCAF17	80067	3
DCN1, defective in cullin neddylation 1, domain containing 1 (S. cerevisiae)	DCUN1D1	54165	1
DCN1, defective in cullin neddylation 1, domain containing 5 (S. cerevisiae)	DCUN1D5	84259
DEAD (Asp-Glu-Ala-Asp) box polypeptide 1	DDX1	1653
DEAD (Asp-Glu-Ala-Asp) box polypeptide 10	DDX10	1662
DEAD (Asp-Glu-Ala-Asp) box polypeptide 21	DDX21	9188
DEAD (Asp-Glu-Ala-Asp) box polypeptide 3, X-linked	DDX3X	1654
DEAD (Asp-Glu-Ala-Asp) box polypeptide 42	DDX42	11325
DEAD (Asp-Glu-Ala-Asp) box polypeptide 46	DDX46	9879
DEAD (Asp-Glu-Ala-Asp) box polypeptide 5	DDX5	1655	3
DEAD (Asp-Glu-Ala-Asp) box polypeptide 50	DDX50	79009	2
DEAD (Asp-Glu-Ala-Asp) box polypeptide 52	DDX52	11056
DEAD (Asp-Glu-Ala-Asp) box polypeptide 58	DDX58	23586	2
DEAD (Asp-Glu-Ala-Asp) box polypeptide 6	DDX6	1656
DEAD (Asp-Glu-Ala-Asp) box polypeptide 60	DDX60	55601	3
DEK oncogene	DEK	7913	2
defects in morphology 1 homolog (S. cerevisiae)	DEM1	64789
DENN/MADD domain containing 2D	DENND2D	79961
DENN/MADD domain containing 4A	DENND4A	10260	1
DENN/MADD domain containing 5B	DENND5B	160518
density-regulated protein	DENR	8562
DEAH (Asp-Glu-Ala-His) box polypeptide 15	DHX15	1665
DEAH (Asp-Glu-Ala-His) box polypeptide 29	DHX29	54505
DEAH (Asp-Glu-Ala-His) box polypeptide 36	DHX36	170506
DEAH (Asp-Glu-Ala-His) box polypeptide 40	DHX40	79665
DEAH (Asp-Glu-Ala-His) box polypeptide 9	DHX9	1660
diablo homolog (Drosophila)	DIABLO	56616
diaphanous homolog 2 (Drosophila)	DIAPH2	1730
DIM1 dimethyladenosine transferase 1-like (S. cerevisiae)	DIMT1L	27292
DIP2 disco-interacting protein 2 homolog C (Drosophila)	DIP2C	22982
dyskeratosis congenita 1, dyskerin	DKC1	1736
dihydrolipoamide dehydrogenase	DLD	1738
discs, large homolog 1 (Drosophila)	DLG1	1739	1
discs, large (Drosophila) homolog-associated protein 5	DLGAP5	9787
dystrophin	DMD	1756
cyclin D binding myb-like transcription factor 1	DMTF1	9988	54
Dmx-like 1	DMXL1	1657
DnaJ (Hsp40) homolog, subfamily A, member 1	DNAJA1	3301
DnaJ (Hsp40) homolog, subfamily A, member 2	DNAJA2	10294
DnaJ (Hsp40) homolog, subfamily B, member 11	DNAJB11	51726
DnaJ (Hsp40) homolog, subfamily B, member 6	DNAJB6	10049
DnaJ (Hsp40) homolog, subfamily C, member 1	DNAJC1	64215
DnaJ (Hsp40) homolog, subfamily C, member 10	DNAJC10	54431
DnaJ (Hsp40) homolog, subfamily C, member 13	DNAJC13	23317
DnaJ (Hsp40) homolog, subfamily C, member 21	DNAJC21	134218	1
DnaJ (Hsp40) homolog, subfamily C, member 3	DNAJC3	5611
DnaJ (Hsp40) homolog, subfamily C, member 8	DNAJC8	22826
DnaJ (Hsp40) homolog, subfamily C, member 9	DNAJC9	23234
dynamin 1-like	DNM1L	10059
DNA (cytosine-5-)-methyltransferase 3 alpha	DNMT3A	1788
deoxynucleotidyltransferase, terminal, interacting protein 2	DNTTIP2	30836
dedicator of cytokinesis 10	DOCK10	55619
dedicator of cytokinesis 11	DOCK11	139818	2
dipeptidyl-peptidase 8	DPP8	54878
dermatopontin	DPT	1805
dpy-19-like 1 (C. elegans)	DPY19L1	23333
dpy-19-like 4 (C. elegans)	DPY19L4	286148
down-regulator of transcription 1, TBP-binding (negative cofactor 2)	DR1	1810
dermatan sulfate epimerase-like	DSEL	92126	2
dihydrouridine synthase 4-like (S. cerevisiae)	DUS4L	11062
dynein, cytoplasmic 1, intermediate chain 2	DYNC1I2	1781
dynein, cytoplasmic 1, light intermediate chain 1	DYNC1LI1	51143
dynein, light chain, Tctex-type 3	DYNLT3	6990
DAZ interacting protein 3, zinc finger	DZIP3	9666
E2F-associated phosphoprotein	EAPP	55837	1
estrogen receptor binding site associated, antigen, 9	EBAG9	9166	1
enoyl CoA hydratase domain containing 1	ECHDC1	55862	1
extracellular matrix protein 2, female organ and adipocyte specific	ECM2	1842
endothelin 1	EDN1	1906
early endosome antigen 1	EEA1	8411
embryonic ectoderm development	EED	8726
EF-hand domain family, member A1	EFHA1	221154	2
EF-hand domain family, member A2	EFHA2	286097	2
EFR3 homolog A (S. cerevisiae)	EFR3A	23167	1
eukaryotic translation initiation factor 1	EIF1	10209	1
eukaryotic translation initiation factor 1A, X-linked	EIF1AX	1964	3
eukaryotic translation initiation factor 1A, Y-linked	EIF1AY	9086
eukaryotic translation initiation factor 2A, 65kDa	EIF2A	83939
eukaryotic translation initiation factor 2-alpha kinase 2	EIF2AK2	5610
eukaryotic translation initiation factor 2, subunit 1 alpha, 35kDa	EIF2S1	1965
eukaryotic translation initiation factor 2, subunit 2 beta, 38kDa	EIF2S2	8894
eukaryotic translation initiation factor 2, subunit 3 gamma, 52kDa	EIF2S3	1968
eukaryotic translation initiation factor 3, subunit A	EIF3A	8661	5
eukaryotic translation initiation factor 3, subunit E	EIF3E	3646	2
eukaryotic translation initiation factor 3, subunit J	EIF3J	8669
eukaryotic translation initiation factor 3, subunit M	EIF3M	10480	1
eukaryotic translation initiation factor 4E	EIF4E	1977
eukaryotic translation initiation factor 5	EIF5	1983
eukaryotic translation initiation factor 5B	EIF5B	9669
eukaryotic translation initiation factor 6	EIF6	3692
E74-like factor 1 (ets domain transcription factor)	ELF1	1997
elongation factor, RNA polymerase II, 2	ELL2	22936
ELMO/CED-12 domain containing 2	ELMOD2	255520
elongation factor 1 homolog (S. cerevisiae)	ELOF1	84337
ELOVL family member 6, elongation of long chain fatty acids (FEN1/Elo2, SUR4/Elo3-like, yeast)	ELOVL6	79071
echinoderm microtubule associated protein like 4	EML4	27436
ectonucleotide pyrophosphatase/phosphodiesterase 4 (putative)	ENPP4	22875
erythrocyte membrane protein band 4.1-like 2	EPB41L2	2037
erythrocyte membrane protein band 4.1-like 3	EPB41L3	23136
enhancer of polycomb homolog 2 (Drosophila)	EPC2	26122	2
EPH receptor A3	EPHA3	2042
glutamyl-prolyl-tRNA synthetase	EPRS	2058
epidermal growth factor receptor pathway substrate 15	EPS15	2060	2
epithelial stromal interaction 1 (breast)	EPSTI1	94240
endoplasmic reticulum aminopeptidase 2	ERAP2	64167
erbb2 interacting protein	ERBB2IP	55914	2
ELKS/RAB6-interacting/CAST family member 1	ERC1	23085
ELKS/RAB6-interacting/CAST family member 2	ERC2	26059
exoribonuclease 1	ERI1	90459
ERO1-like (S. cerevisiae)	ERO1L	30001
endoplasmic reticulum protein 44	ERP44	23071
establishment of cohesion 1 homolog 1 (S. cerevisiae)	ESCO1	114799
ESF1, nucleolar pre-rRNA processing protein, homolog (S. cerevisiae)	ESF1	51575
endothelial cell-specific molecule 1	ESM1	11082
Ewing tumor-associated antigen 1	ETAA1	54465
eukaryotic translation termination factor 1	ETF1	2107
ecotropic viral integration site 2B	EVI2B	2124	2
ecotropic viral integration site 5	EVI5	7813
Ewing sarcoma breakpoint region 1	EWSR1	2130
exocyst complex component 2	EXOC2	55770
exocyst complex component 5	EXOC5	10640
exocyst complex component 6	EXOC6	54536
exocyst complex component 6B	EXOC6B	23233
exosome component 8	EXOSC8	11340
exosome component 9	EXOSC9	5393
fatty acid binding protein 3, muscle and heart (mammary-derived growth inhibitor)	FABP3	2170
Fas apoptotic inhibitory molecule	FAIM	55179
family with sequence similarity 103, member A1	FAM103A1	83640
family with sequence similarity 111, member A	FAM111A	63901	1
family with sequence similarity 114, member A1	FAM114A1	92689
family with sequence similarity 13, member B	FAM13B	51306
family with sequence similarity 158, member A	FAM158A	51016
family with sequence similarity 164, member A	FAM164A	51101
family with sequence similarity 172, member A	FAM172A	83989
family with sequence similarity 175, member B	FAM175B	23172
family with sequence similarity 178, member A	FAM178A	55719
family with sequence similarity 179, member B	FAM179B	23116
family with sequence similarity 185, member A	FAM185A	222234
family with sequence similarity 190, member B	FAM190B	54462
family with sequence similarity 3, member C	FAM3C	10447	1
family with sequence similarity 46, member A	FAM46A	55603
family with sequence similarity 49, member A	FAM49A	81553	1
family with sequence similarity 49, member B	FAM49B	51571	1
family with sequence similarity 50, member A	FAM50A	9130
family with sequence similarity 63, member B	FAM63B	54629
family with sequence similarity 69, member A	FAM69A	388650
family with sequence similarity 76, member B	FAM76B	143684	3
family with sequence similarity 82, member A1	FAM82A1	151393
family with sequence similarity 91, member A1	FAM91A1	157769
family with sequence similarity 96, member A	FAM96A	84191
family with sequence similarity 98, member B	FAM98B	283742
Fanconi anemia, complementation group L	FANCL	55120
fibroblast activation protein, alpha	FAP	2191
fatty acyl CoA reductase 1	FAR1	84188	2
fatty acyl CoA reductase 2	FAR2	55711
phenylalanyl-tRNA synthetase, beta subunit	FARSB	10056
F-box and leucine-rich repeat protein 5	FBXL5	26234
F-box protein 11	FBXO11	80204
F-box protein 3	FBXO3	26273
F-box protein 32	FBXO32	114907
F-box protein 5	FBXO5	26271	2
F-box protein 8	FBXO8	26269
Fc fragment of IgG, high affinity Ia, receptor (CD64)	FCGR1A	2209
Fc fragment of IgG, low affinity IIb, receptor (CD32)	FCGR2B	2213
Fc fragment of IgG, low affinity IIIa, receptor (CD16a)	FCGR3A	2214
FCH domain only 2	FCHO2	115548
FCH and double SH3 domains 2	FCHSD2	9873
fem-1 homolog c (C. elegans)	FEM1C	56929
fer (fps/fes related) tyrosine kinase	FER	2241
fermitin family member 2	FERMT2	10979
FYVE, RhoGEF and PH domain containing 4	FGD4	121512
FGFR1 oncogene partner 2	FGFR1OP2	26127
fibrinogen-like 2	FGL2	10875
filamin A interacting protein 1	FILIP1	27145
FK506 binding protein 7	FKBP7	51661
feline leukemia virus subgroup C cellular receptor 1	FLVCR1	28982
formin-like 2	FMNL2	114793
flavin containing monooxygenase 2 (non-functional)	FMO2	2327
flavin containing monooxygenase 3	FMO3	2328
flavin containing monooxygenase 4	FMO4	2329
fragile X mental retardation 1	FMR1	2332
formin binding protein 1-like	FNBP1L	54874
folliculin interacting protein 1	FNIP1	96459	3
forkhead box C1	FOXC1	2296
forkhead box N3	FOXN3	1112	1
forkhead box P2	FOXP2	93986
fragile site, folic acid type, rare, fra(10)(q23.3) or fra(10)(q24.2) candidate 1	FRA10AC1	118924	1
FSHD region gene 1	FRG1	2483
fyn-related kinase	FRK	2444
frizzled-related protein	FRZB	2487
follistatin-like 1	FSTL1	11167
FtsJ homolog 3 (E. coli)	FTSJ3	117246
fucosidase, alpha-L- 2, plasma	FUCA2	2519
FUN14 domain containing 1	FUNDC1	139341
fucosyltransferase 8 (alpha (1,6) fucosyltransferase)	FUT8	2530
fragile X mental retardation, autosomal homolog 1	FXR1	8087	1
FYN binding protein	FYB	2533
FYN oncogene related to SRC, FGR, YES	FYN	2534	1
forty-two-three domain containing 1	FYTTD1	84248
G2/M-phase specific E3 ubiquitin protein ligase	G2E3	55632
GA binding protein transcription factor, alpha subunit 60kDa	GABPA	2551	3
gamma-aminobutyric acid (GABA) A receptor, alpha 3	GABRA3	2556
growth arrest and DNA-damage-inducible, alpha	GADD45A	1647
UDP-N-acetyl-alpha-D-galactosamine:polypeptide N-acetylgalactosaminyltransferase 1 (GalNAc-T1)	GALNT1	2589
UDP-N-acetyl-alpha-D-galactosamine:polypeptide N-acetylgalactosaminyltransferase 7 (GalNAc-T7)	GALNT7	51809	1
UDP-N-acetyl-alpha-D-galactosamine:polypeptide N-acetylgalactosaminyltransferase-like 2	GALNTL2	117248
growth arrest-specific 5 (non-protein coding)	GAS5	60674	3
glycine amidinotransferase (L-arginine:glycine amidinotransferase)	GATM	2628
glucan (1,4-alpha-), branching enzyme 1	GBE1	2632
guanylate binding protein 2, interferon-inducible	GBP2	2634
guanylate binding protein 3	GBP3	2635
guanylate binding protein 5	GBP5	115362	1
GRIP and coiled-coil domain containing 2	GCC2	9648
guanine deaminase	GDA	9615	1
GDP dissociation inhibitor 2	GDI2	2665	2
glial cell derived neurotrophic factor	GDNF	2668
glycerophosphodiester phosphodiesterase domain containing 1	GDPD1	284161
gem (nuclear organelle) associated protein 6	GEMIN6	79833
GDNF family receptor alpha 3	GFRA3	2676
gamma-glutamyl hydrolase (conjugase, folylpolygammaglutamyl hydrolase)	GGH	8836
gametogenetin binding protein 2	GGNBP2	79893
geranylgeranyl diphosphate synthase 1	GGPS1	9453
GRB10 interacting GYF protein 2	GIGYF2	26058	1
gypsy retrotransposon integrase 1	GIN1	54826
G kinase anchoring protein 1	GKAP1	80318
galactosidase, alpha	GLA	2717
glutaminase	GLS	2744
glutaminase 2 (liver, mitochondrial)	GLS2	27165	1
germ cell-less homolog 1 (Drosophila)	GMCL1	64395
glia maturation factor, beta	GMFB	2764
guanine monphosphate synthetase	GMPS	8833
guanine nucleotide binding protein (G protein), alpha inhibiting activity polypeptide 3	GNAI3	2773
guanine nucleotide binding protein (G protein), gamma 12	GNG12	55970
guanine nucleotide binding protein-like 2 (nucleolar)	GNL2	29889
guanine nucleotide binding protein-like 3 (nucleolar)	GNL3	26354
guanine nucleotide binding protein-like 3 (nucleolar)-like	GNL3L	54552
glucosamine-6-phosphate deaminase 2	GNPDA2	132789
glucosamine-phosphate N-acetyltransferase 1	GNPNAT1	64841
N-acetylglucosamine-1-phosphate transferase, alpha and beta subunits	GNPTAB	79158
golgin A1	GOLGA1	2800
golgin A3	GOLGA3	2802
golgin A4	GOLGA4	2803	1
golgin A5	GOLGA5	9950
golgin B1	GOLGB1	2804	1
golgi integral membrane protein 4	GOLIM4	27333
golgi phosphoprotein 3 (coat-protein)	GOLPH3	64083	2
golgi phosphoprotein 3-like	GOLPH3L	55204	1
golgi SNAP receptor complex member 1	GOSR1	9527
G patch domain containing 8	GPATCH8	23131
GC-rich promoter binding protein 1	GPBP1	65056	1
GC-rich promoter binding protein 1-like 1	GPBP1L1	60313
glycoprotein (transmembrane) nmb	GPNMB	10457
G protein-coupled receptor 137B	GPR137B	7107
G protein-coupled receptor 34	GPR34	2857
G protein-coupled receptor 65	GPR65	8477
G-protein signaling modulator 2	GPSM2	29899
glutathione peroxidase 8 (putative)	GPX8	493869
growth factor receptor-bound protein 14	GRB14	2888
G-rich RNA sequence binding factor 1	GRSF1	2926
glycogen synthase kinase 3 beta	GSK3B	2932
G1 to S phase transition 1	GSPT1	2935
general transcription factor IIA, 1, 19/37kDa	GTF2A1	2957
general transcription factor IIE, polypeptide 2, beta 34kDa	GTF2E2	2961
general transcription factor IIH, polypeptide 1, 62kDa	GTF2H1	2965
general transcription factor IIIC, polypeptide 3, 102kDa	GTF3C3	9330
general transcription factor IIIC, polypeptide 6, alpha 35kDa	GTF3C6	112495
GTP-binding protein 10 (putative)	GTPBP10	85865
GTP binding protein 4	GTPBP4	23560
GTP-binding protein 8 (putative)	GTPBP8	29083
guanylate cyclase 1, soluble, beta 3	GUCY1B3	2983
GUF1 GTPase homolog (S. cerevisiae)	GUF1	60558
GULP, engulfment adaptor PTB domain containing 1	GULP1	51454
GTPase, very large interferon inducible pseudogene 1	GVINP1	387751	1
glucoside xylosyltransferase 1	GXYLT1	283464
H3 histone, family 3B (H3.3B)	H3F3B	3021
HECT domain and ankyrin repeat containing, E3 ubiquitin protein ligase 1	HACE1	57531
histidine ammonia-lyase	HAL	3034
hyaluronan and proteoglycan link protein 1	HAPLN1	1404
histone acetyltransferase 1	HAT1	8520
HAUS augmin-like complex, subunit 2	HAUS2	55142
HAUS augmin-like complex, subunit 6	HAUS6	54801
hepatitis A virus cellular receptor 2	HAVCR2	84868
holocytochrome c synthase	HCCS	3052
histone deacetylase 2	HDAC2	3066
HECT domain containing 1	HECTD1	25831
hect domain and RLD 4	HERC4	26091
hexosaminidase B (beta polypeptide)	HEXB	3074
hepatocyte growth factor (hepapoietin A; scatter factor)	HGF	3082
3-hydroxyisobutyryl-CoA hydrolase	HIBCH	26275
hypoxia inducible factor 1, alpha subunit (basic helix-loop-helix transcription factor)	HIF1A	3091	1
helicase-like transcription factor	HLTF	6596
high-mobility group box 1	HMGB1	3146	62
high-mobility group box 2	HMGB2	3148	54
high mobility group nucleosomal binding domain 3	HMGN3	9324
high-mobility group nucleosome binding domain 5	HMGN5	79366
heme oxygenase (decycling) 1	HMOX1	3162
hematological and neurological expressed 1-like	HN1L	90861
histamine N-methyltransferase	HNMT	3176
heterogeneous nuclear ribonucleoprotein A1	HNRNPA1	3178	4
heterogeneous nuclear ribonucleoprotein A1-like 2	HNRNPA1L2	144983
heterogeneous nuclear ribonucleoprotein A2/B1	HNRNPA2B1	3181	2
heterogeneous nuclear ribonucleoprotein A3	HNRNPA3	220988	4
heterogeneous nuclear ribonucleoprotein D (AU-rich element RNA binding protein 1, 37kDa)	HNRNPD	3184	1
heterogeneous nuclear ribonucleoprotein F	HNRNPF	3185
heterogeneous nuclear ribonucleoprotein H1 (H)	HNRNPH1	3187	4
heterogeneous nuclear ribonucleoprotein H2 (H')	HNRNPH2	3188
heterogeneous nuclear ribonucleoprotein H3 (2H9)	HNRNPH3	3189	3
heterogeneous nuclear ribonucleoprotein K	HNRNPK	3190	2
heterogeneous nuclear ribonucleoprotein M	HNRNPM	4670
heterogeneous nuclear ribonucleoprotein R	HNRNPR	10236	1
heterogeneous nuclear ribonucleoprotein U (scaffold attachment factor A)	HNRNPU	3192
heterogeneous nuclear ribonucleoprotein U-like 2	HNRNPUL2	221092
heterogeneous nuclear ribonucleoprotein L-like	HNRPLL	92906
homeobox and leucine zipper encoding	HOMEZ	57594
hook homolog 3 (Drosophila)	HOOK3	84376
hydroxyprostaglandin dehydrogenase 15-(NAD)	HPGD	3248
hematopoietic prostaglandin D synthase	HPGDS	27306
hypoxanthine phosphoribosyltransferase 1	HPRT1	3251
heat-responsive protein 12	HRSP12	10247
heat shock transcription factor 2	HSF2	3298
heat shock protein 90kDa alpha (cytosolic), class A member 1	HSP90AA1	3320	1
heat shock protein 90kDa beta (Grp94), member 1	HSP90B1	7184
heat shock protein 70kDa family, member 13	HSPA13	6782
heat shock 70kDa protein 14	HSPA14	51182
heat shock 70kDa protein 4	HSPA4	3308
heat shock 70kDa protein 4-like	HSPA4L	22824
heat shock 60kDa protein 1 (chaperonin)	HSPD1	3329
HIV-1 Tat specific factor 1	HTATSF1	27336
5-hydroxytryptamine (serotonin) receptor 2B	HTR2B	3357
inhibitor of Bruton agammaglobulinemia tyrosine kinase	IBTK	25998
inhibitor of DNA binding 2, dominant negative helix-loop-helix protein	ID2	3398
inhibitor of DNA binding 4, dominant negative helix-loop-helix protein	ID4	3400
insulin-degrading enzyme	IDE	3416
isocitrate dehydrogenase 1 (NADP+), soluble	IDH1	3417
isopentenyl-diphosphate delta isomerase 1	IDI1	3422
interferon-induced protein 44	IFI44	10561
interferon-induced protein 44-like	IFI44L	10964
interferon induced with helicase C domain 1	IFIH1	64135	2
interferon-induced protein with tetratricopeptide repeats 1	IFIT1	3434
interferon-induced protein with tetratricopeptide repeats 2	IFIT2	3433
interferon-induced protein with tetratricopeptide repeats 3	IFIT3	3437
interferon gamma receptor 1	IFNGR1	3459
intraflagellar transport 57 homolog (Chlamydomonas)	IFT57	55081	1
intraflagellar transport 74 homolog (Chlamydomonas)	IFT74	80173
intraflagellar transport 80 homolog (Chlamydomonas)	IFT80	57560	1
intraflagellar transport 81 homolog (Chlamydomonas)	IFT81	28981
immunoglobulin (CD79A) binding protein 1	IGBP1	3476
insulin-like growth factor 1 (somatomedin C)	IGF1	3479
immunoglobulin superfamily, member 10	IGSF10	285313
immunoglobulin superfamily, member 6	IGSF6	10261
IK cytokine, down-regulator of HLA II	IK	3550
IKAROS family zinc finger 5 (Pegasus)	IKZF5	64376
interleukin 12 receptor, beta 2	IL12RB2	3595	1
interleukin 13 receptor, alpha 1	IL13RA1	3597
interleukin 18 binding protein	IL18BP	10068
interleukin 1, alpha	IL1A	3552
interleukin 1 receptor, type I	IL1R1	3554
interleukin 22	IL22	50616
interleukin 33	IL33	90865
interleukin 6 (interferon, beta 2)	IL6	3569
interleukin 7 receptor	IL7R	3575
inositol(myo)-1(or 4)-monophosphatase 1	IMPA1	3612
inhibitor of growth family, member 3	ING3	54556
insulin induced gene 2	INSIG2	51141
insulin-like 6	INSL6	11172
integrator complex subunit 12	INTS12	57117
importin 11	IPO11	51194
importin 5	IPO5	3843	1
importin 7	IPO7	10527
importin 8	IPO8	10526
intracisternal A particle-promoted polypeptide	IPP	3652
IQ motif containing B1	IQCB1	9657
interleukin-1 receptor-associated kinase 1 binding protein 1	IRAK1BP1	134728
iron-responsive element binding protein 2	IREB2	3658
itchy E3 ubiquitin protein ligase homolog (mouse)	ITCH	83737
integrin alpha FG-GAP repeat containing 1	ITFG1	81533
integrin, alpha 6	ITGA6	3655
integrin, beta 1 (fibronectin receptor, beta polypeptide, antigen CD29 includes MDF2, MSK12)	ITGB1	3688
integrin, beta-like 1 (with EGF-like repeat domains)	ITGBL1	9358
IWS1 homolog (S. cerevisiae)	IWS1	55677
Janus kinase 1	JAK1	3716	2
Janus kinase 2	JAK2	3717	1
junctional adhesion molecule 3	JAM3	83700
jumonji C domain containing histone demethylase 1 homolog D (S. cerevisiae)	JHDM1D	80853	1
jumonji domain containing 1C	JMJD1C	221037	2
potassium voltage-gated channel, shaker-related subfamily, beta member 1	KCNAB1	7881
Kv channel interacting protein 4	KCNIP4	80333
potassium channel, subfamily T, member 2	KCNT2	343450
KDEL (Lys-Asp-Glu-Leu) containing 1	KDELC1	79070
lysine (K)-specific demethylase 5A	KDM5A	5927	3
lysine (K)-specific demethylase 6A	KDM6A	7403	1
KH domain containing, RNA binding, signal transduction associated 1	KHDRBS1	10657
KIAA0020	KIAA0020	9933
KIAA0196	KIAA0196	9897
KIAA0232	KIAA0232	9778
KIAA0776	KIAA0776	23376
KIAA1033	KIAA1033	23325	1
KIAA1109	KIAA1109	84162	3
KIAA1143	KIAA1143	57456	2
KIAA1407	KIAA1407	57577
KIAA1429	KIAA1429	25962
KIAA1430	KIAA1430	57587	2
KIAA1468	KIAA1468	57614	2
KIAA1524	KIAA1524	57650
KIAA1598	KIAA1598	57698
KIAA1704	KIAA1704	55425
KIAA1826	KIAA1826	84437	1
kinesin family member 16B	KIF16B	55614	2
kinesin family member 20B	KIF20B	9585
kinesin heavy chain member 2A	KIF2A	3796
kinesin family member 3A	KIF3A	11127
kinesin family member 3B	KIF3B	9371
kinesin family member 5B	KIF5B	3799
kinesin-associated protein 3	KIFAP3	22920
Kruppel-like factor 2 (lung)	KLF2	10365
kelch-like 7 (Drosophila)	KLHL7	55975
kininogen 1	KNG1	3827
karyopherin alpha 3 (importin alpha 4)	KPNA3	3839
karyopherin alpha 4 (importin alpha 3)	KPNA4	3840
v-Ki-ras2 Kirsten rat sarcoma viral oncogene homolog	KRAS	3845
lysine-rich coiled-coil 1	KRCC1	51315
KRIT1, ankyrin repeat containing	KRIT1	889
KRR1, small subunit (SSU) processome component, homolog (yeast)	KRR1	11103
kinectin 1 (kinesin receptor)	KTN1	3895
lactamase, beta	LACTB	114294
lactamase, beta 2	LACTB2	51110
leukocyte-associated immunoglobulin-like receptor 1	LAIR1	3903
lysosomal-associated membrane protein 2	LAMP2	3920
La ribonucleoprotein domain family, member 7	LARP7	51574	3
leucyl-tRNA synthetase	LARS	51520
lipopolysaccharide binding protein	LBP	3929
lectin, galactoside-binding, soluble, 8	LGALS8	3964
legumain	LGMN	5641
lipoic acid synthetase	LIAS	11019
ligase IV, DNA, ATP-dependent	LIG4	3981
leukocyte immunoglobulin-like receptor, subfamily B (with TM and ITIM domains), member 4	LILRB4	11006
LIM and senescent cell antigen-like domains 1	LIMS1	3987
lin-54 homolog (C. elegans)	LIN54	132660
lin-7 homolog C (C. elegans)	LIN7C	55327	1
lipase A, lysosomal acid, cholesterol esterase	LIPA	3988
lipoyltransferase 1	LIPT1	51601
LLP homolog, long-term synaptic facilitation (Aplysia)	LLPH	84298
lectin, mannose-binding, 1	LMAN1	3998
LMBR1 domain containing 2	LMBRD2	92255	1
leucyl/cystinyl aminopeptidase	LNPEP	4012
leucine-rich repeats and calponin homology (CH) domain containing 2	LRCH2	57631
leucine-rich repeats and immunoglobulin-like domains 2	LRIG2	9860
leucine-rich PPR-motif containing	LRPPRC	10128
leucine rich repeat containing 39	LRRC39	127495
leucine rich repeat containing 40	LRRC40	55631	1
leucine rich repeat and coiled-coil domain containing 1	LRRCC1	85444	1
LRRN4 C-terminal like	LRRN4CL	221091
LSM12 homolog (S. cerevisiae)	LSM12	124801
LSM14A, SCD6 homolog A (S. cerevisiae)	LSM14A	26065	1
lanosterol synthase (2,3-oxidosqualene-lanosterol cyclase)	LSS	4047
lactotransferrin	LTF	4057
listerin E3 ubiquitin protein ligase 1	LTN1	26046
LTV1 homolog (S. cerevisiae)	LTV1	84946
LUC7-like 2 (S. cerevisiae)	LUC7L2	51631
lumican	LUM	4060
lymphocyte antigen 86	LY86	9450
lymphocyte antigen 9	LY9	4063	1
lymphocyte antigen 96	LY96	23643
Ly1 antibody reactive homolog (mouse)	LYAR	55646
lysophospholipase I	LYPLA1	10434	2
LYR motif containing 5	LYRM5	144363
LysM, putative peptidoglycan-binding, domain containing 3	LYSMD3	116068	3
leucine zipper transcription factor-like 1	LZTFL1	54585
MAD2 mitotic arrest deficient-like 1 (yeast)	MAD2L1	4085
v-maf musculoaponeurotic fibrosarcoma oncogene homolog B (avian)	MAFB	9935
mago-nashi homolog, proliferation-associated (Drosophila)	MAGOH	4116
mago-nashi homolog B (Drosophila)	MAGOHB	55110
magnesium transporter 1	MAGT1	84061
magnesium transporter 1	MAGT1	84061
mal, T-cell differentiation protein 2	MAL2	114569
MAM domain containing 2	MAMDC2	256691
mannosidase, alpha, class 1A, member 2	MAN1A2	10905	1
mannosidase, endo-alpha	MANEA	79694
monoamine oxidase A	MAOA	4128
mitogen-activated protein kinase kinase 4	MAP2K4	6416
mitogen-activated protein kinase kinase kinase kinase 5	MAP4K5	11183
mitogen-activated protein kinase 9	MAPK9	5601
microtubule-associated protein, RP/EB family, member 1	MAPRE1	22919
membrane-associated ring finger (C3HC4) 7	MARCH7	64844	3
myristoylated alanine-rich protein kinase C substrate	MARCKS	4082
matrilin 2	MATN2	4147
matrin 3	MATR3	9782	3
methyl-CpG binding domain protein 1	MBD1	4152
MAP3K12 binding inhibitory protein 1	MBIP	51562	1
metallo-beta-lactamase domain containing 2	MBLAC2	153364
membrane-bound transcription factor peptidase, site 2	MBTPS2	51360
minichromosome maintenance complex component 4	MCM4	4173
mucolipin 2	MCOLN2	255231
malignant T cell amplified sequence 1	MCTS1	28985
MyoD family inhibitor domain containing	MDFIC	29969	1
malic enzyme 1, NADP(+)-dependent, cytosolic	ME1	4199
malic enzyme 2, NAD(+)-dependent, mitochondrial	ME2	4200
MDS1 and EVI1 complex locus	MECOM	2122
mediator complex subunit 12	MED12	9968
mediator complex subunit 21	MED21	9412
mediator complex subunit 6	MED6	10001
mediator complex subunit 7	MED7	9443
myocyte enhancer factor 2C	MEF2C	4208	1
mediator of cell motility 1	MEMO1	51072
c-mer proto-oncogene tyrosine kinase	MERTK	10461
methionyl aminopeptidase 2	METAP2	10988
methyltransferase like 14	METTL14	57721
microfibrillar-associated protein 1	MFAP1	4236	1
mitofusin 1	MFN1	55669
mannosyl (alpha-1,6-)-glycoprotein beta-1,2-N-acetylglucosaminyltransferase	MGAT2	4247	2
mannosyl (alpha-1,3-)-glycoprotein beta-1,4-N-acetylglucosaminyltransferase, isozyme A	MGAT4A	11320
melanoma inhibitory activity family, member 3	MIA3	375056	3
mesoderm induction early response 1 homolog (Xenopus laevis)	MIER1	57708	1
missing oocyte, meiosis regulator, homolog (Drosophila)	MIOS	54468
MIS12, MIND kinetochore complex component, homolog (S. pombe)	MIS12	79003	2
microphthalmia-associated transcription factor	MITF	4286	1
antigen identified by monoclonal antibody Ki-67	MKI67	4288
muskelin 1, intracellular mediator containing kelch motifs	MKLN1	4289	1
myeloid/lymphoid or mixed-lineage leukemia 5 (trithorax homolog, Drosophila)	MLL5	55904	55
myeloid/lymphoid or mixed-lineage leukemia (trithorax homolog, Drosophila); translocated to, 3	MLLT3	4300	1
membrane metallo-endopeptidase	MME	4311
membrane magnesium transporter 1	MMGT1	93380
matrix metallopeptidase 27	MMP27	64066
matrix metallopeptidase 8 (neutrophil collagenase)	MMP8	4317
menage a trois homolog 1, cyclin H assembly factor (Xenopus laevis)	MNAT1	4331
modulator of apoptosis 1	MOAP1	64112
MOB1, Mps One Binder kinase activator-like 1B (yeast)	MOBKL1B	55233
MOB1, Mps One Binder kinase activator-like 3 (yeast)	MOBKL3	25843
molybdenum cofactor synthesis 2	MOCS2	4338
monoacylglycerol O-acyltransferase 2	MOGAT2	80168
MORC family CW-type zinc finger 3	MORC3	23515	3
mortality factor 4 like 1	MORF4L1	10933
motile sperm domain containing 1	MOSPD1	56180
motile sperm domain containing 2	MOSPD2	158747
macrophage expressed 1	MPEG1	219972
M-phase phosphoprotein 10 (U3 small nucleolar ribonucleoprotein)	MPHOSPH10	10199
M-phase phosphoprotein 6	MPHOSPH6	10200
membrane protein, palmitoylated 1, 55kDa	MPP1	4354
membrane protein, palmitoylated 5 (MAGUK p55 subfamily member 5)	MPP5	64398
membrane protein, palmitoylated 7 (MAGUK p55 subfamily member 7)	MPP7	143098
MPV17 mitochondrial membrane protein-like	MPV17L	255027
major histocompatibility complex, class I-related	MR1	3140
mitochondrial ribosomal protein L1	MRPL1	65008
mitochondrial ribosomal protein L36	MRPL36	64979
mitochondrial ribosomal protein L50	MRPL50	54534
mitochondrial ribosomal protein S22	MRPS22	56945
membrane-spanning 4-domains, subfamily A, member 14	MS4A14	84689
membrane-spanning 4-domains, subfamily A, member 4	MS4A4A	51338
membrane-spanning 4-domains, subfamily A, member 6A	MS4A6A	64231
membrane-spanning 4-domains, subfamily A, member 7	MS4A7	58475
mutS homolog 2, colon cancer, nonpolyposis type 1 (E. coli)	MSH2	4436	1
male-specific lethal 3 homolog (Drosophila)	MSL3	10943
macrophage scavenger receptor 1	MSR1	4481
methionine sulfoxide reductase B3	MSRB3	253827
serine/threonine protein kinase MST4	MST4	51765
metallothionein 2A	MT2A	4502
methylthioadenosine phosphorylase	MTAP	4507
metadherin	MTDH	92140
mitochondrial transcription termination factor	MTERF	7978
MTERF domain containing 1	MTERFD1	51001
MTERF domain containing 3	MTERFD3	80298
metal response element binding transcription factor 2	MTF2	22823
methylenetetrahydrofolate dehydrogenase (NADP+ dependent) 2-like	MTHFD2L	441024
mitochondrial translational initiation factor 2	MTIF2	4528
myotubularin 1	MTM1	4534
myotubularin related protein 1	MTMR1	8776
myotubularin related protein 6	MTMR6	9107
mitochondrial translational release factor 1-like	MTRF1L	54516
microtubule associated tumor suppressor 1	MTUS1	57509
MU-2/AP1M2 domain containing, death-inducing	MUDENG	55745
melanoma associated antigen (mutated) 1-like 1	MUM1L1	139221
methylmalonyl CoA mutase	MUT	4594
myoneurin	MYNN	55892	2
myosin IE	MYO1E	4643
myosin VA (heavy chain 12, myoxin)	MYO5A	4644
myosin IXA	MYO9A	4649	2
Myb-like, SWIRM and MPN domains 1	MYSM1	114803
mitotic spindle organizing protein 1	MZT1	440145
NEDD4 binding protein 2-like 2	N4BP2L2	10443	2
N-6 adenine-specific DNA methyltransferase 1 (putative)	N6AMT1	29104	2
N(alpha)-acetyltransferase 15, NatA auxiliary subunit	NAA15	80155
N(alpha)-acetyltransferase 30, NatC catalytic subunit	NAA30	122830
N(alpha)-acetyltransferase 38, NatC auxiliary subunit	NAA38	51691	3
N(alpha)-acetyltransferase 50, NatE catalytic subunit	NAA50	80218
N-acylethanolamine acid amidase	NAAA	27163
N-acetylated alpha-linked acidic dipeptidase 2	NAALAD2	10003
NGFI-A binding protein 1 (EGR1 binding protein 1)	NAB1	4664	2
NEDD8 activating enzyme E1 subunit 1	NAE1	8883
nicotinamide phosphoribosyltransferase	NAMPT	10135
N-acetylneuraminic acid phosphatase	NANP	140838
N-acyl phosphatidylethanolamine phospholipase D	NAPEPLD	222236
asparaginyl-tRNA synthetase	NARS	4677
nuclear autoantigenic sperm protein (histone-binding)	NASP	4678
N-acetyltransferase 8 (GCN5-related, putative)	NAT8	9027
neurobeachin-like 1	NBEAL1	65065
nibrin	NBN	4683	1
nuclear cap binding protein subunit 2, 20kDa	NCBP2	22916
neutral cholesterol ester hydrolase 1	NCEH1	57552
NCK-associated protein 1	NCKAP1	10787
nucleolin	NCL	4691
NADH dehydrogenase (ubiquinone) 1 alpha subcomplex, assembly factor 1	NDUFAF1	51103
NADH dehydrogenase (ubiquinone) 1 alpha subcomplex, assembly factor 2	NDUFAF2	91942
NADH dehydrogenase (ubiquinone) 1 alpha subcomplex, assembly factor 4	NDUFAF4	29078
neural precursor cell expressed, developmentally down-regulated 1	NEDD1	121441	3
neural precursor cell expressed, developmentally down-regulated 4	NEDD4	4734
NIMA (never in mitosis gene a)-related kinase 1	NEK1	4750
NIMA (never in mitosis gene a)-related kinase 7	NEK7	140609	4
nexilin (F actin binding protein)	NEXN	91624
nuclear factor of activated T-cells, cytoplasmic, calcineurin-dependent 3	NFATC3	4775	2
nuclear factor I/B	NFIB	4781
nuclear transcription factor Y, beta	NFYB	4801
N-glycanase 1	NGLY1	55768	3
non imprinted in Prader-Willi/Angelman syndrome 2	NIPA2	81614
Nipped-B homolog (Drosophila)	NIPBL	25836	2
nipsnap homolog 3A (C. elegans)	NIPSNAP3A	25934
NFKB activating protein	NKAP	79576
NMD3 homolog (S. cerevisiae)	NMD3	51068	1
N-myc (and STAT) interactor	NMI	9111	1
N-myristoyltransferase 2	NMT2	9397
nucleolar complex associated 3 homolog (S. cerevisiae)	NOC3L	64318
nucleolar protein 11	NOL11	25926
nucleolar protein 7, 27kDa	NOL7	51406
nucleolar protein 8	NOL8	55035	2
nucleolar protein with MIF4G domain 1	NOM1	64434
NOP14 nucleolar protein homolog (yeast)	NOP14	8602
NOP58 ribonucleoprotein homolog (yeast)	NOP58	51602
NADPH oxidase 4	NOX4	50507
nuclear protein, ataxia-telangiectasia locus	NPAT	4863	1
N-acetylneuraminate pyruvate lyase (dihydrodipicolinate synthase)	NPL	80896
nucleophosmin (nucleolar phosphoprotein B23, numatrin)	NPM1	4869
natriuretic peptide receptor C/guanylate cyclase C (atrionatriuretic peptide receptor C)	NPR3	4883
nitrogen permease regulator-like 3 (S. cerevisiae)	NPRL3	8131
neuroplastin	NPTN	27020
nuclear receptor subfamily 2, group F, member 2	NR2F2	7026
nuclear receptor subfamily 3, group C, member 1 (glucocorticoid receptor)	NR3C1	2908
nardilysin (N-arginine dibasic convertase)	NRD1	4898
neuritin 1	NRN1	51299
non-SMC element 2, MMS21 homolog (S. cerevisiae)	NSMCE2	286053
5'-nucleotidase domain containing 1	NT5DC1	221294
neurotrophin 3	NTF3	4908
negative regulator of ubiquitin-like proteins 1	NUB1	51667	1
nucleobindin 2	NUCB2	4925
nuclear casein kinase and cyclin-dependent kinase substrate 1	NUCKS1	64710
NudC domain containing 1	NUDCD1	84955
NudC domain containing 2	NUDCD2	134492
NUF2, NDC80 kinetochore complex component, homolog (S. cerevisiae)	NUF2	83540
nuclear fragile X mental retardation protein interacting protein 1	NUFIP1	26747
nuclear fragile X mental retardation protein interacting protein 2	NUFIP2	57532
nucleoporin 88kDa	NUP88	4927
nuclear undecaprenyl pyrophosphate synthase 1 homolog (S. cerevisiae)	NUS1	116150
nucleolar and spindle associated protein 1	NUSAP1	51203
nuclear VCP-like	NVL	4931
nuclear transport factor 2-like export factor 2	NXT2	55916	1
oral-facial-digital syndrome 1	OFD1	8481	2
osteoglycin	OGN	4969
Obg-like ATPase 1	OLA1	29789
osteomodulin	OMD	4958
optic atrophy 1 (autosomal dominant)	OPA1	4976
olfactory receptor, family 2, subfamily T, member 4	OR2T4	127074
olfactory receptor, family 5, subfamily M, member 3	OR5M3	219482
origin recognition complex, subunit 2	ORC2	4999
origin recognition complex, subunit 3	ORC3	23595
origin recognition complex, subunit 4	ORC4	5000
oxysterol binding protein-like 8	OSBPL8	114882
oxysterol binding protein-like 9	OSBPL9	114883
oxidative stress induced growth inhibitor family member 2	OSGIN2	734
oncostatin M receptor	OSMR	9180
odd-skipped related 1 (Drosophila)	OSR1	130497
otoraplin	OTOR	56914
OTU domain containing 6B	OTUD6B	51633
3-oxoacid CoA transferase 1	OXCT1	5019	1
oxidative-stress responsive 1	OXSR1	9943
poly(A) binding protein, cytoplasmic 1	PABPC1	26986	2
progestagen-associated endometrial protein	PAEP	5047
platelet-activating factor acetylhydrolase 1b, regulatory subunit 1 (45kDa)	PAFAH1B1	5048
phosphoribosylaminoimidazole carboxylase, phosphoribosylaminoimidazole succinocarboxamide synthetase	PAICS	10606
poly(A) binding protein interacting protein 1	PAIP1	10605
poly(A) binding protein interacting protein 2	PAIP2	51247
PAN2 poly(A) specific ribonuclease subunit homolog (S. cerevisiae)	PAN2	9924	2
pantothenate kinase 3	PANK3	79646
PAP associated domain containing 4	PAPD4	167153
poly(A) polymerase alpha	PAPOLA	10914
poly(A) polymerase gamma	PAPOLG	64895
pappalysin 2	PAPPA2	60676
poly (ADP-ribose) glycohydrolase	PARG	8505	3
poly (ADP-ribose) polymerase family, member 14	PARP14	54625	1
poly (ADP-ribose) polymerase 2	PARP2	10038
PRKC, apoptosis, WT1, regulator	PAWR	5074
polybromo 1	PBRM1	55193
protocadherin beta 11	PCDHB11	56125
protocadherin beta 16	PCDHB16	57717
protocadherin beta 17 pseudogene	PCDHB17	54661
protocadherin beta 18 pseudogene	PCDHB18	54660
protocadherin beta 3	PCDHB3	56132
protocadherin beta 7	PCDHB7	56129
PCF11, cleavage and polyadenylation factor subunit, homolog (S. cerevisiae)	PCF11	51585
polycomb group ring finger 5	PCGF5	84333
polycomb group ring finger 6	PCGF6	84108
pericentriolar material 1	PCM1	5108
protein-L-isoaspartate (D-aspartate) O-methyltransferase domain containing 1	PCMTD1	115294	3
proliferating cell nuclear antigen	PCNA	5111
PEST proteolytic signal containing nuclear protein	PCNP	57092	1
PDGFA associated protein 1	PDAP1	11333
programmed cell death 10	PDCD10	11235
programmed cell death 4 (neoplastic transformation inhibitor)	PDCD4	27250	1
programmed cell death 5	PDCD5	9141
phosducin-like	PDCL	5082
phosducin-like 3	PDCL3	79031
platelet derived growth factor D	PDGFD	80310	1
platelet-derived growth factor receptor-like	PDGFRL	5157
protein disulfide isomerase family A, member 3	PDIA3	2923
3-phosphoinositide dependent protein kinase-1	PDPK1	5170
PDS5, regulator of cohesion maintenance, homolog A (S. cerevisiae)	PDS5A	23244	1
PDS5, regulator of cohesion maintenance, homolog B (S. cerevisiae)	PDS5B	23047	2
phosphatidylethanolamine binding protein 1	PEBP1	5037
phosphoglycerate mutase 2 (muscle)	PGAM2	5224
post-GPI attachment to proteins 1	PGAP1	80055
progesterone receptor membrane component 1	PGRMC1	10857
polyhomeotic homolog 3 (Drosophila)	PHC3	80012	3
phosphate regulating endopeptidase homolog, X-linked	PHEX	5251	1
PHD finger protein 10	PHF10	55274	1
PHD finger protein 11	PHF11	51131	2
PHD finger protein 14	PHF14	9678
PHD finger protein 20	PHF20	51230
PHD finger protein 20-like 1	PHF20L1	51105	1
PHD finger protein 3	PHF3	23469	3
PHD finger protein 6	PHF6	84295	2
phosphoglycerate dehydrogenase	PHGDH	26227
phosphorylase kinase, beta	PHKB	5257	1
pleckstrin homology-like domain, family B, member 2	PHLDB2	90102	1
phosphatase, orphan 2	PHOSPHO2	493911
peptidase inhibitor 15	PI15	51050
phosphatidylinositol 4-kinase type 2 beta	PI4K2B	55300
protein inhibitor of activated STAT, 1	PIAS1	8554
progesterone immunomodulatory binding factor 1	PIBF1	10464
phosphatidylinositol binding clathrin assembly protein	PICALM	8301
phosphatidylinositol glycan anchor biosynthesis, class K	PIGK	10026
phosphoinositide-3-kinase, class 2, alpha polypeptide	PIK3C2A	5286	1
phosphoinositide-3-kinase, catalytic, alpha polypeptide	PIK3CA	5290
phosphoinositide-3-kinase, catalytic, beta polypeptide	PIK3CB	5291
phosphoinositide-3-kinase, catalytic, gamma polypeptide	PIK3CG	5294
phosphoinositide-3-kinase, regulatory subunit 1 (alpha)	PIK3R1	5295
phosphoinositide-3-kinase, regulatory subunit 3 (gamma)	PIK3R3	8503
phosphatidylinositol-5-phosphate 4-kinase, type II, alpha	PIP4K2A	5305
phosphatidylinositol transfer protein, alpha	PITPNA	5306
phosphatidylinositol transfer protein, beta	PITPNB	23760
praja ring finger 2	PJA2	9867	4
protein kinase (cAMP-dependent, catalytic) inhibitor alpha	PKIA	5569	1
protein kinase N2	PKN2	5586	1
phospholipase A2, group IVA (cytosolic, calcium-dependent)	PLA2G4A	5321
phospholipase A2, group VII (platelet-activating factor acetylhydrolase, plasma)	PLA2G7	7941
phospholipase A2-activating protein	PLAA	9373
phospholipase C, beta 4	PLCB4	5332
pleckstrin	PLEK	5341
pleckstrin homology domain containing, family A (phosphoinositide binding specific) member 1	PLEKHA1	59338
pleckstrin homology domain containing, family H (with MyTH4 domain) member 1	PLEKHH1	57475
polo-like kinase 2	PLK2	10769
procollagen-lysine, 2-oxoglutarate 5-dioxygenase 2	PLOD2	5352
plastin 3	PLS3	5358
palate, lung and nasal epithelium associated	PLUNC	51297
plexin C1	PLXNC1	10154
prostate transmembrane protein, androgen induced 1	PMEPA1	56937
pinin, desmosome associated protein	PNN	5411	2
partner of NOB1 homolog (S. cerevisiae)	PNO1	56902
patatin-like phospholipase domain containing 8	PNPLA8	50640
polyribonucleotide nucleotidyltransferase 1	PNPT1	87178
proline-rich nuclear receptor coactivator 2	PNRC2	55629	2
polymerase (DNA directed), alpha 1, catalytic subunit	POLA1	5422	1
polymerase (RNA) II (DNA directed) polypeptide I, 14.5kDa	POLR2I	5438
polymerase (RNA) III (DNA directed) polypeptide F, 39 kDa	POLR3F	10621
polymerase (RNA) III (DNA directed) polypeptide G (32kD)	POLR3G	10622
polymerase (RNA) III (DNA directed) polypeptide K, 12.3 kDa	POLR3K	51728
periostin, osteoblast specific factor	POSTN	10631
protein phosphatase, EF-hand calcium binding domain 1	PPEF1	5475
peptidylprolyl isomerase D	PPID	5481
peptidylprolyl isomerase G (cyclophilin G)	PPIG	9360
peptidylprolyl isomerase (cyclophilin)-like 4	PPIL4	85313
diphosphoinositol pentakisphosphate kinase 2	PPIP5K2	23262
protein phosphatase 1, catalytic subunit, beta isozyme	PPP1CB	5500	3
protein phosphatase 1, regulatory (inhibitor) subunit 12A	PPP1R12A	4659	3
protein phosphatase 1, regulatory (inhibitor) subunit 2	PPP1R2	5504
protein phosphatase 1, regulatory (inhibitor) subunit 7	PPP1R7	5510
protein phosphatase 2, catalytic subunit, alpha isozyme	PPP2CA	5515
protein phosphatase 2, regulatory subunit B, alpha	PPP2R2A	5520
protein phosphatase 2, regulatory subunit B'', gamma	PPP2R3C	55012
protein phosphatase 2, regulatory subunit B', epsilon isoform	PPP2R5E	5529
protein phosphatase 3, catalytic subunit, beta isozyme	PPP3CB	5532	2
protein phosphatase 3, regulatory subunit B, alpha	PPP3R1	5534
protein phosphatase 4, regulatory subunit 2	PPP4R2	151987
protein phosphatase 6, catalytic subunit	PPP6C	5537
protein phosphatase 6, regulatory subunit 3	PPP6R3	55291
peptidylprolyl isomerase domain and WD repeat containing 1	PPWD1	23398	2
protein kinase, cAMP-dependent, regulatory, type I, alpha (tissue specific extinguisher 1)	PRKAR1A	5573	2
protein kinase, cAMP-dependent, regulatory, type II, alpha	PRKAR2A	5576
protein kinase D3	PRKD3	23683	2
protein kinase, DNA-activated, catalytic polypeptide	PRKDC	5591
protein kinase, cGMP-dependent, type I	PRKG1	5592
prolyl-tRNA synthetase associated domain containing 1, pseudogene	PRORSD1P	344405
protein S (alpha)	PROS1	5627
PRP18 pre-mRNA processing factor 18 homolog (S. cerevisiae)	PRPF18	8559
PRP38 pre-mRNA processing factor 38 (yeast) domain containing B	PRPF38B	55119	1
PRP39 pre-mRNA processing factor 39 homolog (S. cerevisiae)	PRPF39	55015	3
PRP40 pre-mRNA processing factor 40 homolog A (S. cerevisiae)	PRPF40A	55660	1
PRP4 pre-mRNA processing factor 4 homolog B (yeast)	PRPF4B	8899
phosphoribosyl pyrophosphate synthetase 2	PRPS2	5634	1
paired related homeobox 1	PRRX1	5396
prune homolog 2 (Drosophila)	PRUNE2	158471
pleckstrin and Sec7 domain containing 3	PSD3	23362
PC4 and SFRS1 interacting protein 1	PSIP1	11168	1
proteasome (prosome, macropain) subunit, alpha type, 3	PSMA3	5684
proteasome (prosome, macropain) subunit, alpha type, 4	PSMA4	5685
proteasome (prosome, macropain) subunit, beta type, 10	PSMB10	5699
proteasome (prosome, macropain) 26S subunit, ATPase, 1	PSMC1	5700
proteasome (prosome, macropain) 26S subunit, ATPase, 6	PSMC6	5706
proteasome (prosome, macropain) 26S subunit, non-ATPase, 1	PSMD1	5707
proteasome (prosome, macropain) 26S subunit, non-ATPase, 12	PSMD12	5718
proteasome (prosome, macropain) 26S subunit, non-ATPase, 14	PSMD14	10213
proteasome (prosome, macropain) 26S subunit, non-ATPase, 7	PSMD7	5713
proteasome (prosome, macropain) activator subunit 4	PSME4	23198
polypyrimidine tract binding protein 2	PTBP2	58155
Pentatricopeptide repeat domain 3	PTCD3	55037	1
phosphatase and tensin homolog	PTEN	5728	3
phosphotriesterase related	PTER	9317
prostaglandin E receptor 3 (subtype EP3)	PTGER3	5733
prostaglandin E synthase 3 (cytosolic)	PTGES3	10728
prothymosin, alpha	PTMA	5757
protein tyrosine phosphatase type IVA, member 1	PTP4A1	7803
protein tyrosine phosphatase type IVA, member 2	PTP4A2	8073
protein tyrosine phosphatase-like A domain containing 2	PTPLAD2	401494
protein tyrosine phosphatase, non-receptor type 12	PTPN12	5782
protein tyrosine phosphatase, non-receptor type 2	PTPN2	5771
protein tyrosine phosphatase, receptor type, C	PTPRC	5788	3
protein tyrosine phosphatase, receptor-type, Z polypeptide 1	PTPRZ1	5803
pentraxin 3, long	PTX3	5806
purine-rich element binding protein B	PURB	5814
purine-rich element binding protein G	PURG	29942
pseudouridylate synthase 10	PUS10	150962
pseudouridylate synthase 7 homolog (S. cerevisiae)	PUS7	54517
pseudouridylate synthase 7 homolog (S. cerevisiae)-like	PUS7L	83448
pyrin and HIN domain family, member 1	PYHIN1	149628	2
pyridine nucleotide-disulphide oxidoreductase domain 1	PYROXD1	79912
quaking homolog, KH domain RNA binding (mouse)	QKI	9444
glutaminyl-peptide cyclotransferase	QPCT	25797
glutamine and serine rich 1	QSER1	79832
RAB10, member RAS oncogene family	RAB10	10890
RAB11 family interacting protein 2 (class I)	RAB11FIP2	22841
RAB12, member RAS oncogene family	RAB12	201475
RAB18, member RAS oncogene family	RAB18	22931
RAB1A, member RAS oncogene family	RAB1A	5861
RAB21, member RAS oncogene family	RAB21	23011
RAB23, member RAS oncogene family	RAB23	51715
RAB28, member RAS oncogene family	RAB28	9364
RAB2A, member RAS oncogene family	RAB2A	5862
RAB2B, member RAS oncogene family	RAB2B	84932
RAB5A, member RAS oncogene family	RAB5A	5868
RAB8B, member RAS oncogene family	RAB8B	51762	2
RAB9A, member RAS oncogene family	RAB9A	9367
rabaptin, RAB GTPase binding effector protein 1	RABEP1	9135
RAB GTPase activating protein 1	RABGAP1	23637	2
RAD17 homolog (S. pombe)	RAD17	5884	1
RAD21 homolog (S. pombe)	RAD21	5885
RAD50 homolog (S. cerevisiae)	RAD50	10111
RAD54-like 2 (S. cerevisiae)	RAD54L2	23132
retinoic acid induced 1	RAI1	10743
v-ral simian leukemia viral oncogene homolog A (ras related)	RALA	5898
ralA binding protein 1	RALBP1	10928	1
receptor (G protein-coupled) activity modifying protein 3	RAMP3	10268
RAN binding protein 2	RANBP2	5903
RAP1A, member of RAS oncogene family	RAP1A	5906
RAP1B, member of RAS oncogene family	RAP1B	5908
RAP1, GTP-GDP dissociation stimulator 1	RAP1GDS1	5910
RAP2B, member of RAS oncogene family	RAP2B	5912
RAP2C, member of RAS oncogene family	RAP2C	57826
Rap guanine nucleotide exchange factor (GEF) 6	RAPGEF6	51735
arginyl-tRNA synthetase	RARS	5917
arginyl-tRNA synthetase 2, mitochondrial	RARS2	57038
RAS p21 protein activator (GTPase activating protein) 1	RASA1	5921
RAS p21 protein activator 2	RASA2	5922
Ras association (RalGDS/AF-6) domain family (N-terminal) member 9	RASSF9	9182
retinoblastoma 1	RB1	5925	2
RB1-inducible coiled-coil 1	RB1CC1	9821	1
retinoblastoma binding protein 6	RBBP6	5930	4
retinoblastoma binding protein 8	RBBP8	5932
RNA binding motif protein 25	RBM25	58517	1
RNA binding motif protein 26	RBM26	64062	4
RNA binding motif protein 27	RBM27	54439
RNA binding motif (RNP1, RRM) protein 3	RBM3	5935
RNA binding motif protein 34	RBM34	23029
RNA binding motif protein 39	RBM39	9584	58
RNA binding motif protein 7	RBM7	10179	3
RNA binding motif, single stranded interacting protein 1	RBMS1	5937
recombination signal binding protein for immunoglobulin kappa J region	RBPJ	3516
ring finger and CCCH-type domains 1	RC3H1	149041
reticulocalbin 2, EF-hand calcium binding domain	RCN2	5955
radixin	RDX	5962
RecQ protein-like (DNA helicase Q1-like)	RECQL	5965
replication factor C (activator 1) 1, 145kDa	RFC1	5981
Rieske (Fe-S) domain containing	RFESD	317671
ring finger and WD repeat domain 2	RFWD2	64326
RNA (guanine-9-) methyltransferase domain containing 1	RG9MTD1	54931
regulator of G-protein signaling 18	RGS18	64407
regulator of G-protein signaling 5	RGS5	8490
Ras homolog enriched in brain	RHEB	6009
ras homolog gene family, member Q	RHOQ	23433
ras homolog gene family, member T1	RHOT1	55288	1
RAP1 interacting factor homolog (yeast)	RIF1	55183
RIO kinase 1 (yeast)	RIOK1	83732
RIO kinase 3 (yeast)	RIOK3	8780
ring finger protein, LIM domain interacting	RLIM	51132
RMI1, RecQ mediated genome instability 1, homolog (S. cerevisiae)	RMI1	80010
ribonuclease L (2',5'-oligoisoadenylate synthetase-dependent)	RNASEL	6041
ring finger protein 115	RNF115	27246
ring finger protein 128	RNF128	79589
ring finger protein 13	RNF13	11342
ring finger protein 141	RNF141	50862
ring finger protein 149	RNF149	284996
ring finger protein 168	RNF168	165918
ring finger protein 170	RNF170	81790
ring finger protein 19A	RNF19A	25897
ring finger protein 2	RNF2	6045
ring finger protein 219	RNF219	79596
ring finger protein (C3H2C3 type) 6	RNF6	6049
ring finger protein, transmembrane 1	RNFT1	51136
RNA guanylyltransferase and 5'-phosphatase	RNGTT	8732
RNA (guanine-7-) methyltransferase	RNMT	8731
RNA-binding region (RNP1, RRM) containing 3	RNPC3	55599	1
Rho-associated, coiled-coil containing protein kinase 1	ROCK1	6093
Rho-associated, coiled-coil containing protein kinase 2	ROCK2	9475
reactive oxygen species modulator 1	ROMO1	140823
retinitis pigmentosa 2 (X-linked recessive)	RP2	6102
RNA polymerase II associated protein 2	RPAP2	79871
RNA polymerase II associated protein 3	RPAP3	79657	1
ribosomal protein L4	RPL4	6124	2
ribonuclease P/MRP 30kDa subunit	RPP30	10556
ribonuclease P/MRP 38kDa subunit	RPP38	10557
ribonuclease P/MRP 40kDa subunit	RPP40	10799
regulation of nuclear pre-mRNA domain containing 1A	RPRD1A	55197
ribosomal protein S6 kinase, 90kDa, polypeptide 3	RPS6KA3	6197
ribosomal protein S6 kinase, 70kDa, polypeptide 1	RPS6KB1	6198
Ras-related GTP binding C	RRAGC	64121
ribosome binding protein 1 homolog 180kDa (dog)	RRBP1	6238
ribonucleotide reductase M2 B (TP53 inducible)	RRM2B	50484
ribosomal RNA processing 15 homolog (S. cerevisiae)	RRP15	51018
RRS1 ribosome biogenesis regulator homolog (S. cerevisiae)	RRS1	23212
round spermatid basic protein 1	RSBN1	54665	4
round spermatid basic protein 1-like	RSBN1L	222194	1
remodeling and spacing factor 1	RSF1	51773
ribosomal L1 domain containing 1	RSL1D1	26156	1
ring finger and SPRY domain containing 1	RSPRY1	89970
arginine/serine-rich coiled-coil 1	RSRC1	51319
arginine/serine-rich coiled-coil 2	RSRC2	65117	1
Ras suppressor protein 1	RSU1	6251
Rtf1, Paf1/RNA polymerase II complex component, homolog (S. cerevisiae)	RTF1	23168
reticulon 4	RTN4	57142
receptor (chemosensory) transporter protein 4	RTP4	64108	1
SAC1 suppressor of actin mutations 1-like (yeast)	SACM1L	22908	2
sterile alpha motif domain containing 9-like	SAMD9L	219285
SAP domain containing ribonucleoprotein	SARNP	84324
strawberry notch homolog 1 (Drosophila)	SBNO1	55206
sterol-C4-methyl oxidase-like	SC4MOL	6307
S-phase cyclin A-associated protein in the ER	SCAPER	49855
saccharopine dehydrogenase (putative)	SCCPDH	51097
sec1 family domain containing 1	SCFD1	23256	2
secretoglobin, family 1D, member 1	SCGB1D1	10648
sodium channel and clathrin linker 1	SCLT1	132320
sodium channel, voltage-gated, type II, alpha subunit	SCN2A	6326
short coiled-coil protein	SCOC	60592
secernin 3	SCRN3	79634
SCY1-like 2 (S. cerevisiae)	SCYL2	55681	2
SDA1 domain containing 1	SDAD1	55153
syndecan 2	SDC2	6383
syndecan binding protein (syntenin)	SDCBP	6386	2
serologically defined colon cancer antigen 1	SDCCAG1	9147	2
serine dehydratase	SDS	10993
SEC62 homolog (S. cerevisiae)	SEC62	7095	1
SEC63 homolog (S. cerevisiae)	SEC63	11231
SECIS binding protein 2-like	SECISBP2L	9728
SEH1-like (S. cerevisiae)	SEH1L	81929
selectin E	SELE	6401
selenoprotein T	SELT	51714
sema domain, immunoglobulin domain (Ig), short basic domain, secreted, (semaphorin) 3A	SEMA3A	10371
sema domain, immunoglobulin domain (Ig), short basic domain, secreted, (semaphorin) 3D	SEMA3D	223117
SUMO1/sentrin/SMT3 specific peptidase 2	SENP2	59343
SUMO1/sentrin specific peptidase 5	SENP5	205564
SUMO1/sentrin specific peptidase 6	SENP6	26054	3
selenoprotein P, plasma, 1	SEPP1	6414
Sep (O-phosphoserine) tRNA:Sec (selenocysteine) tRNA synthase	SEPSECS	51091
septin 2	SEPT2	4735
septin 7	SEPT7	989
SERPINE1 mRNA binding protein 1	SERBP1	26135
serine incorporator 1	SERINC1	57515
stress-associated endoplasmic reticulum protein 1	SERP1	27230
serpin peptidase inhibitor, clade B (ovalbumin), member 6	SERPINB6	5269
serpin peptidase inhibitor, clade B (ovalbumin), member 9	SERPINB9	5272	1
serpin peptidase inhibitor, clade I (neuroserpin), member 1	SERPINI1	5274
SET nuclear oncogene	SET	6418
SET domain containing 2	SETD2	29072	2
SET domain containing 6	SETD6	79918	2
SET domain, bifurcated 2	SETDB2	83852
senataxin	SETX	23064
splicing factor 3b, subunit 1, 155kDa	SF3B1	23451
splicing factor 3b, subunit 2, 145kDa	SF3B2	10992
splicing factor proline/glutamine-rich	SFPQ	6421
splicing factor, arginine/serine-rich 18	SFRS18	25957	2
SFT2 domain containing 3	SFT2D3	84826
sarcoglycan, beta (43kDa dystrophin-associated glycoprotein)	SGCB	6443
serum/glucocorticoid regulated kinase family, member 3	SGK3	23678	1
SH2 domain containing 1B	SH2D1B	117157
SH3 domain binding glutamic acid-rich protein like	SH3BGRL	6451
SH3-domain GRB2-like endophilin B1	SH3GLB1	51100
SH3-domain kinase binding protein 1	SH3KBP1	30011
SHC (Src homology 2 domain containing) family, member 4	SHC4	399694
soc-2 suppressor of clear homolog (C. elegans)	SHOC2	8036
survival of motor neuron protein interacting protein 1	SIP1	8487
signal-regulatory protein beta 1	SIRPB1	10326
spindle and kinetochore associated complex subunit 2	SKA2	348235
src kinase associated phosphoprotein 2	SKAP2	8935
SKI-like oncogene	SKIL	6498
superkiller viralicidic activity 2-like 2 (S. cerevisiae)	SKIV2L2	23517
SLAM family member 7	SLAMF7	57823
stem-loop binding protein	SLBP	7884
solute carrier family 12 (potassium/chloride transporters), member 6	SLC12A6	9990
solute carrier family 15, member 3	SLC15A3	51296
solute carrier family 17 (anion/sugar transporter), member 5	SLC17A5	26503
solute carrier family 22 (extraneuronal monoamine transporter), member 3	SLC22A3	6581
solute carrier family 25 (mitochondrial carrier; Graves disease autoantigen), member 16	SLC25A16	8034
solute carrier family 25 (mitochondrial carrier; phosphate carrier), member 24	SLC25A24	29957	3
solute carrier family 25, member 32	SLC25A32	81034
solute carrier family 25, member 36	SLC25A36	55186	2
solute carrier family 25, member 40	SLC25A40	55972
solute carrier family 27 (fatty acid transporter), member 2	SLC27A2	11001
solute carrier family 30 (zinc transporter), member 4	SLC30A4	7782
solute carrier family 30 (zinc transporter), member 9	SLC30A9	10463
solute carrier family 31 (copper transporters), member 2	SLC31A2	1318
solute carrier family 33 (acetyl-CoA transporter), member 1	SLC33A1	9197
solute carrier family 35 (CMP-sialic acid transporter), member A1	SLC35A1	10559
solute carrier family 35 (UDP-N-acetylglucosamine (UDP-GlcNAc) transporter), member A3	SLC35A3	23443	1
solute carrier family 38, member 1	SLC38A1	81539	2
solute carrier family 38, member 6	SLC38A6	145389
solute carrier family 38, member 8	SLC38A8	146167
solute carrier family 39 (zinc transporter), member 10	SLC39A10	57181
solute carrier family 40 (iron-regulated transporter), member 1	SLC40A1	30061
solute carrier family 44, member 1	SLC44A1	23446
solute carrier family 4 (anion exchanger), member 1, adaptor protein	SLC4A1AP	22950
solute carrier family 4, sodium bicarbonate cotransporter, member 7	SLC4A7	9497
solute carrier family 8 (sodium/calcium exchanger), member 1	SLC8A1	6546
schlafen family member 5	SLFN5	162394
STE20-like kinase	SLK	9748
sarcolemma associated protein	SLMAP	7871
SAFB-like, transcription modulator	SLTM	79811	1
SLU7 splicing factor homolog (S. cerevisiae)	SLU7	10569
small ArfGAP 1	SMAP1	60682
SWI/SNF related, matrix associated, actin dependent regulator of chromatin, subfamily a, member 2	SMARCA2	6595
SWI/SNF related, matrix associated, actin dependent regulator of chromatin, subfamily a, member 5	SMARCA5	8467
SWI/SNF-related, matrix-associated actin-dependent regulator of chromatin, subfamily a, containing DEAD/H box 1	SMARCAD1	56916
SWI/SNF related, matrix associated, actin dependent regulator of chromatin, subfamily c, member 1	SMARCC1	6599
SWI/SNF related, matrix associated, actin dependent regulator of chromatin, subfamily e, member 1	SMARCE1	6605
structural maintenance of chromosomes 1A	SMC1A	8243
structural maintenance of chromosomes 3	SMC3	9126	1
structural maintenance of chromosomes 4	SMC4	10051
structural maintenance of chromosomes 5	SMC5	23137
structural maintenance of chromosomes 6	SMC6	79677	1
structural maintenance of chromosomes flexible hinge domain containing 1	SMCHD1	23347	3
SMEK homolog 1, suppressor of mek1 (Dictyostelium)	SMEK1	55671	3
SMEK homolog 2, suppressor of mek1 (Dictyostelium)	SMEK2	57223
spermine synthase	SMS	6611
SMAD specific E3 ubiquitin protein ligase 2	SMURF2	64750
snail homolog 2 (Drosophila)	SNAI2	6591
synaptosomal-associated protein, 23kDa	SNAP23	8773
synaptosomal-associated protein, 29kDa	SNAP29	9342
small nuclear RNA activating complex, polypeptide 1, 43kDa	SNAPC1	6617
small nuclear RNA activating complex, polypeptide 5, 19kDa	SNAPC5	10302
small nucleolar RNA host gene 1 (non-protein coding)	SNHG1	23642	2
small nuclear ribonucleoprotein polypeptide B	SNRPB2	6629
SNW domain containing 1	SNW1	22938
sorting nexin 13	SNX13	23161
sorting nexin 14	SNX14	57231
sorting nexin 2	SNX2	6643
sorting nexin family member 27	SNX27	81609	2
sorting nexin 4	SNX4	8723
sorting nexin 5	SNX5	27131
sorting nexin 6	SNX6	58533
sorting nexin 7	SNX7	51375
suppressor of cytokine signaling 4	SOCS4	122809
suppressor of cytokine signaling 6	SOCS6	9306
son of sevenless homolog 1 (Drosophila)	SOS1	6654
SP140 nuclear body protein	SP140	11262	2
SP140 nuclear body protein-like	SP140L	93349
Sp3 transcription factor	SP3	6670	1
sperm associated antigen 9	SPAG9	9043
spermatogenesis associated 6	SPATA6	54558
SPC25, NDC80 kinetochore complex component, homolog (S. cerevisiae)	SPC25	57405
signal peptidase complex subunit 3 homolog (S. cerevisiae)	SPCS3	60559
spastic paraplegia 20 (Troyer syndrome)	SPG20	23111
speckle-type POZ protein	SPOP	8405	1
speckle-type POZ protein-like	SPOPL	339745	1
secreted phosphoprotein 1	SPP1	6696
signal peptide peptidase-like 2A	SPPL2A	84888
SPT2, Suppressor of Ty, domain containing 1 (S. cerevisiae)	SPTY2D1	144108	1
U2-associated SR140 protein	SR140	23350	2
SREK1-interacting protein 1	SREK1IP1	285672
serum response factor binding protein 1	SRFBP1	153443
signal recognition particle 19kDa	SRP19	6728
signal recognition particle 72kDa	SRP72	6731
SRSF protein kinase 2	SRPK2	6733
serine/arginine-rich splicing factor 1	SRSF1	6426	2
serine/arginine-rich splicing factor 10	SRSF10	10772	71
serine/arginine-rich splicing factor 3	SRSF3	6428
serine/arginine-rich splicing factor 5	SRSF5	6430	2
Sjogren syndrome antigen B (autoantigen La)	SSB	6741
slingshot homolog 2 (Drosophila)	SSH2	85464
sarcospan (Kras oncogene-associated gene)	SSPN	8082
signal sequence receptor, gamma (translocon-associated protein gamma)	SSR3	6747
synovial sarcoma, X breakpoint 2 interacting protein	SSX2IP	117178
suppression of tumorigenicity 13 (colon carcinoma) (Hsp70 interacting protein)	ST13	6767
ST8 alpha-N-acetyl-neuraminide alpha-2,8-sialyltransferase 4	ST8SIA4	7903
stromal antigen 1	STAG1	10274
stromal antigen 2	STAG2	10735	3
signal transducing adaptor molecule (SH3 domain and ITAM motif) 1	STAM	8027
serine/threonine kinase 17b	STK17B	9262	2
serine/threonine kinase 24	STK24	8428
serine/threonine kinase 3	STK3	6788
storkhead box 2	STOX2	56977
serine/threonine kinase receptor associated protein	STRAP	11171
spermatid perinuclear RNA binding protein	STRBP	55342	1
striatin, calmodulin binding protein	STRN	6801
striatin, calmodulin binding protein 3	STRN3	29966	2
syntaxin 12	STX12	23673
syntaxin 7	STX7	8417
syntaxin binding protein 3	STXBP3	6814
syntaxin binding protein 4	STXBP4	252983
serine/threonine/tyrosine interacting protein	STYX	6815
SUB1 homolog (S. cerevisiae)	SUB1	10923
succinate-CoA ligase, ADP-forming, beta subunit	SUCLA2	8803
succinate-CoA ligase, GDP-forming, beta subunit	SUCLG2	8801
SMT3 suppressor of mif two 3 homolog 1 (S. cerevisiae)	SUMO1	7341	2
SMT3 suppressor of mif two 3 homolog 2 (S. cerevisiae)	SUMO2	6613	3
suppressor of Ty 16 homolog (S. cerevisiae)	SUPT16H	11198
suppressor of variegation 4-20 homolog 1 (Drosophila)	SUV420H1	51111
suppressor of zeste 12 homolog (Drosophila)	SUZ12	23512	2
SWAP switching B-cell complex 70kDa subunit	SWAP70	23075	1
synapse associated protein 1	SYAP1	94056
synaptonemal complex protein 3	SYCP3	50511
synaptotagmin binding, cytoplasmic RNA interacting protein	SYNCRIP	10492
synaptophysin-like 1	SYPL1	6856	1
synaptotagmin XI	SYT11	23208
synaptotagmin VI	SYT6	148281
synaptotagmin-like 5	SYTL5	94122
TGF-beta activated kinase 1/MAP3K7 binding protein 2	TAB2	23118
TGF-beta activated kinase 1/MAP3K7 binding protein 3	TAB3	257397
TAF1 RNA polymerase II, TATA box binding protein (TBP)-associated factor, 250kDa	TAF1	6872
TAF13 RNA polymerase II, TATA box binding protein (TBP)-associated factor, 18kDa	TAF13	6884
TAF15 RNA polymerase II, TATA box binding protein (TBP)-associated factor, 68kDa	TAF15	8148
TATA box binding protein (TBP)-associated factor, RNA polymerase I, B, 63kDa	TAF1B	9014
TATA box binding protein (TBP)-associated factor, RNA polymerase I, D, 41kDa	TAF1D	79101	2
TAF9 RNA polymerase II, TATA box binding protein (TBP)-associated factor, 32kDa	TAF9	6880
TAF9B RNA polymerase II, TATA box binding protein (TBP)-associated factor, 31kDa	TAF9B	51616
TRAF family member-associated NFKB activator	TANK	10010
TAO kinase 1	TAOK1	57551
threonyl-tRNA synthetase	TARS	6897
threonyl-tRNA synthetase-like 2	TARSL2	123283	2
Tax1 (human T-cell leukemia virus type I) binding protein 1	TAX1BP1	8887
TBC1 domain family, member 12	TBC1D12	23232	1
TBC1 domain family, member 15	TBC1D15	64786	1
TBC1 domain family, member 19	TBC1D19	55296
TBC1 domain family, member 8B (with GRAM domain)	TBC1D8B	54885
TANK-binding kinase 1	TBK1	29110	1
transcription elongation factor A (SII), 1	TCEA1	6917	1
transcription elongation factor A (SII)-like 1	TCEAL1	9338
transcription elongation factor A (SII)-like 8	TCEAL8	90843
transcription elongation factor B (SIII), polypeptide 3 (110kDa, elongin A)	TCEB3	6924
transcription elongation regulator 1	TCERG1	10915
transcription factor 12	TCF12	6938	3
t-complex 1	TCP1	6950
t-complex-associated-testis-expressed 3	TCTE3	6991
Tctex1 domain containing 2	TCTEX1D2	255758
tyrosyl-DNA phosphodiesterase 2	TDP2	51567
tudor domain containing 3	TDRD3	81550
tec protein tyrosine kinase	TEC	7006
telomeric repeat binding factor (NIMA-interacting) 1	TERF1	7013	3
tet oncogene 1	TET1	80312
transcription factor A, mitochondrial	TFAM	7019	1
transcription factor B2, mitochondrial	TFB2M	64216
tissue factor pathway inhibitor (lipoprotein-associated coagulation inhibitor)	TFPI	7035
transferrin receptor (p90, CD71)	TFRC	7037
transforming growth factor, beta receptor 1	TGFBR1	7046
THAP domain containing, apoptosis associated protein 2	THAP2	83591
THO complex 1	THOC1	9984
THO complex 2	THOC2	57187	2
THO complex 7 homolog (Drosophila)	THOC7	80145
THUMP domain containing 1	THUMPD1	55623	3
THUMP domain containing 3	THUMPD3	25917
TIA1 cytotoxic granule-associated RNA binding protein	TIA1	7072	3
TIA1 cytotoxic granule-associated RNA binding protein-like 1	TIAL1	7073	2
TRAF-interacting protein with forkhead-associated domain	TIFA	92610
tigger transposable element derived 2	TIGD2	166815
translocase of inner mitochondrial membrane 13 homolog (yeast)	TIMM13	26517
TIMELESS interacting protein	TIPIN	54962
tight junction protein 1 (zona occludens 1)	TJP1	7082
tousled-like kinase 1	TLK1	9874
tousled-like kinase 2	TLK2	11011
toll-like receptor 1	TLR1	7096
toll-like receptor 3	TLR3	7098
toll-like receptor 4	TLR4	7099
toll-like receptor 7	TLR7	51284
toll-like receptor 8	TLR8	51311
T-cell leukemia homeobox 1	TLX1	3195
transmembrane 9 superfamily member 3	TM9SF3	56889	1
transmembrane emp24 domain trafficking protein 2	TMED2	10959
transmembrane emp24 protein transport domain containing 5	TMED5	50999
transmembrane protein 106B	TMEM106B	54664
transmembrane protein 123	TMEM123	114908
transmembrane protein 126B	TMEM126B	55863
transmembrane protein 149	TMEM149	79713
transmembrane protein 184C	TMEM184C	55751
transmembrane protein 188	TMEM188	255919
transmembrane protein 30A	TMEM30A	55754
transmembrane protein 38B	TMEM38B	55151
transmembrane protein 41B	TMEM41B	440026
transmembrane protein 47	TMEM47	83604
transmembrane protein 65	TMEM65	157378
transmembrane protein 69	TMEM69	51249	1
transmembrane protein 87A	TMEM87A	25963	1
transmembrane protein 87B	TMEM87B	84910
TATA element modulatory factor 1	TMF1	7110	1
tropomodulin 3 (ubiquitous)	TMOD3	29766
thioredoxin-related transmembrane protein 1	TMX1	81542	3
thioredoxin-related transmembrane protein 3	TMX3	54495
tumor necrosis factor, alpha-induced protein 6	TNFAIP6	7130
tumor necrosis factor, alpha-induced protein 8	TNFAIP8	25816	2
translocase of outer mitochondrial membrane 70 homolog A (S. cerevisiae)	TOMM70A	9868
topoisomerase (DNA) I	TOP1	7150
topoisomerase (DNA) II alpha 170kDa	TOP2A	7153
topoisomerase (DNA) II beta 180kDa	TOP2B	7155	4
tumor protein D52	TPD52	7163
tropomyosin 4	TPM4	7171
tripeptidyl peptidase II	TPP2	7174
translocated promoter region (to activated MET oncogene)	TPR	7175
transformer 2 beta homolog (Drosophila)	TRA2B	6434	2
trafficking protein particle complex 2	TRAPPC2	6399
trafficking protein particle complex 6B	TRAPPC6B	122553
tRNA aspartic acid methyltransferase 1	TRDMT1	1787
triadin	TRDN	10345
tripartite motif-containing 13	TRIM13	10206
tripartite motif-containing 23	TRIM23	373	2
tripartite motif-containing 33	TRIM33	51592
tripartite motif-containing 44	TRIM44	54765
tripartite motif-containing 5	TRIM5	85363	1
thyroid hormone receptor interactor 11	TRIP11	9321
thyroid hormone receptor interactor 12	TRIP12	9320
thyroid hormone receptor interactor 4	TRIP4	9325
tRNA methyltransferase 11 homolog (S. cerevisiae)	TRMT11	60487
tRNA nucleotidyl transferase, CCA-adding, 1	TRNT1	51095
transient receptor potential cation channel, subfamily M, member 7	TRPM7	54822
trichorhinophalangeal syndrome I	TRPS1	7227
translin	TSN	7247
tetraspanin 2	TSPAN2	10100
TSR1, 20S rRNA accumulation, homolog (S. cerevisiae)	TSR1	55720
tetratricopeptide repeat domain 1	TTC1	7265
tetratricopeptide repeat domain 14	TTC14	151613	2
tetratricopeptide repeat domain 25	TTC25	83538
tetratricopeptide repeat domain 27	TTC27	55622
tetratricopeptide repeat domain 3	TTC3	7267
tetratricopeptide repeat domain 30B	TTC30B	150737
tetratricopeptide repeat domain 33	TTC33	23548
tetratricopeptide repeat domain 35	TTC35	9694
tetratricopeptide repeat domain 37	TTC37	9652
tetratricopeptide repeat domain 39B	TTC39B	158219
tetratricopeptide repeat domain 5	TTC5	91875
tubulin tyrosine ligase-like family, member 7	TTLL7	79739
tubulin, gamma complex associated protein 5	TUBGCP5	114791
taurine upregulated 1 (non-protein coding)	TUG1	55000	1
twinfilin, actin-binding protein, homolog 1 (Drosophila)	TWF1	5756
TWIST neighbor	TWISTNB	221830
thioredoxin domain containing 16	TXNDC16	57544
thioredoxin domain containing 9	TXNDC9	10190
U2 small nuclear RNA auxiliary factor 1-like 4	U2AF1L4	199746	2
uveal autoantigen with coiled-coil domains and ankyrin repeats	UACA	55075
ubiquitin-like modifier activating enzyme 3	UBA3	9039
ubiquitin-like modifier activating enzyme 6	UBA6	55236
ubiquitin-conjugating enzyme E2G 1 (UBC7 homolog, yeast)	UBE2G1	7326	1
ubiquitin-conjugating enzyme E2H (UBC8 homolog, yeast)	UBE2H	7328
ubiquitin-conjugating enzyme E2Q family member 2	UBE2Q2	92912
ubiquitin-conjugating enzyme E2W (putative)	UBE2W	55284
ubiquitin-conjugating enzyme E2 variant 2	UBE2V2	7336
ubiquitin protein ligase E3A	UBE3A	7337	1
ubiquitin-like domain containing CTD phosphatase 1	UBLCP1	134510
ubiquitin protein ligase E3 component n-recognin 1	UBR1	197131
ubiquitin protein ligase E3 component n-recognin 3 (putative)	UBR3	130507
UBX domain protein 2A	UBXN2A	165324
UBX domain protein 4	UBXN4	23190
ubiquitin carboxyl-terminal esterase L3 (ubiquitin thiolesterase)	UCHL3	7347
ubiquitin carboxyl-terminal hydrolase L5	UCHL5	51377
ubiquitin-fold modifier 1	UFM1	51569
UFM1-specific peptidase 2	UFSP2	55325
UDP-glucose ceramide glucosyltransferase	UGCG	7357
UDP-glucose 6-dehydrogenase	UGDH	7358
UDP-glucose glycoprotein glucosyltransferase 2	UGGT2	55757
UDP-glucose pyrophosphorylase 2	UGP2	7360
ubiquitin interaction motif containing 1	UIMC1	51720
UPF2 regulator of nonsense transcripts homolog (yeast)	UPF2	26019
USO1 vesicle docking protein homolog (yeast)	USO1	8615
ubiquitin specific peptidase 1	USP1	7398	2
ubiquitin specific peptidase 12	USP12	219333
ubiquitin specific peptidase 14 (tRNA-guanine transglycosylase)	USP14	9097
ubiquitin specific peptidase 15	USP15	9958
ubiquitin specific peptidase 16	USP16	10600	1
ubiquitin specific peptidase 21	USP21	27005
ubiquitin specific peptidase 25	USP25	29761
ubiquitin specific peptidase 32	USP32	84669
ubiquitin specific peptidase 34	USP34	9736	1
ubiquitin specific peptidase 45	USP45	85015
ubiquitin specific peptidase 47	USP47	55031
ubiquitin specific peptidase 53	USP53	54532
ubiquitin specific peptidase 7 (herpes virus-associated)	USP7	7874
ubiquitin specific peptidase 8	USP8	9101
ubiquitin specific peptidase 9, X-linked	USP9X	8239	1
UTP11-like, U3 small nucleolar ribonucleoprotein, (yeast)	UTP11L	51118
UTP14, U3 small nucleolar ribonucleoprotein, homolog A (yeast)	UTP14A	10813
UTP18, small subunit (SSU) processome component, homolog (yeast)	UTP18	51096
UTP3, small subunit (SSU) processome component, homolog (S. cerevisiae)	UTP3	57050
UTP6, small subunit (SSU) processome component, homolog (yeast)	UTP6	55813
WW domain containing adaptor with coiled-coil	WAC	51322	3
vesicle-associated membrane protein 3 (cellubrevin)	VAMP3	9341
vesicle-associated membrane protein 4	VAMP4	8674
vesicle-associated membrane protein 7	VAMP7	6845
VAMP (vesicle-associated membrane protein)-associated protein A, 33kDa	VAPA	9218	2
wings apart-like homolog (Drosophila)	WAPAL	23063	2
vav 3 guanine nucleotide exchange factor	VAV3	10451	1
von Hippel-Lindau binding protein 1	VBP1	7411
WW domain binding protein 4 (formin binding protein 21)	WBP4	11193
WW domain binding protein 5	WBP5	51186
vascular cell adhesion molecule 1	VCAM1	7412
versican	VCAN	1462
WD repeat domain 43	WDR43	23160	1
WD repeat domain 44	WDR44	54521	1
WD repeat domain 47	WDR47	22911
WD repeat domain 67	WDR67	93594
WD repeat domain 76	WDR76	79968
WEE1 homolog (S. pombe)	WEE1	7465
VMA21 vacuolar H+-ATPase homolog (S. cerevisiae)	VMA21	203547
wingless-type MMTV integration site family, member 5A	WNT5A	7474
vacuolar protein sorting 13 homolog A (S. cerevisiae)	VPS13A	23230	2
vacuolar protein sorting 13 homolog C (S. cerevisiae)	VPS13C	54832	1
vacuolar protein sorting 26 homolog A (S. pombe)	VPS26A	9559
vacuolar protein sorting 35 homolog (S. cerevisiae)	VPS35	55737
vacuolar protein sorting 36 homolog (S. cerevisiae)	VPS36	51028
vacuolar protein sorting 37 homolog A (S. cerevisiae)	VPS37A	137492
vacuolar protein sorting 41 homolog (S. cerevisiae)	VPS41	27072
vacuolar protein sorting 4 homolog B (S. cerevisiae)	VPS4B	9525
vacuolar protein sorting 54 homolog (S. cerevisiae)	VPS54	51542
WD repeat and SOCS box-containing 1	WSB1	26118	2
Vps20-associated 1 homolog (S. cerevisiae)	VTA1	51534
WW domain containing E3 ubiquitin protein ligase 1	WWP1	11059
X-linked inhibitor of apoptosis	XIAP	331	1
X (inactive)-specific transcript (non-protein coding)	XIST	7503
xeroderma pigmentosum, complementation group A	XPA	7507
exportin 1 (CRM1 homolog, yeast)	XPO1	7514	1
X-ray repair complementing defective repair in Chinese hamster cells 4	XRCC4	7518
X-ray repair complementing defective repair in Chinese hamster cells 5 (double-strand-break rejoining)	XRCC5	7520
5'-3' exoribonuclease 1	XRN1	54464	1
5'-3' exoribonuclease 2	XRN2	22803	67
YY1 associated factor 2	YAF2	10138
Yip1 domain family, member 5	YIPF5	81555
YME1-like 1 (S. cerevisiae)	YME1L1	10730
YTH domain containing 1	YTHDC1	91746	3
YTH domain containing 2	YTHDC2	64848	1
YTH domain family, member 3	YTHDF3	253943	2
tyrosine 3-monooxygenase/tryptophan 5-monooxygenase activation protein, epsilon polypeptide	YWHAE	7531
tyrosine 3-monooxygenase/tryptophan 5-monooxygenase activation protein, zeta polypeptide	YWHAZ	7534
zinc binding alcohol dehydrogenase domain containing 2	ZADH2	284273
zinc finger and BTB domain containing 1	ZBTB1	22890
zinc finger and BTB domain containing 10	ZBTB10	65986
zinc finger and BTB domain containing 11	ZBTB11	27107
zinc finger and BTB domain containing 33	ZBTB33	10009
zinc finger and BTB domain containing 41	ZBTB41	360023
zinc finger and BTB domain containing 44	ZBTB44	29068	55
zinc finger and BTB domain containing 6	ZBTB6	10773	2
zinc finger and BTB domain containing 8 opposite strand	ZBTB8OS	339487
zinc finger CCCH-type containing 12C	ZC3H12C	85463
zinc finger CCCH-type containing 13	ZC3H13	23091
zinc finger CCCH-type containing 14	ZC3H14	79882
zinc finger CCCH-type containing 15	ZC3H15	55854
zinc finger CCCH-type containing 6	ZC3H6	376940	1
zinc finger CCCH-type containing 7A	ZC3H7A	29066
zinc finger, CCHC domain containing 10	ZCCHC10	54819
zinc finger, CCHC domain containing 11	ZCCHC11	23318	5
zinc finger, CCHC domain containing 9	ZCCHC9	84240
zinc finger CCHC-type and RNA binding motif 1	ZCRB1	85437
zinc finger, DHHC-type containing 13	ZDHHC13	54503
zinc finger, DHHC-type containing 17	ZDHHC17	23390	2
zinc finger, DHHC-type containing 2	ZDHHC2	51201
zinc finger, DHHC-type containing 20	ZDHHC20	253832	1
zinc finger E-box binding homeobox 1	ZEB1	6935	1
zinc finger E-box binding homeobox 2	ZEB2	9839
zinc finger, AN1-type domain 5	ZFAND5	7763	1
zinc finger protein 37 homolog (mouse)	ZFP37	7539	2
zinc finger protein 62 homolog (mouse)	ZFP62	643836
zinc finger protein 91 homolog (mouse)	ZFP91	80829
zinc finger RNA binding protein	ZFR	51663
zinc finger, FYVE domain containing 16	ZFYVE16	9765
zinc finger, FYVE domain containing 9	ZFYVE9	9372
zinc fingers and homeoboxes 1	ZHX1	11244
zinc metallopeptidase (STE24 homolog, S. cerevisiae)	ZMPSTE24	10269
zinc finger, MYM-type 2	ZMYM2	7750	1
zinc finger, MYM-type 4	ZMYM4	9202
zinc finger, MYM-type 5	ZMYM5	9205
zinc finger protein 107	ZNF107	51427
zinc finger protein 124	ZNF124	7678
zinc finger protein 131	ZNF131	7690
zinc finger protein 143	ZNF143	7702
zinc finger protein 146	ZNF146	7705
zinc finger protein 160	ZNF160	90338	2
zinc finger protein 229	ZNF229	7772
zinc finger protein 260	ZNF260	339324
zinc finger protein 280C	ZNF280C	55609	1
zinc finger protein 280D	ZNF280D	54816
zinc finger protein 322A	ZNF322A	79692	1
zinc finger protein 330	ZNF330	27309
zinc finger protein 347	ZNF347	84671
zinc finger protein 449	ZNF449	203523
zinc finger protein 451	ZNF451	26036	2
zinc finger protein 518A	ZNF518A	9849	1
zinc finger protein 528	ZNF528	84436
zinc finger protein 563	ZNF563	147837
zinc finger protein 627	ZNF627	199692
zinc finger protein 638	ZNF638	27332	1
zinc finger protein 654	ZNF654	55279
zinc finger protein 665	ZNF665	79788
zinc finger protein 667	ZNF667	63934	1
zinc finger protein 708	ZNF708	7562	1
zinc finger protein 780B	ZNF780B	163131
zinc finger protein 808	ZNF808	388558
zinc finger protein 816	ZNF816	125893
zinc finger protein 830	ZNF830	91603	2
zinc finger protein 841	ZNF841	284371	2
zinc finger, HIT-type containing 6	ZNHIT6	54680
zinc finger, RAN-binding domain containing 1	ZRANB1	54764
zinc finger, RAN-binding domain containing 2	ZRANB2	9406	2
zinc finger with UFM1-specific peptidase domain	ZUFSP	221302
zinc finger, ZZ-type containing 3	ZZZ3	26009
