# Supplementary material for: Plasma Cholesterol–Induced Lesion Networks Activated before Regression of Early, Mature, and Advanced Atherosclerosis
Source: PLoS Genet. 2014 Feb 27;10(2):e1004201. doi: 10.1371/journal.pgen.1004201 (PMC3937269; doi:10.1371/journal.pgen.1004201)
Supplement: Table S11 — Human orthologs for Regression reactive mouse genes at week 30. (XLSX) [file pgen.1004201.s013.xlsx]

## Sheet: Sheet1
Table S11. Human orthologs for Regression reactive mouse genes at week 30
Gene Title	Gene Symbol	Entrez Gene ID
antisense of IGF2R RNA (non-protein coding)	AIRN	100271873
annexin A8	ANXA8	653145
annexin A8-like 1	ANXA8L1	728113
annexin A8-like 2	ANXA8L2	244
aryl hydrocarbon receptor nuclear translocator-like	ARNTL	406
ATP synthase, H+ transporting, mitochondrial F0 complex, subunit C2 (subunit 9)	ATP5G2	517
chromosome 1 open reading frame 51	C1orf51	148523
cyclin B1	CCNB1	891
CD3g molecule, gamma (CD3-TCR complex)	CD3G	917
CD52 molecule	CD52	1043
CD5 molecule-like	CD5L	922
CD8a molecule	CD8A	925
CD8b molecule	CD8B	926
cytochrome c oxidase subunit VIIc	COX7C	1350
chemokine (C-X-C motif) receptor 4	CXCR4	7852
D site of albumin promoter (albumin D-box) binding protein	DBP	1628
deoxynucleotidyltransferase, terminal	DNTT	1791
histone cluster 1, H1b	HIST1H1B	3009
histone cluster 1, H2bd	HIST1H2BD	3017
histone cluster 1, H2bm	HIST1H2BM	8342
histone cluster 1, H2bn	HIST1H2BN	8341
lipocalin 2	LCN2	3934
lectin, galactoside-binding, soluble, 3	LGALS3	3958
matrix metallopeptidase 12 (macrophage elastase)	MMP12	4321
myosin, light chain 5, regulatory	MYL5	4636
myosin, light chain 7, regulatory	MYL7	58498
proteoglycan 4	PRG4	10216
prostaglandin-endoperoxide synthase 2 (prostaglandin G/H synthase and cyclooxygenase)	PTGS2	5743
recombination activating gene 1	RAG1	5896
ribosomal protein L13 pseudogene 12; ribosomal protein L13	RPL13	6137
ribosomal protein L15 pseudogene 22; ribosomal protein L15 pseudogene 18; ribosomal protein L15 pseudogene 17; ribosomal protein L15 pseudogene 3; ribosomal protein L15 pseudogene 7; ribosomal protein L15	RPL15	6138
ribosomal protein L23a pseudogene 63; ribosomal protein L23a pseudogene 75; ribosomal protein L23a pseudogene 37; ribosomal protein L23a pseudogene 65; ribosomal protein L23a pseudogene 43; ribosomal protein L23a pseudogene 44; ribosomal protein L23a	RPL23A	6147
ribosomal protein L29 pseudogene 9; ribosomal protein L29 pseudogene 12; ribosomal protein L29 pseudogene 11; ribosomal protein L29; ribosomal protein L29 pseudogene 26	RPL29	6159
ribosomal protein L37a	RPL37A	6168
ribosomal protein L7a pseudogene 70; ribosomal protein L7a; ribosomal protein L7a pseudogene 30; ribosomal protein L7a pseudogene 66; ribosomal protein L7a pseudogene 27; ribosomal protein L7a pseudogene 11; ribosomal protein L7a pseudogene 62	RPL7A	6130
ribosomal protein S23	RPS23	6228
ribosomal protein S28 pseudogene 6; ribosomal protein S28 pseudogene 9; ribosomal protein S28	RPS28	6234
ribosomal protein S4X pseudogene 6; ribosomal protein S4X pseudogene 13; ribosomal protein S4, X-linked	RPS4X	6191
ribosomal protein S4, Y-linked 1	RPS4Y1	6192
ribosomal protein S4, Y-linked 2	RPS4Y2	140032
S100 calcium binding protein A4	S100A4	6275
serum amyloid A1	SAA1	6288
serum amyloid A3 pseudogene	SAA3P	6290
serpin peptidase inhibitor, clade A (alpha-1 antiproteinase, antitrypsin), member 3	SERPINA3	12
secreted phosphoprotein 1	SPP1	6696
stathmin 1	STMN1	3925
TIMP metallopeptidase inhibitor 1	TIMP1	7076
topoisomerase (DNA) II alpha 170kDa	TOP2A	7153
vascular cell adhesion molecule 1	VCAM1	7412
