# Supplementary material for: Plasma Cholesterol–Induced Lesion Networks Activated before Regression of Early, Mature, and Advanced Atherosclerosis
Source: PLoS Genet. 2014 Feb 27;10(2):e1004201. doi: 10.1371/journal.pgen.1004201 (PMC3937269; doi:10.1371/journal.pgen.1004201)
Supplement: Table S12 — Human orthologs for Regression reactive mouse genes at week 40. (XLSX) [file pgen.1004201.s014.xlsx]

## Sheet: Sheet1
Table S12. Human orthologs for Regression reactive mouse genes at week 40
Gene Title	Gene Symbol	Entrez Gene ID
acetoacetyl-CoA synthetase	AACS	65985
ATP-binding cassette, sub-family A (ABC1), member 1	ABCA1	19
ATP-binding cassette, sub-family B (MDR/TAP), member 10	ABCB10	23456
ATP-binding cassette, sub-family B (MDR/TAP), member 8	ABCB8	11194
ATP-binding cassette, sub-family C (CFTR/MRP), member 3	ABCC3	8714
ATP-binding cassette, sub-family D (ALD), member 3	ABCD3	5825
ATP-binding cassette, sub-family G (WHITE), member 1	ABCG1	9619
ATP-binding cassette, sub-family G (WHITE), member 2	ABCG2	9429
abhydrolase domain containing 15	ABHD15	116236
abhydrolase domain containing 6	ABHD6	57406
actin binding LIM protein family, member 3	ABLIM3	22885
ankyrin repeat and BTB (POZ) domain containing 2	ABTB2	25841
acetyl-Coenzyme A acyltransferase 1	ACAA1	30
hypothetical LOC648603; acetyl-Coenzyme A acyltransferase 2	ACAA2	10449
acetyl-Coenzyme A carboxylase alpha	ACACA	31
acetyl-Coenzyme A carboxylase beta	ACACB	32
acyl-Coenzyme A dehydrogenase family, member 10	ACAD10	80724
nephronophthisis 3 (adolescent); acyl-Coenzyme A dehydrogenase family, member 11	ACAD11	84129
acyl-Coenzyme A dehydrogenase family, member 8	ACAD8	27034
acyl-Coenzyme A dehydrogenase, long chain	ACADL	33
acyl-Coenzyme A dehydrogenase, C-4 to C-12 straight chain	ACADM	34
acyl-Coenzyme A dehydrogenase, C-2 to C-3 short chain	ACADS	35
acetyl-Coenzyme A acetyltransferase 1	ACAT1	38
acetyl-Coenzyme A acetyltransferase 2	ACAT2	39
acyl-Coenzyme A binding domain containing 4	ACBD4	79777
ATP citrate lyase	ACLY	47
aconitase 1, soluble	ACO1	48
aconitase 2, mitochondrial	ACO2	50
acyl-CoA thioesterase 1	ACOT1	641371
acyl-CoA thioesterase 11	ACOT11	26027
acyl-CoA thioesterase 2	ACOT2	10965
acyl-CoA thioesterase 4; similar to peroxisomal long-chain acyl-coA thioesterase	ACOT4	122970
acyl-Coenzyme A oxidase 1, palmitoyl	ACOX1	51
acyl-CoA synthetase family member 2	ACSF2	80221
acyl-CoA synthetase family member 3	ACSF3	197322
acyl-CoA synthetase long-chain family member 1	ACSL1	2180
acyl-CoA synthetase long-chain family member 5	ACSL5	51703
acyl-CoA synthetase medium-chain family member 3	ACSM3	6296
acyl-CoA synthetase short-chain family member 1	ACSS1	84532
acyl-CoA synthetase short-chain family member 2	ACSS2	55902
acyl-CoA synthetase short-chain family member 3	ACSS3	79611
activin A receptor, type IC	ACVR1C	130399
ADAM metallopeptidase domain 10	ADAM10	102
ADAM metallopeptidase domain 8	ADAM8	101
ADAM metallopeptidase with thrombospondin type 1 motif, 1	ADAMTS1	9510
ArfGAP with dual PH domains 2	ADAP2	55803
aarF domain containing kinase 1	ADCK1	57143
adenylate cyclase 10 (soluble)	ADCY10	55811
alcohol dehydrogenase, iron containing, 1	ADHFE1	137872
adiponectin, C1Q and collagen domain containing	ADIPOQ	9370
adiponectin receptor 2	ADIPOR2	79602
adenosine A1 receptor	ADORA1	134
adenosine A2a receptor	ADORA2A	135
adrenergic, alpha-1A-, receptor	ADRA1A	148
adrenergic, beta-3-, receptor	ADRB3	155
adrenergic, beta, receptor kinase 2	ADRBK2	157
chromosome 6 open reading frame 105	ADTRP	84830
amino-terminal enhancer of split	AES	166
actin filament associated protein 1	AFAP1	60312
AFG3 ATPase family gene 3-like 2 (yeast)	AFG3L2	10939
amylo-1, 6-glucosidase, 4-alpha-glucanotransferase	AGL	178
1-acylglycerol-3-phosphate O-acyltransferase 2 (lysophosphatidic acid acyltransferase, beta)	AGPAT2	10555
1-acylglycerol-3-phosphate O-acyltransferase 3	AGPAT3	56894
1-acylglycerol-3-phosphate O-acyltransferase 6 (lysophosphatidic acid acyltransferase, zeta)	AGPAT6	137964
1-acylglycerol-3-phosphate O-acyltransferase 9	AGPAT9	84803
allograft inflammatory factor 1	AIF1	199
apoptosis-inducing factor, mitochondrion-associated, 1	AIFM1	9131
apoptosis-inducing factor, mitochondrion-associated, 2	AIFM2	84883
absent in melanoma 2	AIM2	9447
adenylate kinase 2	AK2	204
A kinase (PRKA) anchor protein 1	AKAP1	8165
v-akt murine thymoma viral oncogene homolog 2	AKT2	208
aminolevulinate, delta-, dehydratase	ALAD	210
albumin	ALB	213
aldehyde dehydrogenase 1 family, member A1	ALDH1A1	216
aldehyde dehydrogenase 1 family, member L1	ALDH1L1	10840
aldehyde dehydrogenase 2 family (mitochondrial)	ALDH2	217
aldehyde dehydrogenase 3 family, member B2	ALDH3B2	222
aldehyde dehydrogenase 4 family, member A1	ALDH4A1	8659
aldehyde dehydrogenase 5 family, member A1	ALDH5A1	7915
aldehyde dehydrogenase 6 family, member A1	ALDH6A1	4329
aldehyde dehydrogenase 9 family, member A1	ALDH9A1	223
aldolase A, fructose-bisphosphate	ALDOA	226
aldolase B, fructose-bisphosphate	ALDOB	229
asparagine-linked glycosylation 12, alpha-1,6-mannosyltransferase homolog (S. cerevisiae)	ALG12	79087
arachidonate 5-lipoxygenase-activating protein	ALOX5AP	241
alpha-methylacyl-CoA racemase	AMACR	23600
alpha-1-microglobulin/bikunin precursor	AMBP	259
Alport syndrome, mental retardation, midface hypoplasia and elliptocytosis chromosomal region gene 1	AMMECR1	9949
amylase, alpha 1A	AMY1A	276
amylase, alpha 1B	AMY1B	277
amylase, alpha 1C	AMY1C	278
amylase, alpha 2A (pancreatic)	AMY2A	279
amylase, alpha 2B (pancreatic)	AMY2B	280
angiopoietin-like 4	ANGPTL4	51129
ankyrin repeat domain 23	ANKRD23	200539
ankyrin repeat domain 5	ANKRD5	63926
alanyl (membrane) aminopeptidase	ANPEP	290
annexin A1	ANXA1	301
annexin A4	ANXA4	307
annexin A8	ANXA8	653145
annexin A8-like 1	ANXA8L1	728113
annexin A8-like 2	ANXA8L2	244
acyloxyacyl hydrolase (neutrophil)	AOAH	313
amyloid beta (A4) precursor protein-binding, family A, member 3	APBA3	9546
amyloid beta (A4) precursor protein-binding, family B, member 1 interacting protein	APBB1IP	54518
APEX nuclease (apurinic/apyrimidinic endonuclease) 2	APEX2	27301
anterior pharynx defective 1 homolog A (C. elegans)	APH1A	51107
apolipoprotein A-II	APOA2	336
apolipoprotein B mRNA editing enzyme, catalytic polypeptide 1	APOBEC1	339
apolipoprotein C-I	APOC1	341
apolipoprotein C-I pseudogene 1	APOC1P1	342
apolipoprotein C-III	APOC3	345
hypothetical LOC100129500; apolipoprotein E	APOE	348
apolipoprotein O	APOO	79135
aquaporin 7	AQP7	364
aquaporin 7 pseudogene 1	AQP7P1	375719
Rho GTPase activating protein 11A	ARHGAP11A	9824
Rho GTPase activating protein 11B	ARHGAP11B	89839
Rho GTPase activating protein 25	ARHGAP25	9938
Rho GTPase activating protein 26	ARHGAP26	23092
Rho GTPase activating protein 30	ARHGAP30	257106
Rho GTPase activating protein 9	ARHGAP9	64333
Rho GDP dissociation inhibitor (GDI) beta	ARHGDIB	397
Rho guanine nucleotide exchange factor (GEF) 12	ARHGEF12	23365
ADP-ribosylation factor-like 11	ARL11	115761
armadillo repeat containing 6	ARMC6	93436
similar to hCG1792883	ARMCX4	100131755
aryl hydrocarbon receptor nuclear translocator-like	ARNTL	406
actin related protein 2/3 complex, subunit 5, 16kDa	ARPC5	10092
arrestin, beta 2	ARRB2	409
arrestin domain containing 3	ARRDC3	57561
ankyrin repeat and SOCS box-containing 2	ASB2	51676
asparagine synthetase	ASNS	440
asparaginase homolog (S. cerevisiae)	ASPG	374569
asporin	ASPN	54829
ATPase family, AAA domain containing 2	ATAD2	29028
ATPase family, AAA domain containing 3A	ATAD3A	55210
similar to AAA-ATPase TOB3; ATPase family, AAA domain containing 3B	ATAD3B	83858
ATPase family, AAA domain containing 3C	ATAD3C	219293
ATG4 autophagy related 4 homolog D (S. cerevisiae)	ATG4D	84971
ATPase, class V, type 10D	ATP10D	57205
ATPase, Na+/K+ transporting, alpha 2 (+) polypeptide	ATP1A2	477
ATPase, Na+/K+ transporting, beta 1 polypeptide	ATP1B1	481
ATPase, Ca++ transporting, plasma membrane 1	ATP2B1	490
ATP synthase, H+ transporting, mitochondrial F1 complex, alpha subunit 1, cardiac muscle	ATP5A1	498
ATP synthase, H+ transporting, mitochondrial F1 complex, beta polypeptide	ATP5B	506
ATP synthase, H+ transporting, mitochondrial F1 complex, delta subunit	ATP5D	513
ATPase, H+ transporting, lysosomal 38kDa, V0 subunit d2	ATP6V0D2	245972
ATPase, H+ transporting, lysosomal 56/58kDa, V1 subunit B2	ATP6V1B2	526
ATP synthase mitochondrial F1 complex assembly factor 2	ATPAF2	91647
ataxin 2	ATXN2	6311
AU RNA binding protein/enoyl-Coenzyme A hydratase	AUH	549
beta-1,3-N-acetylgalactosaminyltransferase 1 (globoside blood group)	B3GALNT1	8706
UDP-Gal:betaGlcNAc beta 1,3-galactosyltransferase, polypeptide 2	B3GALT2	8707
UDP-Gal:betaGlcNAc beta 1,4- galactosyltransferase, polypeptide 5	B4GALT5	9334
UDP-Gal:betaGlcNAc beta 1,4- galactosyltransferase, polypeptide 6	B4GALT6	9331
BCL2-associated athanogene 4	BAG4	9530
B-cell receptor-associated protein 29	BCAP29	55973
branched chain aminotransferase 2, mitochondrial	BCAT2	587
butyrylcholinesterase	BCHE	590
branched chain keto acid dehydrogenase E1, alpha polypeptide	BCKDHA	593
branched chain keto acid dehydrogenase E1, beta polypeptide	BCKDHB	594
branched chain ketoacid dehydrogenase kinase	BCKDK	10295
BCL2-related protein A1	BCL2A1	597
BCL2-like 11 (apoptosis facilitator)	BCL2L11	10018
BCL2-like 13 (apoptosis facilitator)	BCL2L13	23786
BCS1-like (yeast)	BCS1L	617
3-hydroxybutyrate dehydrogenase, type 1	BDH1	622
blocked early in transport 1 homolog (S. cerevisiae)-like	BET1L	51272
brain expressed, X-linked 1	BEX1	55859
brain expressed X-linked 2	BEX2	84707
bone gamma-carboxyglutamate (gla) protein	BGLAP	632
basic helix-loop-helix family, member e40	BHLHE40	8553
betaine-homocysteine methyltransferase	BHMT	635
B-cell linker	BLNK	29760
bone morphogenetic protein 4	BMP4	652
bone morphogenetic protein 6	BMP6	654
BMX non-receptor tyrosine kinase	BMX	660
similar to bolA-like 3; bolA homolog 3 (E. coli)	BOLA3	388962
block of proliferation 1	BOP1	23246
3'(2'), 5'-bisphosphate nucleotidase 1	BPNT1	10380
Bernardinelli-Seip congenital lipodystrophy 2 (seipin)	BSCL2	26580
bone marrow stromal cell antigen 1	BST1	683
NPC-A-7; bone marrow stromal cell antigen 2	BST2	684
B-cell translocation gene 1, anti-proliferative	BTG1	694
Bruton agammaglobulinemia tyrosine kinase	BTK	695
butyrophilin-like 9	BTNL9	153579
budding uninhibited by benzimidazoles 1 homolog beta (yeast)	BUB1B	701
bystin-like	BYSL	705
chromosome 10 open reading frame 2	C10orf2	56652
chromosome 10 open reading frame 54	C10orf54	64115
chromosome 11 open reading frame 54	C11orf54	28970
chromosome 11 open reading frame 86	C11orf86	254439
chromosome 12 open reading frame 73	C12orf73	728568
chromosome 14 open reading frame 149	C14orf149	112849
chromosome 14 open reading frame 180	C14orf180	400258
chromosome 15 open reading frame 48	C15orf48	84419
chromosome 16 open reading frame 5	C16orf5	29965
chromosome 17 open reading frame 39	C17orf39	79018
chromosome 17 open reading frame 58	C17orf58	284018
chromosome 18 open reading frame 54	C18orf54	162681
chromosome 19 open reading frame 12	C19orf12	83636
chromosome 19 open reading frame 38	C19orf38	255809
chromosome 19 open reading frame 63	C19orf63	284361
hepatocellular carcinoma-associated gene TD26	C19orf80	55908
chromosome 1 open reading frame 198	C1orf198	84886
chromosome 1 open reading frame 51	C1orf51	148523
complement component 1, q subcomponent, A chain	C1QA	712
complement component 1, q subcomponent, B chain	C1QB	713
complement component 1, q subcomponent, C chain	C1QC	714
C1q and tumor necrosis factor related protein 3	C1QTNF3	114899
C1q and tumor necrosis factor related protein 9	C1QTNF9	338872
C1q and tumor necrosis factor related protein 9B	C1QTNF9B	387911
complement component 1, s subcomponent	C1S	716
chromosome 20 open reading frame 194	C20orf194	25943
chromosome 20 open reading frame 27	C20orf27	54976
chromosome 20 open reading frame 3	C20orf3	57136
chromosome 21 open reading frame 33	C21orf33	8209
chromosome 21 open reading frame 7	C21orf7	56911
complement component 3a receptor 1	C3AR1	719
chromosome 3 open reading frame 45	C3orf45	132228
complement component 4A (Rodgers blood group)	C4A	720
complement component 4B (Chido blood group)	C4B	721
complement component 5a receptor 1	C5AR1	728
chromosome 6 open reading frame 136	C6orf136	221545
chromosome 6 open reading frame 62	C6orf62	81688
chromosome 8 open reading frame 34	C8orf34	116328
chromosome 8 open reading frame 4	C8orf4	56892
chromosome 8 open reading frame 40	C8orf40	114926
chromosome 8 open reading frame 42	C8orf42	157695
chromosome 8 open reading frame 84	C8orf84	157869
chromosome 9 open reading frame 142	C9orf142	286257
chromosome 9 open reading frame 3	C9orf3	84909
chromosome 9 open reading frame 41	C9orf41	138199
carbonic anhydrase IV	CA4	762
inactivation escape 2 (non-protein coding); carbonic anhydrase VB, mitochondrial	CA5B	11238
capping protein (actin filament), gelsolin-like	CAPG	822
capping protein (actin filament) muscle Z-line, alpha 1	CAPZA1	829
caspase recruitment domain family, member 16	CARD16	114769
caspase recruitment domain family, member 17	CARD17	440068
caspase recruitment domain family, member 18	CARD18	59082
caspase 1, apoptosis-related cysteine peptidase (interleukin 1, beta, convertase)	CASP1	834
caspase 4, apoptosis-related cysteine peptidase	CASP4	837
caspase 5, apoptosis-related cysteine peptidase	CASP5	838
calsequestrin 1 (fast-twitch, skeletal muscle)	CASQ1	844
chromobox homolog 4 (Pc class homolog, Drosophila)	CBX4	8535
cysteine conjugate-beta lyase 2	CCBL2	56267
coiled-coil domain containing 101	CCDC101	112869
coiled-coil domain containing 109B	CCDC109B	55013
coiled-coil domain containing 117	CCDC117	150275
coiled-coil domain containing 69	CCDC69	26112
chemokine (C-C motif) ligand 13	CCL13	6357
chemokine (C-C motif) ligand 14	CCL14	6358
chemokine (C-C motif) ligand 15	CCL15	6359
chemokine (C-C motif) ligand 18 (pulmonary and activation-regulated)	CCL18	6362
chemokine (C-C motif) ligand 19	CCL19	6363
chemokine (C-C motif) ligand 2	CCL2	6347
chemokine (C-C motif) ligand 23	CCL23	6368
chemokine (C-C motif) ligand 3	CCL3	6348
chemokine (C-C motif) ligand 3-like 1	CCL3L1	6349
chemokine (C-C motif) ligand 3-like 3	CCL3L3	414062
chemokine (C-C motif) ligand 8	CCL8	6355
cyclin A2	CCNA2	890
cyclin B1	CCNB1	891
cyclin B2	CCNB2	9133
cyclin G2	CCNG2	901
chemokine (C-C motif) receptor 2	CCR2	729230
chemokine (C-C motif) receptor 5	CCR5	1234
chemokine (C-C motif) receptor 9	CCR9	10803
CD109 molecule	CD109	135228
CD14 molecule	CD14	929
CD163 molecule	CD163	9332
CD163 molecule-like 1	CD163L1	283316
CD180 molecule	CD180	4064
CD1b molecule	CD1B	910
CD1d molecule	CD1D	912
CD1e molecule	CD1E	913
CD200 receptor 1	CD200R1	131450
CD200 receptor 1-like	CD200R1L	344807
CD24 molecule; CD24 molecule-like 4	CD24	100133941
CD300a molecule	CD300A	11314
CD300 molecule-like family member b	CD300LB	124599
CD300 molecule-like family member d	CD300LD	100131439
CD300 molecule-like family member f	CD300LF	146722
CD300 molecule-like family member g	CD300LG	146894
CD33 molecule	CD33	945
CD37 molecule	CD37	951
CD38 molecule	CD38	952
CD4 molecule	CD4	920
CD47 molecule	CD47	961
CD48 molecule	CD48	962
CD52 molecule	CD52	1043
CD53 molecule	CD53	963
CD5 molecule-like	CD5L	922
CD63 molecule	CD63	967
CD68 molecule	CD68	968
CD80 molecule	CD80	941
CD83 molecule	CD83	9308
CD84 molecule	CD84	8832
CD86 molecule	CD86	942
CD8a molecule	CD8A	925
CD8b molecule	CD8B	926
CD93 molecule	CD93	22918
cell division cycle associated 7-like	CDCA7L	55536
cyclin-dependent kinase inhibitor 3	CDKN3	1033
cerebral dopamine neurotrophic factor	CDNF	441549
cysteine dioxygenase, type I	CDO1	1036
CDP-diacylglycerol synthase (phosphatidate cytidylyltransferase) 1	CDS1	1040
CCAAT/enhancer binding protein (C/EBP), alpha	CEBPA	1050
CCAAT/enhancer binding protein (C/EBP), delta	CEBPD	1052
cat eye syndrome chromosome region, candidate 2	CECR2	27443
LAG1 homolog, ceramide synthase 6	CERS6	253782
complement factor I	CFI	3426
chondroadherin	CHAD	1101
coiled-coil-helix-coiled-coil-helix domain containing 10	CHCHD10	400916
coiled-coil-helix-coiled-coil-helix domain containing 3	CHCHD3	54927
coiled-coil-helix-coiled-coil-helix domain containing 4	CHCHD4	131474
chromatin modifying protein 1B	CHMP1B	57132
choline phosphotransferase 1	CHPT1	56994
cytokine induced apoptosis inhibitor 1; cytokine induced apoptosis inhibitor 1 pseudogene	CIAPIN1	57019
calcium and integrin binding family member 2	CIB2	10518
cell death-inducing DFFA-like effector a	CIDEA	1149
cell death-inducing DFFA-like effector c	CIDEC	63924
chloride channel accessory 3 (pseudogene)	CLCA3P	9629
C-type lectin domain family 12, member A; C-type lectin domain family 12, member B	CLEC12A	160364
C-type lectin domain family 14, member A	CLEC14A	161198
C-type lectin domain family 1, member B	CLEC1B	51266
C-type lectin domain family 3, member A	CLEC3A	10143
C-type lectin domain family 4, member A	CLEC4A	50856
C-type lectin domain family 4, member C	CLEC4C	170482
C-type lectin domain family 4, member D	CLEC4D	338339
C-type lectin domain family 5, member A	CLEC5A	23601
C-type lectin domain family 6, member A	CLEC6A	93978
C-type lectin domain family 7, member A	CLEC7A	64581
chloride intracellular channel 5	CLIC5	53405
ClpB caseinolytic peptidase B homolog (E. coli)	CLPB	81570
ClpP caseinolytic peptidase, ATP-dependent, proteolytic subunit homolog (E. coli)	CLPP	8192
citrate lyase beta like	CLYBL	171425
CKLF-like MARVEL transmembrane domain containing 5	CMTM5	116173
cyclin M2	CNNM2	54805
contactin associated protein 1	CNTNAP1	8506
chromosome 2 open reading frame 64	COA5	493753
Coenzyme A synthase	COASY	80347
collagen, type V, alpha 2	COL5A2	1290
collagen, type VIII, alpha 1	COL8A1	1295
coenzyme Q10 homolog A (S. cerevisiae)	COQ10A	93058
coenzyme Q5 homolog, methyltransferase (S. cerevisiae)	COQ5	84274
coenzyme Q6 homolog, monooxygenase (S. cerevisiae)	COQ6	51004
coenzyme Q9 homolog (S. cerevisiae)	COQ9	57017
coronin, actin binding protein, 1A	CORO1A	11151
coronin, actin binding protein, 2A	CORO2A	7464
coactosin-like 1 (Dictyostelium)	COTL1	23406
COX10 homolog, cytochrome c oxidase assembly protein, heme A: farnesyltransferase (yeast)	COX10	1352
COX15 homolog, cytochrome c oxidase assembly protein (yeast)	COX15	1355
cytochrome c oxidase subunit Vb	COX5B	1329
cytochrome c oxidase subunit VIIa polypeptide 1 (muscle)	COX7A1	1346
cytochrome c oxidase subunit VIIIB, pseudogene	COX8BP	404544
carboxypeptidase A3 (mast cell)	CPA3	1359
cytoplasmic polyadenylation element binding protein 3	CPEB3	22849
choline kinase beta; carnitine palmitoyltransferase 1B (muscle)	CPT1B	1375
carnitine palmitoyltransferase 2	CPT2	1376
cellular retinoic acid binding protein 2	CRABP2	1382
carnitine acetyltransferase	CRAT	1384
cysteine-rich with EGF-like domains 1	CRELD1	78987
cysteine-rich with EGF-like domains 2	CRELD2	79174
cysteine-rich secretory protein LCCL domain containing 2	CRISPLD2	83716
cardiolipin synthase 1	CRLS1	54675
cryptochrome 1 (photolyase-like)	CRY1	1407
citrate synthase	CS	1431
cysteine sulfinic acid decarboxylase	CSAD	51380
colony stimulating factor 1 receptor	CSF1R	1436
colony stimulating factor 2 receptor, alpha, low-affinity (granulocyte-macrophage)	CSF2RA	1438
colony stimulating factor 2 receptor, beta, low-affinity (granulocyte-macrophage)	CSF2RB	1439
chondroitin sulfate proteoglycan 4	CSPG4	1464
chondroitin sulfate proteoglycan 4 pseudogene 1, Y-linked	CSPG4P1Y	114758
cystatin B (stefin B)	CSTB	1476
collagen triple helix repeat containing 1	CTHRC1	115908
cathepsin C	CTSC	1075
cathepsin F	CTSF	8722
cathepsin H	CTSH	1512
cathepsin K	CTSK	1513
cathepsin L1	CTSL1	1514
cathepsin L2	CTSL2	1515
cathepsin S	CTSS	1520
chemokine (C-X3-C motif) ligand 1	CX3CL1	6376
coxsackie virus and adenovirus receptor pseudogene 2; coxsackie virus and adenovirus receptor	CXADR	1525
chemokine (C-X-C motif) ligand 13	CXCL13	10563
chemokine (C-X-C motif) ligand 16	CXCL16	58191
chemokine (C-X-C motif) receptor 4	CXCR4	7852
cytochrome b5 type B (outer mitochondrial membrane)	CYB5B	80777
cytochrome b5 domain containing 2	CYB5D2	124936
cytochrome b-245, alpha polypeptide	CYBA	1535
cytochrome b-245, beta polypeptide	CYBB	1536
cytochrome c-1	CYC1	1537
cytochrome c, somatic	CYCS	54205
cytoplasmic FMR1 interacting protein 2	CYFIP2	26999
cytochrome P450, family 1, subfamily B, polypeptide 1	CYP1B1	1545
cytochrome P450, family 2, subfamily B, polypeptide 6	CYP2B6	1555
cytochrome P450, family 2, subfamily B, polypeptide 7 pseudogene 1	CYP2B7P1	1556
cytochrome P450, family 2, subfamily D, polypeptide 6	CYP2D6	1565
cytochrome P450, family 2, subfamily D, polypeptide 7 pseudogene 1	CYP2D7P1	1564
cytochrome P450, family 2, subfamily U, polypeptide 1	CYP2U1	113612
cytochrome P450, family 4, subfamily A, polypeptide 11	CYP4A11	1579
cytochrome P450, family 4, subfamily A, polypeptide 22	CYP4A22	284541
cytochrome P450, family 4, subfamily F, polypeptide 3	CYP4F3	4051
cytochrome P450, family 51, subfamily A, polypeptide 1	CYP51A1	1595
cytohesin 1	CYTH1	9267
cytohesin 4	CYTH4	27128
cytohesin 1 interacting protein	CYTIP	9595
diacylglycerol lipase, alpha	DAGLA	747
diacylglycerol lipase, beta	DAGLB	221955
DBF4 homolog (S. cerevisiae)	DBF4	10926
diazepam binding inhibitor (GABA receptor modulator, acyl-Coenzyme A binding protein)	DBI	1622
D site of albumin promoter (albumin D-box) binding protein	DBP	1628
dihydrolipoamide branched chain transacylase E2	DBT	1629
doublecortin-like kinase 1	DCLK1	9201
DCN1, defective in cullin neddylation 1, domain containing 2 (S. cerevisiae)	DCUN1D2	55208
dimethylarginine dimethylaminohydrolase 1	DDAH1	23576
DDHD domain containing 2	DDHD2	23259
2,4-dienoyl CoA reductase 1, mitochondrial	DECR1	1666
Der1-like domain family, member 1	DERL1	79139
diacylglycerol O-acyltransferase homolog 1 (mouse)	DGAT1	8694
diacylglycerol O-acyltransferase homolog 2 (mouse)	DGAT2	84649
24-dehydrocholesterol reductase	DHCR24	1718
dihydrodiol dehydrogenase (dimeric)	DHDH	27294
dehydrogenase/reductase (SDR family) member 3	DHRS3	9249
dehydrogenase/reductase (SDR family) member 4	DHRS4	10901
dehydrogenase/reductase (SDR family) member 4 like 1	DHRS4L1	728635
dehydrogenase/reductase (SDR family) member 4 like 2	DHRS4L2	317749
dehydrogenase/reductase (SDR family) member 7	DHRS7	51635
dehydrogenase/reductase (SDR family) member 7B	DHRS7B	25979
deiodinase, iodothyronine, type II	DIO2	1734
DIS3 mitotic control homolog (S. cerevisiae)-like	DIS3L	115752
dihydrolipoamide S-acetyltransferase	DLAT	1737
dihydrolipoamide dehydrogenase	DLD	1738
dihydrolipoamide S-succinyltransferase (E2 component of 2-oxo-glutarate complex); dihydrolipoamide S-succinyltransferase pseudogene (E2 component of 2-oxo-glutarate complex)	DLST	1743
DnaJ (Hsp40) homolog, subfamily A, member 3	DNAJA3	9093
DnaJ (Hsp40) homolog, subfamily B, member 2	DNAJB2	3300
DnaJ (Hsp40) homolog, subfamily B, member 5	DNAJB5	25822
DnaJ (Hsp40) homolog, subfamily C, member 10	DNAJC10	54431
DnaJ (Hsp40) homolog, subfamily C, member 11	DNAJC11	55735
DnaJ (Hsp40) homolog, subfamily C, member 28	DNAJC28	54943
deoxyribonuclease I-like 1	DNASE1L1	1774
deoxyribonuclease II, lysosomal	DNASE2	1777
deoxynucleotidyltransferase, terminal	DNTT	1791
dedicator of cytokinesis 2	DOCK2	1794
dipeptidase 2	DPEP2	64174
dihydropyrimidine dehydrogenase	DPYD	1806
deltex homolog 2 (Drosophila)	DTX2	113878
DTX2P1-UPK3BP1-PMS2P11 readthrough (non-protein coding)	DTX2P1-UPK3BP1-PMS2P11	441263
dihydrouridine synthase 2-like, SMM1 homolog (S. cerevisiae)	DUS2L	54920
dual specificity phosphatase 10	DUSP10	11221
dual specificity phosphatase 4	DUSP4	1846
dishevelled, dsh homolog 2 (Drosophila)	DVL2	1856
early B-cell factor 2	EBF2	64641
early B-cell factor 3	EBF3	253738
enoyl Coenzyme A hydratase 1, peroxisomal	ECH1	1891
enoyl Coenzyme A hydratase domain containing 1	ECHDC1	55862
enoyl Coenzyme A hydratase domain containing 3	ECHDC3	79746
enoyl Coenzyme A hydratase, short chain, 1, mitochondrial	ECHS1	1892
ECSIT homolog (Drosophila)	ECSIT	51295
epithelial cell transforming sequence 2 oncogene	ECT2	1894
enhancer of mRNA decapping 4	EDC4	23644
endothelin 1	EDN1	1906
EF-hand domain family, member D1	EFHD1	80303
ephrin-B1	EFNB1	1947
enoyl-Coenzyme A, hydratase/3-hydroxyacyl Coenzyme A dehydrogenase	EHHADH	1962
eukaryotic translation initiation factor 4E family member 3	EIF4E3	317649
engulfment and cell motility 1	ELMO1	9844
ELMO/CED-12 domain containing 3	ELMOD3	84173
elongation of very long chain fatty acids (FEN1/Elo2, SUR4/Elo3, yeast)-like 3	ELOVL3	83401
ELOVL family member 5, elongation of long chain fatty acids (FEN1/Elo2, SUR4/Elo3-like, yeast)	ELOVL5	60481
ELOVL family member 6, elongation of long chain fatty acids (FEN1/Elo2, SUR4/Elo3-like, yeast)	ELOVL6	79071
EGF, latrophilin and seven transmembrane domain containing 1	ELTD1	64123
endomucin	EMCN	51705
elastin microfibril interfacer 2	EMILIN2	84034
echinoderm microtubule associated protein like 2	EML2	24139
egf-like module containing, mucin-like, hormone receptor-like 1	EMR1	2015
enolase 1, (alpha)	ENO1	2023
ectonucleoside triphosphate diphosphohydrolase 2	ENTPD2	954
ectonucleoside triphosphate diphosphohydrolase 4	ENTPD4	9583
ectonucleoside triphosphate diphosphohydrolase 5	ENTPD5	957
ectonucleoside triphosphate diphosphohydrolase 6 (putative function)	ENTPD6	955
Era G-protein-like 1 (E. coli)	ERAL1	26284
v-erb-a erythroblastic leukemia viral oncogene homolog 4 (avian)	ERBB4	2066
esterase D/formylglutathione hydrolase	ESD	2098
estrogen-related receptor alpha	ESRRA	2101
electron-transfer-flavoprotein, beta polypeptide	ETFB	2109
electron-transferring-flavoprotein dehydrogenase	ETFDH	2110
ecotropic viral integration site 2B	EVI2B	2124
exosome component 4	EXOSC4	54512
coagulation factor XIII, A1 polypeptide	F13A1	2162
coagulation factor III (thromboplastin, tissue factor)	F3	2152
fatty acid binding protein 1, liver	FABP1	2168
fatty acid binding protein 3, muscle and heart (mammary-derived growth inhibitor)	FABP3	2170
fatty acid desaturase 3	FADS3	3995
fumarylacetoacetate hydrolase (fumarylacetoacetase)	FAH	2184
hypothetical protein LOC100133632; family with sequence similarity 101, member B	FAM101B	359845
family with sequence similarity 105, member A	FAM105A	54491
family with sequence similarity 107, member A	FAM107A	11170
family with sequence similarity 110, member B	FAM110B	90362
family with sequence similarity 111, member A	FAM111A	63901
family with sequence similarity 111, member B	FAM111B	374393
family with sequence similarity 120C	FAM120C	54954
family with sequence similarity 134, member C	FAM134C	162427
family with sequence similarity 136, member A	FAM136A	84908
family with sequence similarity 173, member B	FAM173B	134145
chromosome 18 open reading frame 19	FAM210A	125228
chromosome 10 open reading frame 58; chromosome 10 open reading frame 57	FAM213A	84293
family with sequence similarity 3, member C	FAM3C	10447
family with sequence similarity 69, member B	FAM69B	138311
family with sequence similarity 73, member B	FAM73B	84895
family with sequence similarity 82, member A2	FAM82A2	55177
Fanconi anemia, complementation group L	FANCL	55120
Fas (TNF receptor superfamily, member 6)	FAS	355
fatty acid synthase	FASN	2194
Fas-activated serine/threonine kinase	FASTK	10922
FAST kinase domains 1	FASTKD1	79675
fibulin 2	FBLN2	2199
fibulin 7	FBLN7	129804
fructose-1,6-bisphosphatase 1	FBP1	2203
fructose-1,6-bisphosphatase 2	FBP2	8789
F-box and leucine-rich repeat protein 22	FBXL22	283807
F-box and WD repeat domain containing 10; similar to FBXW10 protein	FBXW10	10517
Fc fragment of IgE, high affinity I, receptor for; gamma polypeptide	FCER1G	2207
Fc fragment of IgG, low affinity IIa, receptor (CD32)	FCGR2A	2212
Fc fragment of IgG, low affinity IIb, receptor (CD32)	FCGR2B	2213
Fc fragment of IgG, low affinity IIc, receptor for (CD32) (gene/pseudogene)	FCGR2C	9103
Fc fragment of IgG, low affinity IIIa, receptor (CD16a)	FCGR3A	2214
Fc fragment of IgG, low affinity IIIb, receptor (CD16b)	FCGR3B	2215
farnesyl diphosphate synthase (farnesyl pyrophosphate synthetase, dimethylallyltranstransferase, geranyltranstransferase)	FDPS	2224
fumarate hydratase	FH	2271
fat storage-inducing transmembrane protein 2	FITM2	128486
FK506 binding protein 4, 59kDa	FKBP4	2288
FK506 binding protein 5	FKBP5	2289
fibronectin leucine rich transmembrane protein 2	FLRT2	23768
formin 1	FMN1	342184
flavin containing monooxygenase 3	FMO3	2328
fructosamine 3 kinase	FN3K	64122
fructosamine 3 kinase related protein	FN3KRP	79672
fibronectin type III domain containing 1	FNDC1	84624
folate receptor 2 (fetal)	FOLR2	2350
folate receptor 3 (gamma)	FOLR3	2352
FAD-dependent oxidoreductase domain containing 1	FOXRED1	55572
FERM domain containing 4A	FRMD4A	55691
FERM domain containing 4B	FRMD4B	23150
follistatin-like 3 (secreted glycoprotein)	FSTL3	10272
similar to ferritin, light polypeptide; ferritin, light polypeptide	FTL	2512
fucosidase, alpha-L- 2, plasma	FUCA2	2519
FXYD domain containing ion transport regulator 5	FXYD5	53827
FYN binding protein (FYB-120/130)	FYB	2533
glucose-6-phosphate dehydrogenase	G6PD	2539
growth arrest and DNA-damage-inducible, alpha	GADD45A	1647
galactosylceramidase	GALC	2581
UDP-N-acetyl-alpha-D-galactosamine:polypeptide N-acetylgalactosaminyltransferase 6 (GalNAc-T6)	GALNT6	11226
UDP-N-acetyl-alpha-D-galactosamine:polypeptide N-acetylgalactosaminyltransferase 7 (GalNAc-T7)	GALNT7	51809
UDP-N-acetyl-alpha-D-galactosamine:polypeptide N-acetylgalactosaminyltransferase-like 1	GALNTL1	57452
glucan (1,4-alpha-), branching enzyme 1	GBE1	2632
guanylate binding protein 5	GBP5	115362
group-specific component (vitamin D binding protein)	GC	2638
glutaryl-Coenzyme A dehydrogenase	GCDH	2639
glucosaminyl (N-acetyl) transferase 1, core 2 (beta-1,6-N-acetylglucosaminyltransferase)	GCNT1	2650
guanine deaminase	GDA	9615
growth differentiation factor 3	GDF3	9573
glycerophosphodiester phosphodiesterase domain containing 1	GDPD1	284161
G elongation factor, mitochondrial 1	GFM1	85476
G elongation factor, mitochondrial 2	GFM2	84340
similar to GDNF family receptor alpha 2; GDNF family receptor alpha 2	GFRA2	2675
gamma-glutamyl hydrolase (conjugase, folylpolygammaglutamyl hydrolase)	GGH	8836
growth hormone inducible transmembrane protein	GHITM	27069
gap junction protein, alpha 1, 43kDa	GJA1	2697
gap junction protein, alpha 5, 40kDa	GJA5	2702
glycerol kinase 3 pseudogene; glycerol kinase	GK	2710
galactosidase, alpha	GLA	2717
glycosyltransferase 25 domain containing 2	GLT25D2	23127
glycolipid transfer protein; glycolipid transfer protein pseudogene 1	GLTP	51228
guanosine monophosphate reductase	GMPR	2766
glucosamine (UDP-N-acetyl)-2-epimerase/N-acetylmannosamine kinase	GNE	10020
guanine nucleotide binding protein (G protein), gamma transducing activity polypeptide 2	GNGT2	2793
glycine N-methyltransferase	GNMT	27232
glyceronephosphate O-acyltransferase	GNPAT	8443
glutamic-oxaloacetic transaminase 1, soluble (aspartate aminotransferase 1)	GOT1	2805
glycerol-3-phosphate acyltransferase, mitochondrial	GPAM	57678
glypican 4	GPC4	2239
glycerol-3-phosphate dehydrogenase 1 (soluble)	GPD1	2819
glycerol-3-phosphate dehydrogenase 2 (mitochondrial)	GPD2	2820
glucose phosphate isomerase	GPI	2821
glycosylphosphatidylinositol anchored high density lipoprotein binding protein 1	GPIHBP1	338328
glycoprotein M6A	GPM6A	2823
glycoprotein (transmembrane) nmb	GPNMB	10457
G protein-coupled receptor 126	GPR126	57211
G protein-coupled receptor 137B	GPR137B	7107
G protein-coupled receptor 65	GPR65	8477
G protein-coupled receptor associated sorting protein 2	GPRASP2	114928
G protein-coupled receptor, family C, group 5, member B	GPRC5B	51704
G-protein signaling modulator 2 (AGS3-like, C. elegans)	GPSM2	29899
glutamic-pyruvate transaminase (alanine aminotransferase)	GPT	2875
glutathione peroxidase 3 (plasma)	GPX3	2878
glutathione peroxidase 4 (phospholipid hydroperoxidase)	GPX4	2879
glutamate receptor, ionotrophic, AMPA 4	GRIA4	2893
glutamate receptor interacting protein 2	GRIP2	80852
G protein-coupled receptor kinase 5	GRK5	2869
glutathione S-transferase mu 1	GSTM1	2944
glutathione S-transferase mu 2 (muscle)	GSTM2	2946
GTF2I repeat domain containing 1	GTF2IRD1	9569
glucuronidase, beta	GUSB	2990
glucuronidase, beta pseudogene 5	GUSBP5	441046
glycophorin C (Gerbich blood group)	GYPC	2995
glycogen synthase 2 (liver)	GYS2	2998
hydroxyacyl-Coenzyme A dehydrogenase	HADH	3033
hydroxyacyl-Coenzyme A dehydrogenase/3-ketoacyl-Coenzyme A thiolase/enoyl-Coenzyme A hydratase (trifunctional protein), alpha subunit	HADHA	3030
hydroxyacyl-Coenzyme A dehydrogenase/3-ketoacyl-Coenzyme A thiolase/enoyl-Coenzyme A hydratase (trifunctional protein), beta subunit	HADHB	3032
hydroxyacylglutathione hydrolase	HAGH	3029
hepatitis A virus cellular receptor 2	HAVCR2	84868
heparin-binding EGF-like growth factor	HBEGF	1839
G protein-coupled receptor 81	HCAR1	27198
hemopoietic cell kinase	HCK	3055
HD domain containing 3	HDDC3	374659
haloacid dehalogenase-like hydrolase domain containing 2	HDHD2	84064
HemK methyltransferase family member 1	HEMK1	51409
hephaestin	HEPH	9843
hexosaminidase A (alpha polypeptide)	HEXA	3073
hexamethylene bis-acetamide inducible 1	HEXIM1	10614
hepatocyte growth factor (hepapoietin A; scatter factor)	HGF	3082
3-hydroxyisobutyrate dehydrogenase	HIBADH	11112
3-hydroxyisobutyryl-Coenzyme A hydrolase	HIBCH	26275
HIG1 hypoxia inducible domain family, member 2A	HIGD2A	192286
histone cluster 1, H1a	HIST1H1A	3024
histone cluster 1, H1b	HIST1H1B	3009
histone cluster 1, H1c	HIST1H1C	3006
histone cluster 1, H2ab	HIST1H2AB	8335
histone cluster 1, H2ad	HIST1H2AD	3013
histone cluster 1, H2ae	HIST1H2AE	3012
histone cluster 1, H2ak	HIST1H2AK	8330
histone cluster 1, H2bd	HIST1H2BD	3017
histone cluster 1, H2bg	HIST1H2BG	8339
histone cluster 1, H2bi	HIST1H2BI	8346
histone cluster 1, H2bk	HIST1H2BK	85236
histone cluster 1, H2bm	HIST1H2BM	8342
histone cluster 1, H2bn	HIST1H2BN	8341
histone cluster 1, H3a	HIST1H3A	8350
histone cluster 1, H3b	HIST1H3B	8358
histone cluster 1, H3c	HIST1H3C	8352
histone cluster 1, H3d	HIST1H3D	8351
histone cluster 1, H3e	HIST1H3E	8353
histone cluster 1, H3h	HIST1H3H	8357
histone cluster 1, H3i	HIST1H3I	8354
histone cluster 1, H3j	HIST1H3J	8356
histone cluster 2, H3a	HIST2H3A	333932
histone cluster 2, H3c	HIST2H3C	126961
hexokinase 2 pseudogene; hexokinase 2	HK2	3099
hexokinase 3 (white cell)	HK3	3101
major histocompatibility complex, class I, A	HLA-A	3105
major histocompatibility complex, class I, C; major histocompatibility complex, class I, B	HLA-C	3107
high-mobility group box 1; high-mobility group box 1-like 10	HMGB1	3146
high-mobility group box 2	HMGB2	3148
3-hydroxy-3-methylglutaryl-Coenzyme A synthase 1 (soluble)	HMGCS1	3157
hypothetical LOC729505; similar to hCG2040565; high-mobility group nucleosomal binding domain 2; similar to high-mobility group nucleosomal binding domain 2	HMGN2	3151
heme oxygenase (decycling) 1	HMOX1	3162
hematological and neurological expressed 1-like	HN1L	90861
heterogeneous nuclear ribonucleoprotein A1-like 3; similar to heterogeneous nuclear ribonucleoprotein A1; heterogeneous nuclear ribonucleoprotein A1 pseudogene 2; heterogeneous nuclear ribonucleoprotein A1; heterogeneous nuclear ribonucleoprotein A1 pseudogene	HNRNPA1	3178
heterogeneous nuclear ribonucleoprotein A1-like 2	HNRNPA1L2	144983
heterogeneous nuclear ribonucleoprotein A3	HNRNPA3	220988
heterogeneous nuclear ribonucleoprotein A3 pseudogene 1	HNRNPA3P1	10151
homeobox B2	HOXB2	3212
haptoglobin	HP	3240
4-hydroxyphenylpyruvate dioxygenase	HPD	3242
4-hydroxyphenylpyruvate dioxygenase-like	HPDL	84842
hydroxyprostaglandin dehydrogenase 15-(NAD)	HPGD	3248
hematopoietic prostaglandin D synthase	HPGDS	27306
haptoglobin-related protein	HPR	3250
heparanase	HPSE	10855
hemopexin	HPX	3263
HRAS-like suppressor	HRASLS	57110
heparan sulfate 6-O-sulfotransferase 2	HS6ST2	90161
hydroxysteroid (11-beta) dehydrogenase 1	HSD11B1	3290
hydroxysteroid (11-beta) dehydrogenase 1-like	HSD11B1L	374875
hydroxysteroid (17-beta) dehydrogenase 12	HSD17B12	51144
hydroxysteroid (17-beta) dehydrogenase 4	HSD17B4	3295
hydroxysteroid (17-beta) dehydrogenase 7	HSD17B7	51478
hydroxysteroid (17-beta) dehydrogenase 7 pseudogene 2	HSD17B7P2	158160
hydroxysteroid dehydrogenase like 2	HSDL2	84263
heat shock 70kDa protein 1A	HSPA1A	3303
heat shock 70kDa protein 1B	HSPA1B	3304
hypothetical gene supported by AF216292; NM_005347; heat shock 70kDa protein 5 (glucose-regulated protein, 78kDa)	HSPA5	3309
heat shock 70kDa protein 7 (HSP70B); heat shock 70kDa protein 6 (HSP70B')	HSPA6	3310
heat shock 70kDa protein 8	HSPA8	3312
heat shock 70kDa protein 9 (mortalin)	HSPA9	3313
heat shock 60kDa protein 1 (chaperonin) pseudogene 5; heat shock 60kDa protein 1 (chaperonin) pseudogene 6; heat shock 60kDa protein 1 (chaperonin) pseudogene 1; heat shock 60kDa protein 1 (chaperonin) pseudogene 4; heat shock 60kDa protein 1 (chaperonin)	HSPD1	3329
heat shock 105kDa/110kDa protein 1	HSPH1	10808
5-hydroxytryptamine (serotonin) receptor 2A	HTR2A	3356
5-hydroxytryptamine (serotonin) receptor 2B	HTR2B	3357
hydrogen voltage-gated channel 1	HVCN1	84329
hyaluronoglucosaminidase 1	HYAL1	3373
hypoxia up-regulated 1	HYOU1	10525
isocitrate dehydrogenase 3 (NAD+) alpha	IDH3A	3419
isocitrate dehydrogenase 3 (NAD+) beta	IDH3B	3420
isocitrate dehydrogenase 3 (NAD+) gamma	IDH3G	3421
interferon, gamma-inducible protein 16	IFI16	3428
interferon-induced protein with tetratricopeptide repeats 3	IFIT3	3437
intraflagellar transport 20 homolog (Chlamydomonas)	IFT20	90410
immunoglobulin superfamily, member 6	IGSF6	10261
immunoglobulin superfamily, member 9	IGSF9	57549
IKAROS family zinc finger 1 (Ikaros)	IKZF1	10320
interleukin 10 receptor, alpha	IL10RA	3587
interleukin 11 receptor, alpha	IL11RA	3590
interleukin 13 receptor, alpha 1	IL13RA1	3597
interleukin 15 receptor, alpha	IL15RA	3601
interleukin 17 receptor E	IL17RE	132014
interleukin 1 receptor-like 2	IL1RL2	8808
interleukin 1 receptor antagonist	IL1RN	3557
interleukin 2 receptor, gamma (severe combined immunodeficiency)	IL2RG	3561
interleukin 33	IL33	90865
interleukin 3 receptor, alpha (low affinity)	IL3RA	3563
interleukin 7 receptor	IL7R	3575
immunoglobulin-like domain containing receptor 2	ILDR2	387597
IMP2 inner mitochondrial membrane peptidase-like (S. cerevisiae)	IMMP2L	83943
inner membrane protein, mitochondrial (mitofilin)	IMMT	10989
inositol(myo)-1(or 4)-monophosphatase 2	IMPA2	3613
IMP (inosine monophosphate) dehydrogenase 1	IMPDH1	3614
inositol polyphosphate-4-phosphatase, type I, 107kDa	INPP4A	3631
inositol polyphosphate-5-phosphatase, 40kDa	INPP5A	3632
inositol polyphosphate-5-phosphatase, 145kDa	INPP5D	3635
insulin induced gene 1	INSIG1	3638
insulin receptor	INSR	3643
interferon regulatory factor 5	IRF5	3663
interferon regulatory factor 6	IRF6	3664
insulin receptor substrate 1	IRS1	3667
insulin receptor substrate 3, pseudogene	IRS3P	442338
iron-sulfur cluster assembly 1 homolog (S. cerevisiae)	ISCA1	81689
iron-sulfur cluster assembly 2 homolog (S. cerevisiae)	ISCA2	122961
isthmin 1 homolog (zebrafish)	ISM1	140862
inositol-3-phosphate synthase 1	ISYNA1	51477
integrin, alpha 4 (antigen CD49D, alpha 4 subunit of VLA-4 receptor)	ITGA4	3676
integrin, alpha 7	ITGA7	3679
integrin, alpha 9	ITGA9	3680
integrin, alpha M (complement component 3 receptor 3 subunit)	ITGAM	3684
integrin, alpha X (complement component 3 receptor 4 subunit)	ITGAX	3687
integrin, beta 2 (complement component 3 receptor 3 and 4 subunit)	ITGB2	3689
integrin, beta 3 (platelet glycoprotein IIIa, antigen CD61)	ITGB3	3690
inter-alpha (globulin) inhibitor H4 (plasma Kallikrein-sensitive glycoprotein)	ITIH4	3700
inter-alpha (globulin) inhibitor H5	ITIH5	80760
inositol 1,3,4-triphosphate 5/6 kinase	ITPK1	3705
isovaleryl Coenzyme A dehydrogenase	IVD	3712
junctophilin 2	JPH2	57158
kelch repeat and BTB (POZ) domain containing 11	KBTBD11	9920
potassium voltage-gated channel, shaker-related subfamily, member 1 (episodic ataxia with myokymia)	KCNA1	3736
potassium voltage-gated channel, Shab-related subfamily, member 1	KCNB1	3745
potassium channel, subfamily K, member 3	KCNK3	3777
potassium channel, subfamily K, member 6	KCNK6	9424
potassium voltage-gated channel, KQT-like subfamily, member 4	KCNQ4	9132
potassium channel tetramerisation domain containing 16	KCTD16	57528
kinase insert domain receptor (a type III receptor tyrosine kinase)	KDR	3791
KIAA0101	KIAA0101	9768
KIAA0146	KIAA0146	23514
KIAA0195	KIAA0195	9772
KIAA0564	KIAA0564	23078
KIAA0664	KIAA0664	23277
KIAA0895	KIAA0895	23366
KIAA1191	KIAA1191	57179
KIAA1274	KIAA1274	27143
KIAA1524	KIAA1524	57650
kinesin family member 11	KIF11	3832
kinesin family member 20A	KIF20A	10112
kinesin family member 21A	KIF21A	55605
kinesin family member 23	KIF23	9493
kinesin family member 26B	KIF26B	55083
kinesin family member 2C	KIF2C	11004
klotho beta	KLB	152831
kelch domain containing 7A	KLHDC7A	127707
kelch-like 26 (Drosophila)	KLHL26	55295
kelch-like 6 (Drosophila)	KLHL6	89857
kininogen 1	KNG1	3827
chromosome 13 open reading frame 31	LACC1	144811
lactation elevated 1	LACE1	246269
leukocyte-associated immunoglobulin-like receptor 1	LAIR1	3903
leukocyte-associated immunoglobulin-like receptor 2	LAIR2	3904
laminin, beta 2 (laminin S)	LAMB2	3913
LanC lantibiotic synthetase component C-like 3 (bacterial)	LANCL3	347404
lysosomal multispanning membrane protein 5	LAPTM5	7805
linker for activation of T cells family, member 2	LAT2	7462
layilin	LAYN	143903
limb bud and heart development homolog (mouse)	LBH	81606
lipocalin 2	LCN2	3934
lymphocyte cytosolic protein 1 (L-plastin)	LCP1	3936
lymphocyte cytosolic protein 2 (SH2 domain containing leukocyte protein of 76kDa)	LCP2	3937
lactase-like	LCTL	197021
lactate dehydrogenase A	LDHA	3939
lactate dehydrogenase B	LDHB	3945
lactate dehydrogenase D	LDHD	197257
lens epithelial protein	LENEP	55891
leptin	LEP	3952
leucine zipper-EF-hand containing transmembrane protein 1	LETM1	3954
LETM1 domain containing 1	LETMD1	25875
lectin, galactoside-binding, soluble, 12	LGALS12	85329
lectin, galactoside-binding, soluble, 3	LGALS3	3958
lectin, galactoside-binding, soluble, 4	LGALS4	3960
leucine-rich repeat-containing G protein-coupled receptor 6	LGR6	59352
lipoma HMGIC fusion partner-like 2	LHFPL2	10184
lipoic acid synthetase	LIAS	11019
leukemia inhibitory factor receptor alpha	LIFR	3977
leukocyte immunoglobulin-like receptor, subfamily A (with TM domain), member 6	LILRA6	79168
leukocyte immunoglobulin-like receptor, subfamily B (with TM and ITIM domains), member 1	LILRB1	10859
leukocyte immunoglobulin-like receptor, subfamily B (with TM and ITIM domains), member 2	LILRB2	10288
leukocyte immunoglobulin-like receptor, subfamily B (with TM and ITIM domains), member 3	LILRB3	11025
leukocyte immunoglobulin-like receptor, subfamily B (with TM and ITIM domains), member 4	LILRB4	11006
LIM and calponin homology domains 1	LIMCH1	22998
LIM and senescent cell antigen-like domains 2	LIMS2	55679
lipase A, lysosomal acid, cholesterol esterase	LIPA	3988
lipase, hormone-sensitive	LIPE	3991
lipoyltransferase 1	LIPT1	51601
lectin, mannose-binding 2-like	LMAN2L	81562
LIM and cysteine-rich domains 1	LMCD1	29995
lipase maturation factor 1	LMF1	64788
ligand of numb-protein X 2	LNX2	222484
lon peptidase 1, mitochondrial	LONP1	9361
lon peptidase 2, peroxisomal	LONP2	83752
LON peptidase N-terminal domain and ring finger 3	LONRF3	79836
lysophosphatidylcholine acyltransferase 2	LPCAT2	54947
lysophosphatidylcholine acyltransferase 3	LPCAT3	10162
lipin 1	LPIN1	23175
leupaxin	LPXN	9404
leucine-rich PPR-motif containing	LRPPRC	10128
leucine rich repeat containing 24	LRRC24	441381
leucine rich repeat containing 39	LRRC39	127495
lanosterol synthase (2,3-oxidosqualene-lanosterol cyclase)	LSS	4047
lumican	LUM	4060
lymphocyte antigen 86	LY86	9450
lymphocyte antigen 9	LY9	4063
lymphocyte antigen 96	LY96	23643
v-yes-1 Yamaguchi sarcoma viral related oncogene homolog	LYN	4067
Ly6/neurotoxin 1	LYNX1	66004
lysozyme (renal amyloidosis)	LYZ	4069
MACRO domain containing 1	MACROD1	28992
v-maf musculoaponeurotic fibrosarcoma oncogene homolog B (avian)	MAFB	9935
caspase recruitment domain family, member 16	MAL2	114569
MAM domain containing 2	MAMDC2	256691
mannosidase, alpha, class 2A, member 1	MAN2A1	4124
microtubule-associated protein 1A	MAP1A	4130
microtubule-associated protein 6	MAP6	4135
microtubule-associated protein tau	MAPT	4137
membrane-associated ring finger (C3HC4) 1	MARCH1	55016
MARCKS-like 1	MARCKSL1	65108
methionine adenosyltransferase I, alpha	MAT1A	4143
mitochondrial antiviral signaling protein	MAVS	57506
melanoma cell adhesion molecule	MCAM	4162
methylcrotonoyl-Coenzyme A carboxylase 1 (alpha)	MCCC1	56922
methylcrotonoyl-Coenzyme A carboxylase 2 (beta)	MCCC2	64087
methylmalonyl CoA epimerase	MCEE	84693
mucolipin 2	MCOLN2	255231
multiple C2 domains, transmembrane 1	MCTP1	79772
malate dehydrogenase 2, NAD (mitochondrial)	MDH2	4191
malic enzyme 1, NADP(+)-dependent, cytosolic	ME1	4199
malic enzyme 3, NADP(+)-dependent, mitochondrial	ME3	10873
mitochondrial trans-2-enoyl-CoA reductase	MECR	51102
mediator complex subunit 7	MED7	9443
methyltransferase like 1	METTL1	4234
methyltransferase like 3	METTL3	56339
mitofusin 2	MFN2	9927
major facilitator superfamily domain containing 1	MFSD1	64747
major facilitator superfamily domain containing 8	MFSD8	256471
monoglyceride lipase	MGLL	11343
MIF4G domain containing	MIF4GD	57409
chromosome 17 open reading frame 60	MILR1	284021
mitochondrial intermediate peptidase	MIPEP	4285
antigen identified by monoclonal antibody Ki-67	MKI67	4288
MKL/myocardin-like 2	MKL2	57496
MLX interacting protein-like	MLXIPL	51085
malonyl-CoA decarboxylase	MLYCD	23417
methylmalonic aciduria (cobalamin deficiency) cblA type	MMAA	166785
methylmalonic aciduria (cobalamin deficiency) cblB type	MMAB	326625
methylmalonic aciduria (cobalamin deficiency) cblC type, with homocystinuria	MMACHC	25974
monocyte to macrophage differentiation-associated	MMD	23531
membrane metallo-endopeptidase	MME	4311
matrix metallopeptidase 12 (macrophage elastase)	MMP12	4321
matrix metallopeptidase 13 (collagenase 3)	MMP13	4322
matrix metallopeptidase 15 (membrane-inserted)	MMP15	4324
matrix metallopeptidase 19	MMP19	4327
matrix metallopeptidase 27	MMP27	64066
matrix metallopeptidase 28	MMP28	79148
matrix metallopeptidase 9 (gelatinase B, 92kDa gelatinase, 92kDa type IV collagenase)	MMP9	4318
multimerin 2	MMRN2	79812
myeloid cell nuclear differentiation antigen	MNDA	4332
macrophage expressed 1	MPEG1	219972
myelin protein zero-like 2	MPZL2	10205
melanocortin 2 receptor accessory protein	MRAP	56246
mannose receptor, C type 1	MRC1	4360
mitochondrial ribosomal protein L2	MRPL2	51069
mitochondrial ribosomal protein L37	MRPL37	51253
mitochondrial ribosomal protein L38	MRPL38	64978
mitochondrial ribosomal protein L4	MRPL4	51073
mitochondrial ribosomal protein L44	MRPL44	65080
mitochondrial ribosomal protein L45	MRPL45	84311
mitochondrial ribosomal protein L45 pseudogene 2	MRPL45P2	653479
mitochondrial ribosomal protein L49	MRPL49	740
mitochondrial ribosomal protein S23	MRPS23	51649
mitochondrial ribosomal protein S27	MRPS27	23107
mitochondrial ribosomal protein S5	MRPS5	64969
mitochondrial ribosomal protein S7	MRPS7	51081
membrane-spanning 4-domains, subfamily A, member 14	MS4A14	84689
membrane-spanning 4-domains, subfamily A, member 4	MS4A4A	51338
membrane-spanning 4-domains, subfamily A, member 6A	MS4A6A	64231
membrane-spanning 4-domains, subfamily A, member 6E	MS4A6E	245802
membrane-spanning 4-domains, subfamily A, member 7	MS4A7	58475
Myb/SANT-like DNA-binding domain containing 3	MSANTD3	91283
MSANTD3-TMEFF1 readthrough	MSANTD3-TMEFF1	100526694
sterol-C4-methyl oxidase-like	MSMO1	6307
macrophage scavenger receptor 1	MSR1	4481
metallothionein 1A	MT1A	4489
metallothionein 1B	MT1B	4490
metallothionein 1L (gene/pseudogene); metallothionein 1E; metallothionein 1 pseudogene 3; metallothionein 1J (pseudogene)	MT1E	4493
metallothionein 1G	MT1G	4495
metallothionein 1H	MT1H	4496
metallothionein 1M	MT1M	4499
metallothionein 2A	MT2A	4502
mitochondrial carrier homolog 2 (C. elegans)	MTCH2	23788
methylenetetrahydrofolate dehydrogenase (NADP+ dependent) 1, methenyltetrahydrofolate cyclohydrolase, formyltetrahydrofolate synthetase	MTHFD1	4522
methylenetetrahydrofolate dehydrogenase (NADP+ dependent) 1-like	MTHFD1L	25902
mitochondrial translation optimization 1 homolog (S. cerevisiae)	MTO1	25821
mechanistic target of rapamycin (serine/threonine kinase)	MTOR	2475
metaxin 3	MTX3	345778
mitochondrial E3 ubiquitin ligase 1	MUL1	79594
musculoskeletal, embryonic nuclear protein 1	MUSTN1	389125
myosin, heavy chain 6, cardiac muscle, alpha	MYH6	4624
myosin, light chain 1, alkali; skeletal, fast	MYL1	4632
myosin, light chain 2, regulatory, cardiac, slow	MYL2	4633
myosin IF	MYO1F	4542
myosin IG	MYO1G	64005
myosin VA (heavy chain 12, myoxin)	MYO5A	4644
myosin VC	MYO5C	55930
myosin IXA	MYO9A	4649
myoferlin	MYOF	26509
N-acetylated alpha-linked acidic dipeptidase-like 2	NAALADL2	254827
NLR family, apoptosis inhibitory protein	NAIP	4671
nuclear prelamin A recognition factor	NARF	26502
nuclear prelamin A recognition factor-like	NARFL	64428
N-acetyltransferase 8-like (GCN5-related, putative)	NAT8L	339983
neuron navigator 2	NAV2	89797
neurocalcin delta	NCALD	83988
arylacetamide deacetylase-like 1	NCEH1	57552
neutrophil cytosolic factor 1	NCF1	653361
neutrophil cytosolic factor 1B pseudogene	NCF1B	654816
neutrophil cytosolic factor 1C pseudogene	NCF1C	654817
neutrophil cytosolic factor 2	NCF2	4688
neutrophil cytosolic factor 4, 40kDa	NCF4	4689
NCK-associated protein 1-like	NCKAP1L	3071
nucleolin	NCL	4691
nuclear receptor coactivator 4	NCOA4	8031
natural cytotoxicity triggering receptor 2	NCR2	9436
NDRG family member 3	NDRG3	57446
NADH dehydrogenase (ubiquinone) 1 alpha subcomplex, 10, 42kDa	NDUFA10	4705
NADH dehydrogenase (ubiquinone) 1 alpha subcomplex, 8, 19kDa	NDUFA8	4702
NADH dehydrogenase (ubiquinone) 1 alpha subcomplex, 9, 39kDa	NDUFA9	4704
NADH dehydrogenase (ubiquinone) 1, alpha/beta subcomplex, 1, 8kDa	NDUFAB1	4706
NADH dehydrogenase (ubiquinone) 1 beta subcomplex, 5, 16kDa	NDUFB5	4711
NADH dehydrogenase (ubiquinone) 1, subcomplex unknown, 1, 6kDa	NDUFC1	4717
NADH dehydrogenase (ubiquinone) Fe-S protein 1, 75kDa (NADH-coenzyme Q reductase)	NDUFS1	4719
NADH dehydrogenase (ubiquinone) Fe-S protein 2, 49kDa (NADH-coenzyme Q reductase)	NDUFS2	4720
NADH dehydrogenase (ubiquinone) Fe-S protein 3, 30kDa (NADH-coenzyme Q reductase)	NDUFS3	4722
NADH dehydrogenase (ubiquinone) Fe-S protein 7, 20kDa (NADH-coenzyme Q reductase)	NDUFS7	374291
NADH dehydrogenase (ubiquinone) flavoprotein 1, 51kDa	NDUFV1	4723
NADH dehydrogenase (ubiquinone) flavoprotein 3, 10kDa	NDUFV3	4731
NIMA (never in mitosis gene a)-related kinase 2	NEK2	4751
NFKB inhibitor interacting Ras-like 1	NKIRAS1	28512
nicotinamide nucleotide adenylyltransferase 1	NMNAT1	64802
NOP16 nucleolar protein homolog (yeast)	NOP16	51491
neuronal PAS domain protein 2	NPAS2	4862
N-acetylneuraminate pyruvate lyase (dihydrodipicolinate synthase)	NPL	80896
nucleophosmin 1 (nucleolar phosphoprotein B23, numatrin) pseudogene 21; hypothetical LOC100131044; similar to nucleophosmin 1; nucleophosmin (nucleolar phosphoprotein B23, numatrin)	NPM1	4869
chromosome 5 open reading frame 13	NREP	9315
neuregulin 4	NRG4	145957
neuritin 1	NRN1	51299
NAD(P) dependent steroid dehydrogenase-like	NSDHL	50814
neurotrophin 3	NTF3	4908
neurotrophic tyrosine kinase, receptor, type 2	NTRK2	4915
neurotrophic tyrosine kinase, receptor, type 3	NTRK3	4916
nudix (nucleoside diphosphate linked moiety X)-type motif 12	NUDT12	83594
nudix (nucleoside diphosphate linked moiety X)-type motif 13	NUDT13	25961
nudix (nucleoside diphosphate linked moiety X)-type motif 15	NUDT15	55270
nudix (nucleoside diphosphate linked moiety X)-type motif 7	NUDT7	283927
oligonucleotide/oligosaccharide-binding fold containing 2A	OBFC2A	64859
odz, odd Oz/ten-m homolog 4 (Drosophila)	ODZ4	26011
oxoglutarate (alpha-ketoglutarate) dehydrogenase (lipoamide)	OGDH	4967
optic atrophy 1 (autosomal dominant)	OPA1	4976
optic atrophy 3 (autosomal recessive, with chorea and spastic paraplegia)	OPA3	80207
5-oxoprolinase (ATP-hydrolysing)	OPLAH	26873
olfactory receptor, family 1, subfamily E, member 1	OR1E1	8387
olfactory receptor, family 1, subfamily E, member 2	OR1E2	8388
olfactory receptor, family 5, subfamily M, member 9	OR5M9	390162
orosomucoid 1	ORM1	5004
orosomucoid 2	ORM2	5005
ORM1-like 3 (S. cerevisiae)	ORMDL3	94103
oxysterol binding protein-like 3	OSBPL3	26031
oxysterol binding protein-like 8	OSBPL8	114882
oncostatin M receptor	OSMR	9180
osteopetrosis associated transmembrane protein 1	OSTM1	28962
otopetrin 1	OTOP1	133060
oxidoreductase NAD-binding domain containing 1	OXNAD1	92106
purinergic receptor P2X, ligand-gated ion channel, 1	P2RX1	5023
purinergic receptor P2X, ligand-gated ion channel, 5	P2RX5	5026
purinergic receptor P2Y, G-protein coupled, 14	P2RY14	9934
pyrimidinergic receptor P2Y, G-protein coupled, 6	P2RY6	5031
prolyl 4-hydroxylase, alpha polypeptide I	P4HA1	5033
prolyl 4-hydroxylase, alpha polypeptide II	P4HA2	8974
phenylalanine hydroxylase	PAH	5053
mal, T-cell differentiation protein 2	PALM2	114299
PALM2-AKAP2 readthrough	PALM2-AKAP2	445815
palmdelphin	PALMD	54873
pantothenate kinase 1	PANK1	53354
pappalysin 2	PAPPA2	60676
progestin and adipoQ receptor family member IX	PAQR9	344838
poly (ADP-ribose) polymerase family, member 6	PARP6	56965
chromosome 12 open reading frame 48	PARPBP	55010
pre-B-cell leukemia homeobox interacting protein 1	PBXIP1	57326
pyruvate carboxylase	PC	5091
propionyl Coenzyme A carboxylase, alpha polypeptide	PCCA	5095
propionyl Coenzyme A carboxylase, beta polypeptide	PCCB	5096
protocadherin 11 X-linked	PCDH11X	27328
protocadherin 11 Y-linked	PCDH11Y	83259
PCI domain containing 2	PCID2	55795
phosphoenolpyruvate carboxykinase 1 (soluble)	PCK1	5105
prenylcysteine oxidase 1 like	PCYOX1L	78991
phosphate cytidylyltransferase 2, ethanolamine	PCYT2	5833
phosphodiesterase 2A, cGMP-stimulated	PDE2A	5138
phosphodiesterase 4D, cAMP-specific (phosphodiesterase E3 dunce homolog, Drosophila)	PDE4D	5144
pyruvate dehydrogenase (lipoamide) alpha 1	PDHA1	5160
pyruvate dehydrogenase (lipoamide) beta	PDHB	5162
pyruvate dehydrogenase complex, component X	PDHX	8050
pyruvate dehydrogenase kinase, isozyme 1	PDK1	5163
pyruvate dehydrogenase kinase, isozyme 2	PDK2	5164
pyruvate dehydrogenase kinase, isozyme 4	PDK4	5166
PDZ and LIM domain 1	PDLIM1	9124
pyruvate dehyrogenase phosphatase catalytic subunit 2	PDP2	57546
podoplanin	PDPN	10630
PDZ domain containing 2	PDZD2	23037
platelet/endothelial cell adhesion molecule	PECAM1	5175
paternally expressed 3	PEG3	5178
proenkephalin	PENK	5179
period homolog 1 (Drosophila)	PER1	5187
period homolog 2 (Drosophila)	PER2	8864
PET112-like (yeast)	PET112	5188
peroxisomal biogenesis factor 10	PEX10	5192
peroxisomal biogenesis factor 11 alpha	PEX11A	8800
peroxisomal biogenesis factor 14	PEX14	5195
peroxisomal biogenesis factor 16	PEX16	9409
peroxisomal biogenesis factor 19	PEX19	5824
peroxisomal biogenesis factor 5	PEX5	5830
peroxisomal biogenesis factor 6	PEX6	5190
6-phosphofructo-2-kinase/fructose-2,6-biphosphatase 1	PFKFB1	5207
6-phosphofructo-2-kinase/fructose-2,6-biphosphatase 3	PFKFB3	5209
phosphofructokinase, liver	PFKL	5211
phosphofructokinase, muscle	PFKM	5213
phosphofructokinase, platelet	PFKP	5214
phosphoglycerate mutase 1 (brain)	PGAM1	5223
phosphogluconate dehydrogenase	PGD	5226
phosphoglucomutase 1	PGM1	5236
prohibitin	PHB	5245
prohibitin 2	PHB2	11331
pleckstrin homology-like domain, family A, member 3	PHLDA3	23612
phosphatase, orphan 1	PHOSPHO1	162466
phytanoyl-CoA 2-hydroxylase	PHYH	5264
phosphoinositide-3-kinase adaptor protein 1	PIK3AP1	118788
phosphoinositide-3-kinase, catalytic, gamma polypeptide	PIK3CG	5294
phosphoinositide-3-kinase, regulatory subunit 5	PIK3R5	23533
paired immunoglobin-like type 2 receptor alpha	PILRA	29992
paired immunoglobin-like type 2 receptor beta	PILRB	29990
pim-1 oncogene	PIM1	5292
phosphatidylinositol-5-phosphate 4-kinase, type II, alpha	PIP4K2A	5305
phosphatidylinositol-4-phosphate 5-kinase, type I, beta	PIP5K1B	8395
phosphatidylserine decarboxylase	PISD	23761
polycystic kidney and hepatic disease 1 (autosomal recessive)-like 1	PKHD1L1	93035
similar to Pyruvate kinase, isozymes M1/M2 (Pyruvate kinase muscle isozyme) (Cytosolic thyroid hormone-binding protein) (CTHBP) (THBP1); pyruvate kinase, muscle	PKM2	5315
phospholipase A2, group IVA (cytosolic, calcium-dependent)	PLA2G4A	5321
phospholipase A2, group VII (platelet-activating factor acetylhydrolase, plasma)	PLA2G7	7941
placenta-specific 8	PLAC8	51316
plasminogen activator, urokinase	PLAU	5328
phospholipase B domain containing 1	PLBD1	79887
phospholipase D family, member 3	PLD3	23646
pleckstrin	PLEK	5341
pleckstrin homology domain containing, family H (with MyTH4 domain) member 3	PLEKHH3	79990
perilipin	PLIN1	5346
lipid storage droplet protein 5	PLIN5	440503
plexin C1	PLXNC1	10154
peptidase M20 domain containing 1	PM20D1	148811
polyamine-modulated factor 1	PMF1	11243
phosphomevalonate kinase	PMVK	10654
poly(A)-specific ribonuclease (PARN)-like domain containing 1	PNLDC1	154197
patatin-like phospholipase domain containing 2	PNPLA2	57104
patatin-like phospholipase domain containing 3	PNPLA3	80339
polymerase (DNA directed), delta 2, regulatory subunit 50kDa	POLD2	5425
polymerase (DNA-directed), delta interacting protein 2	POLDIP2	26073
polymerase (RNA) I polypeptide B, 128kDa	POLR1B	84172
protein O-linked mannose beta1,2-N-acetylglucosaminyltransferase	POMGNT1	55624
protein-O-mannosyltransferase 1	POMT1	10585
protein-O-mannosyltransferase 2	POMT2	29954
popeye domain containing 2	POPDC2	64091
pyrophosphatase (inorganic) 1	PPA1	5464
phosphatidic acid phosphatase type 2A	PPAP2A	8611
peroxisome proliferator-activated receptor alpha	PPARA	5465
peroxisome proliferator-activated receptor gamma	PPARG	5468
peroxisome proliferator-activated receptor gamma, coactivator 1 alpha	PPARGC1A	10891
peroxisome proliferator-activated receptor gamma, coactivator 1 beta	PPARGC1B	133522
phosphopantothenoylcysteine decarboxylase	PPCDC	60490
pancreatic progenitor cell differentiation and proliferation factor homolog (zebrafish)	PPDPF	79144
peptidylprolyl isomerase C (cyclophilin C)	PPIC	5480
peptidylprolyl isomerase F	PPIF	10105
protein phosphatase 1, regulatory (inhibitor) subunit 10	PPP1R10	5514
protein phosphatase 1, regulatory (inhibitor) subunit 1A	PPP1R1A	5502
protein phosphatase 1, regulatory (inhibitor) subunit 2	PPP1R2	5504
protein phosphatase 1, regulatory (inhibitor) subunit 3B	PPP1R3B	79660
protein phosphatase 1, regulatory (inhibitor) subunit 3C	PPP1R3C	5507
protein phosphatase 1, regulatory (inhibitor) subunit 3D	PPP1R3D	5509
protein phosphatase 2 (formerly 2A), regulatory subunit A, beta isoform	PPP2R1B	5519
protein phosphatase 2, regulatory subunit B', alpha isoform	PPP2R5A	5525
PRAME family member 1	PRAMEF1	65121
PRAME family member 10	PRAMEF10	343071
PRAME family member 11	PRAMEF11	440560
PRAME family member 12	PRAMEF12	390999
PRAME family member 13	PRAMEF13	400736
PRAME family member 14	PRAMEF14	729528
PRAME family member 15	PRAMEF15	653619
PRAME family member 16	PRAMEF16	654348
PRAME family member 17	PRAMEF17	391004
PRAME family member 18	PRAMEF18	391003
PRAME family member 19	PRAMEF19	645414
PRAME family member 2	PRAMEF2	65122
PRAME family member 20	PRAMEF20	645425
PRAME family member 21	PRAMEF21	391001
PRAME family member 22	PRAMEF22	653606
PRAME family member 3	PRAMEF3	401940
PRAME family member; PRAME family member 4	PRAMEF4	400735
PRAME family member 5	PRAMEF5	343068
PRAME family member 6	PRAMEF6	440561
PRAME family member 7	PRAMEF7	441871
PRAME family member 8	PRAMEF8	391002
PRAME family member 9	PRAMEF9	343070
protein regulator of cytokinesis 1	PRC1	9055
prolylcarboxypeptidase (angiotensinase C)	PRCP	5547
PR domain containing 6	PRDM6	93166
peroxiredoxin 1	PRDX1	5052
peroxiredoxin 3	PRDX3	10935
prolactin regulatory element binding	PREB	10113
proteoglycan 2, bone marrow (natural killer cell activator, eosinophil granule major basic protein)	PRG2	5553
protein kinase, AMP-activated, alpha 2 catalytic subunit	PRKAA2	5563
protein kinase, cAMP-dependent, catalytic, alpha	PRKACA	5566
protein kinase, cAMP-dependent, catalytic, gamma	PRKACG	5568
protein kinase, cAMP-dependent, regulatory, type II, beta	PRKAR2B	5577
protein kinase C, beta	PRKCB	5579
protein kinase C, epsilon	PRKCE	5581
protein kinase C, eta	PRKCH	5583
protein interacting with cyclin A1	PROCA1	147011
protein C receptor, endothelial (EPCR)	PROCR	10544
protein S (alpha)	PROS1	5627
prune homolog 2 (Drosophila)	PRUNE2	158471
proline-serine-threonine phosphatase interacting protein 1	PSTPIP1	9051
platelet-activating factor receptor	PTAFR	5724
prostaglandin D2 synthase 21kDa	PTGDS	5730
prostaglandin E receptor 3 (subtype EP3)	PTGER3	5733
prostaglandin E synthase	PTGES	9536
prostaglandin E synthase 2	PTGES2	80142
prostaglandin reductase 2	PTGR2	145482
prostaglandin-endoperoxide synthase 2 (prostaglandin G/H synthase and cyclooxygenase)	PTGS2	5743
protein tyrosine phosphatase-like A domain containing 2	PTPLAD2	401494
protein tyrosine phosphatase, non-receptor type 4 (megakaryocyte)	PTPN4	5775
protein tyrosine phosphatase, non-receptor type 6	PTPN6	5777
protein tyrosine phosphatase, receptor type, B	PTPRB	5787
protein tyrosine phosphatase, receptor type, C	PTPRC	5788
protein tyrosine phosphatase, receptor type, E	PTPRE	5791
protein tyrosine phosphatase, receptor type, J	PTPRJ	5795
protein tyrosine phosphatase, receptor-type, Z polypeptide 1	PTPRZ1	5803
peroxisomal membrane protein 4, 24kDa	PXMP4	11264
phosphorylase, glycogen; brain	PYGB	5834
phosphorylase, glycogen, liver	PYGL	5836
phosphorylase, glycogen, muscle	PYGM	5837
pyrin and HIN domain family, member 1	PYHIN1	149628
ras-related C3 botulinum toxin substrate 2 (rho family, small GTP binding protein Rac2)	RAC2	5880
Rac GTPase activating protein 1 pseudogene; Rac GTPase activating protein 1	RACGAP1	29127
RAD23 homolog A (S. cerevisiae)	RAD23A	5886
RAD9 homolog B (S. pombe)	RAD9B	144715
recombination activating gene 1	RAG1	5896
retinoic acid induced 14	RAI14	26064
RAP2C, member of RAS oncogene family	RAP2C	57826
Rap guanine nucleotide exchange factor (GEF) 5	RAPGEF5	9771
retinoic acid receptor, beta	RARB	5915
retinoic acid receptor responder (tazarotene induced) 1	RARRES1	5918
RAS p21 protein activator (GTPase activating protein) 1	RASA1	5921
RAS, dexamethasone-induced 1	RASD1	51655
RasGEF domain family, member 1B	RASGEF1B	153020
RAS-like, family 11, member A	RASL11A	387496
RAS-like, family 12	RASL12	51285
Ras association (RalGDS/AF-6) domain family member 3	RASSF3	283349
retinoblastoma binding protein 8	RBBP8	5932
retinoblastoma-like 1 (p107)	RBL1	5933
RNA binding motif (RNP1, RRM) protein 3	RBM3	5935
retinol binding protein 4, plasma	RBP4	5950
retinol dehydrogenase 13 (all-trans/9-cis)	RDH13	112724
receptor accessory protein 6	REEP6	92840
RELT-like 1	RELL1	768211
renin binding protein	RENBP	5973
retinol saturase (all-trans-retinol 13,14-reductase)	RETSAT	54884
chromosome 13 open reading frame 15	RGCC	28984
regulator of G-protein signaling 1	RGS1	5996
regulator of G-protein signaling 10	RGS10	6001
regulator of G-protein signaling 7	RGS7	6000
regulator of G-protein signaling 7 binding protein	RGS7BP	401190
ras homolog gene family, member T2	RHOT2	89941
required for meiotic nuclear division 1 homolog (S. cerevisiae)	RMND1	55005
ribonuclease, RNase A family, 2 (liver, eosinophil-derived neurotoxin)	RNASE2	6036
ribonuclease, RNase A family, 3 (eosinophil cationic protein)	RNASE3	6037
ribonuclease, RNase A family, 4	RNASE4	6038
ribonuclease H2, subunit B	RNASEH2B	79621
ring finger protein 128	RNF128	79589
ring finger protein 144A	RNF144A	9781
ring finger protein 144B	RNF144B	255488
ring finger protein 145	RNF145	153830
ring finger protein 149	RNF149	284996
ring finger protein 167	RNF167	26001
ring finger protein 24	RNF24	11237
renalase, FAD-dependent amine oxidase	RNLS	55328
RNA methyltransferase like 1	RNMTL1	55178
ribosomal protein L15 pseudogene 22; ribosomal protein L15 pseudogene 18; ribosomal protein L15 pseudogene 17; ribosomal protein L15 pseudogene 3; ribosomal protein L15 pseudogene 7; ribosomal protein L15	RPL15	6138
ribosomal protein L19; ribosomal protein L19 pseudogene 12	RPL19	6143
ribosomal protein L29 pseudogene 9; ribosomal protein L29 pseudogene 12; ribosomal protein L29 pseudogene 11; ribosomal protein L29; ribosomal protein L29 pseudogene 26	RPL29	6159
ribosomal protein L5 pseudogene 34; ribosomal protein L5 pseudogene 1; ribosomal protein L5	RPL5	6125
ribosomal protein L7a pseudogene 70; ribosomal protein L7a; ribosomal protein L7a pseudogene 30; ribosomal protein L7a pseudogene 66; ribosomal protein L7a pseudogene 27; ribosomal protein L7a pseudogene 11; ribosomal protein L7a pseudogene 62	RPL7A	6130
ribosomal protein, large, P0 pseudogene 2; ribosomal protein, large, P0 pseudogene 3; ribosomal protein, large, P0 pseudogene 6; ribosomal protein, large, P0	RPLP0	6175
ribosomal protein S13 pseudogene 8; ribosomal protein S13; ribosomal protein S13 pseudogene 2	RPS13	6207
ribosomal protein S25 pseudogene 8; ribosomal protein S25	RPS25	6230
Ras-related associated with diabetes	RRAD	6236
ras responsive element binding protein 1	RREB1	6239
ribonucleotide reductase M2 polypeptide	RRM2	6241
reticulon 4 interacting protein 1	RTN4IP1	84816
RuvB-like 2 (E. coli)	RUVBL2	10856
RWD domain containing 3	RWDD3	25950
retinoid X receptor, gamma	RXRG	6258
ryanodine receptor 2 (cardiac)	RYR2	6262
S100 calcium binding protein A4	S100A4	6275
sphingosine-1-phosphate receptor 1	S1PR1	1901
serum amyloid A1	SAA1	6288
serum amyloid A3 pseudogene	SAA3P	6290
sterile alpha motif domain containing 9	SAMD9	54809
sterile alpha motif domain containing 9-like	SAMD9L	219285
SAM domain and HD domain 1	SAMHD1	25939
sorting and assembly machinery component 50 homolog (S. cerevisiae)	SAMM50	25813
spermidine/spermine N1-acetyltransferase 1	SAT1	6303
SH3-binding domain kinase 1	SBK1	388228
sterol-C5-desaturase (ERG3 delta-5-desaturase homolog, S. cerevisiae)-like	SC5DL	6309
stearoyl-CoA desaturase (delta-9-desaturase)	SCD	6319
schwannomin interacting protein 1	SCHIP1	29970
signal peptide, CUB domain, EGF-like 3	SCUBE3	222663
syndecan 3	SDC3	9672
syndecan binding protein (syntenin)	SDCBP	6386
succinate dehydrogenase complex, subunit A, flavoprotein (Fp)	SDHA	6389
succinate dehydrogenase complex, subunit A, flavoprotein pseudogene 1	SDHAP1	255812
succinate dehydrogenase complex, subunit A, flavoprotein pseudogene 2	SDHAP2	727956
succinate dehydrogenase complex, subunit A, flavoprotein pseudogene 3	SDHAP3	728609
succinate dehydrogenase complex, subunit B, iron sulfur (Ip)	SDHB	6390
succinate dehydrogenase complex, subunit C, integral membrane protein, 15kDa	SDHC	6391
similar to succinate dehydrogenase complex, subunit D, integral membrane protein; succinate dehydrogenase complex, subunit D, integral membrane protein	SDHD	6392
short chain dehydrogenase/reductase family 39U, member 1	SDR39U1	56948
SEBOX homeobox	SEBOX	645832
SEC14-like 4 (S. cerevisiae)	SEC14L4	284904
similar to SEC14p-like protein TAP3	SEC14L6	730005
SEC31 homolog B (S. cerevisiae)	SEC31B	25956
selectin E	SELE	6401
selectin P (granule membrane protein 140kDa, antigen CD62)	SELP	6403
selectin P ligand	SELPLG	6404
sema domain, immunoglobulin domain (Ig), short basic domain, secreted, (semaphorin) 3A	SEMA3A	10371
sema domain, immunoglobulin domain (Ig), transmembrane domain (TM) and short cytoplasmic domain, (semaphorin) 4C	SEMA4C	54910
sema domain, immunoglobulin domain (Ig), transmembrane domain (TM) and short cytoplasmic domain, (semaphorin) 4D	SEMA4D	10507
selenophosphate synthetase 2	SEPHS2	22928
serpin peptidase inhibitor, clade A (alpha-1 antiproteinase, antitrypsin), member 1	SERPINA1	5265
serpin peptidase inhibitor, clade A (alpha-1 antiproteinase, antitrypsin), member 3	SERPINA3	12
serpin peptidase inhibitor, clade B (ovalbumin), member 1	SERPINB1	1992
serpin peptidase inhibitor, clade B (ovalbumin), member 6	SERPINB6	5269
serpin peptidase inhibitor, clade H (heat shock protein 47), member 1, (collagen binding protein 1)	SERPINH1	871
secreted frizzled-related protein 1	SFRP1	6422
sideroflexin 5	SFXN5	94097
serum/glucocorticoid regulated kinase 1	SGK1	6446
small glutamine-rich tetratricopeptide repeat (TPR)-containing, alpha	SGTA	6449
SH2B adaptor protein 2	SH2B2	10603
SH2 domain containing 1B	SH2D1B	117157
SH3 domain binding glutamic acid-rich protein like 3	SH3BGRL3	83442
serine hydroxymethyltransferase 1 (soluble)	SHMT1	6470
signal-regulatory protein alpha	SIRPA	140885
signal-regulatory protein beta 1	SIRPB1	10326
signal-regulatory protein delta	SIRPD	128646
signal-regulatory protein gamma	SIRPG	55423
sirtuin (silent mating type information regulation 2 homolog) 3 (S. cerevisiae)	SIRT3	23410
SIX homeobox 5	SIX5	147912
Src-like-adaptor	SLA	6503
SLAM family member 7	SLAMF7	57823
solute carrier family 11 (proton-coupled divalent metal ion transporters), member 1	SLC11A1	6556
solute carrier family 15, member 3	SLC15A3	51296
solute carrier family 16, member 1 (monocarboxylic acid transporter 1)	SLC16A1	6566
solute carrier family 1 (neuronal/epithelial high affinity glutamate transporter, system Xag), member 1	SLC1A1	6505
solute carrier family 1 (glial high affinity glutamate transporter), member 3	SLC1A3	6507
solute carrier family 1 (neutral amino acid transporter), member 5	SLC1A5	6510
solute carrier family 20 (phosphate transporter), member 2	SLC20A2	6575
solute carrier family 22, member 23	SLC22A23	63027
solute carrier family 24 (sodium/potassium/calcium exchanger), member 3	SLC24A3	57419
solute carrier family 25 (mitochondrial carrier; citrate transporter), member 1	SLC25A1	6576
solute carrier family 25 (mitochondrial carrier; dicarboxylate transporter), member 10	SLC25A10	1468
solute carrier family 25 (mitochondrial carrier; oxoglutarate carrier), member 11	SLC25A11	8402
solute carrier family 25, member 13 (citrin)	SLC25A13	10165
solute carrier family 25 (mitochondrial thiamine pyrophosphate carrier), member 19	SLC25A19	60386
solute carrier family 25 (carnitine/acylcarnitine translocase), member 20	SLC25A20	788
solute carrier family 25 (mitochondrial carrier: glutamate), member 22	SLC25A22	79751
solute carrier family 25, member 26	SLC25A26	115286
solute carrier family 25, member 34	SLC25A34	284723
solute carrier family 25, member 35	SLC25A35	399512
solute carrier family 25, member 38	SLC25A38	54977
solute carrier family 25, member 39	SLC25A39	51629
solute carrier family 25, member 42	SLC25A42	284439
solute carrier family 25, member 44	SLC25A44	9673
solute carrier family 27 (fatty acid transporter), member 2	SLC27A2	11001
solute carrier family 2 (facilitated glucose transporter), member 1	SLC2A1	6513
solute carrier family 2 (facilitated glucose transporter), member 4	SLC2A4	6517
solute carrier family 2 (facilitated glucose/fructose transporter), member 5	SLC2A5	6518
solute carrier family 36 (proton/amino acid symporter), member 2	SLC36A2	153201
solute carrier family 37 (glycerol-3-phosphate transporter), member 2	SLC37A2	219855
solute carrier family 43, member 3	SLC43A3	29015
solute carrier family 44, member 3	SLC44A3	126969
solute carrier family 46, member 3	SLC46A3	283537
solute carrier family 5 (sodium/myo-inositol cotransporter), member 3	SLC5A3	6526
solute carrier family 5 (sodium-dependent vitamin transporter), member 6	SLC5A6	8884
solute carrier family 7, (cationic amino acid transporter, y+ system) member 11	SLC7A11	23657
solute carrier family 7 (cationic amino acid transporter, y+ system), member 7	SLC7A7	9056
solute carrier organic anion transporter family, member 2A1	SLCO2A1	6578
solute carrier organic anion transporter family, member 4A1	SLCO4A1	28231
schlafen family member 11	SLFN11	91607
schlafen family member 12	SLFN12	55106
schlafen family member 12-like	SLFN12L	100506736
schlafen family member 13	SLFN13	146857
slowmo homolog 2 (Drosophila)	SLMO2	51012
secreted LY6/PLAUR domain containing 1	SLURP1	57152
SWI/SNF related, matrix associated, actin dependent regulator of chromatin, subfamily a, member 2	SMARCA2	6595
SWI/SNF related, matrix associated, actin dependent regulator of chromatin, subfamily b, member 1	SMARCB1	6598
structural maintenance of chromosomes 4	SMC4	10051
Smith-Magenis syndrome chromosome region, candidate 7-like	SMCR7L	54471
sphingomyelin phosphodiesterase, acid-like 3B	SMPDL3B	27293
SMYD family member 5	SMYD5	10322
small nucleolar RNA, H/ACA box 21	SNORA21	619505
small nucleolar RNA, H/ACA box 52	SNORA52	619565
small nucleolar RNA, H/ACA box 69	SNORA69	26779
small nucleolar RNA, H/ACA box 70	SNORA70	26778
small nucleolar RNA, H/ACA box 7A	SNORA7A	619563
small nucleolar RNA, C/D box 16	SNORD16	595097
small nucleolar RNA, C/D box 22	SNORD22	9304
small nucleolar RNA, C/D box 32A	SNORD32A	26819
small nucleolar RNA, C/D box 33	SNORD33	26818
small nucleolar RNA, C/D box 49B	SNORD49B	692087
small nucleolar RNA, C/D box 68	SNORD68	606500
small nuclear ribonucleoprotein polypeptide A	SNRPA	6626
syntrophin, beta 1 (dystrophin-associated protein A1, 59kDa, basic component 1)	SNTB1	6641
sorting nexin 5	SNX5	27131
sterol O-acyltransferase 1	SOAT1	6646
superoxide dismutase 2, mitochondrial	SOD2	6648
sortilin-related VPS10 domain containing receptor 2	SORCS2	57537
sortilin 1	SORT1	6272
sclerosteosis	SOST	50964
SRY (sex determining region Y)-box 4	SOX4	6659
SPARC-like 1 (hevin)	SPARCL1	8404
SPC25, NDC80 kinetochore complex component, homolog (S. cerevisiae)	SPC25	57405
SPHK1 interactor, AKAP domain containing	SPHKAP	80309
spleen focus forming virus (SFFV) proviral integration oncogene spi1	SPI1	6688
secreted phosphoprotein 1	SPP1	6696
sprouty homolog 1, antagonist of FGF signaling (Drosophila)	SPRY1	10252
splA/ryanodine receptor domain and SOCS box containing 3	SPSB3	90864
serine palmitoyltransferase, long chain base subunit 2	SPTLC2	9517
squalene epoxidase	SQLE	6713
sterol regulatory element binding transcription factor 1	SREBF1	6720
sterol regulatory element binding transcription factor 2	SREBF2	6721
sarcalumenin	SRL	6345
signal recognition particle receptor, B subunit	SRPRB	58477
suppressor of tumorigenicity 20	ST20	400410
ST3 beta-galactoside alpha-2,3-sialyltransferase 3	ST3GAL3	6487
ST3 beta-galactoside alpha-2,3-sialyltransferase 5	ST3GAL5	8869
signal transducing adaptor family member 1	STAP1	26228
StAR-related lipid transfer (START) domain containing 7	STARD7	56910
signal transducer and activator of transcription 5A	STAT5A	6776
stress-induced-phosphoprotein 1	STIP1	10963
serine/threonine kinase 40	STK40	83931
stathmin 1	STMN1	3925
stomatin	STOM	2040
STE20-related kinase adaptor beta	STRADB	55437
succinate-CoA ligase, ADP-forming, beta subunit	SUCLA2	8803
succinate-CoA ligase, alpha subunit	SUCLG1	8802
sulfite oxidase	SUOX	6821
suppressor of var1, 3-like 1 (S. cerevisiae)	SUPV3L1	6832
sushi domain containing 2	SUSD2	56241
spleen tyrosine kinase	SYK	6850
transaldolase 1	TALDO1	6888
threonyl-tRNA synthetase 2, mitochondrial (putative)	TARS2	80222
tafazzin	TAZ	6901
TBC1 domain family, member 24	TBC1D24	57465
TBC1 domain family, member 4	TBC1D4	9882
transducin (beta)-like 1 X-linked receptor 1	TBL1XR1	79718
transforming growth factor beta regulator 4	TBRG4	9238
T-cell, immune regulator 1, ATPase, H+ transporting, lysosomal V0 subunit A3	TCIRG1	10312
tec protein tyrosine kinase	TEC	7006
glycoprotein, synaptic 2	TECR	9524
testis-specific kinase 1	TESK1	7016
transferrin	TF	7018
transcription factor B1, mitochondrial	TFB1M	51106
transforming growth factor, beta 1	TGFB1	7040
thyroid hormone receptor, alpha (erythroblastic leukemia viral (v-erb-a) oncogene homolog, avian)	THRA	7067
thyroid hormone responsive (SPOT14 homolog, rat)	THRSP	7069
TRAF-interacting protein with forkhead-associated domain	TIFA	92610
similar to translocase of inner mitochondrial membrane 23 (yeast) homolog	TIMM23	100287932
translocase of inner mitochondrial membrane 23 homolog (yeast); translocase of inner mitochondrial membrane 23 homolog B (yeast)	TIMM23B	653252
translocase of inner mitochondrial membrane 50 homolog (S. cerevisiae)	TIMM50	92609
chromosome 3 open reading frame 1	TIMMDC1	51300
TIMP metallopeptidase inhibitor 1	TIMP1	7076
transketolase	TKT	7086
TLC domain containing 1	TLCD1	116238
toll-like receptor 1	TLR1	7096
toll-like receptor 10	TLR10	81793
toll-like receptor 2	TLR2	7097
toll-like receptor 7	TLR7	51284
toll-like receptor 8	TLR8	51311
transmembrane 4 L six family member 19	TM4SF19	116211
transmembrane emp24 protein transport domain containing 4	TMED4	222068
transmembrane protein with EGF-like and two follistatin-like domains 1	TMEFF1	8577
transmembrane protein 109	TMEM109	79073
transmembrane protein 110	TMEM110	375346
TMEM110-MUSTN1 readthrough	TMEM110-MUSTN1	100526772
transmembrane protein 120B	TMEM120B	144404
transmembrane protein 135	TMEM135	65084
transmembrane protein 136	TMEM136	219902
transmembrane protein 143	TMEM143	55260
transmembrane protein 154	TMEM154	201799
transmembrane protein 165	TMEM165	55858
transmembrane protein 176A	TMEM176A	55365
transmembrane protein 182	TMEM182	130827
transmembrane protein 186	TMEM186	25880
transmembrane protein 204	TMEM204	79652
transmembrane protein 43	TMEM43	79188
transmembrane protein 45B	TMEM45B	120224
transmembrane protein 50B	TMEM50B	757
transmembrane protein 56	TMEM56	148534
transmembrane protein 79	TMEM79	84283
transmembrane protein 88	TMEM88	92162
transmembrane protein 91	TMEM91	641649
transmembrane protein 97	TMEM97	27346
thymosin beta 10	TMSB10	9168
tumor necrosis factor, alpha-induced protein 2	TNFAIP2	7127
tumor necrosis factor, alpha-induced protein 3	TNFAIP3	7128
tumor necrosis factor, alpha-induced protein 8	TNFAIP8	25816
tumor necrosis factor receptor superfamily, member 12A	TNFRSF12A	51330
tumor necrosis factor receptor superfamily, member 1B	TNFRSF1B	7133
tumor necrosis factor receptor superfamily, member 21	TNFRSF21	27242
transducer of ERBB2, 1	TOB1	10140
hypothetical LOC100128526; target of myb1 (chicken)	TOM1	10043
target of myb1-like 2 (chicken)	TOM1L2	146691
translocase of outer mitochondrial membrane 40 homolog (yeast)	TOMM40	10452
translocase of outer mitochondrial membrane 40 homolog (yeast)-like	TOMM40L	84134
topoisomerase (DNA) II alpha 170kDa	TOP2A	7153
tumor protein D52	TPD52	7163
tropomyosin 4	TPM4	7171
tubulin polymerization promoting protein	TPPP	11076
TPX2, microtubule-associated, homolog (Xenopus laevis)	TPX2	22974
TNF receptor-associated factor 4	TRAF4	9618
TNF receptor-associated protein 1	TRAP1	10131
triggering receptor expressed on myeloid cells 2	TREM2	54209
tripartite motif-containing 16	TRIM16	10626
tripartite motif-containing 16-like	TRIM16L	147166
tripartite motif-containing 59	TRIM59	286827
tRNA methyltransferase 61 homolog A (S. cerevisiae)	TRMT61A	115708
TSC22 domain family, member 3; GRAM domain containing 4	TSC22D3	1831
thyroid stimulating hormone receptor	TSHR	7253
tetraspanin 11	TSPAN11	441631
tetraspanin 12	TSPAN12	23554
tetraspanin 15	TSPAN15	23555
tetraspanin 18	TSPAN18	90139
tetraspanin 4	TSPAN4	7106
tetraspanin 8	TSPAN8	7103
tetraspanin 9	TSPAN9	10867
tetratricopeptide repeat domain 25	TTC25	83538
tetratricopeptide repeat domain 38	TTC38	55020
tetratricopeptide repeat domain 7B	TTC7B	145567
tetratricopeptide repeat domain 9	TTC9	23508
tubulin tyrosine ligase-like family, member 7	TTLL7	79739
transthyretin	TTR	7276
tubby homolog (mouse)	TUB	7275
tubulin, alpha 8	TUBA8	51807
Tu translation elongation factor, mitochondrial	TUFM	7284
tumor suppressor candidate 5	TUSC5	286753
thioredoxin 2	TXN2	25828
thioredoxin-like 4B	TXNL4B	54957
thioredoxin reductase 2	TXNRD2	10587
TYRO protein tyrosine kinase binding protein	TYROBP	7305
trypsin domain containing 1	TYSND1	219743
UBA domain containing 1	UBAC1	10422
ubiquitin-conjugating enzyme E2F (putative)	UBE2F	140739
ubiquilin 4	UBQLN4	56893
uridine-cytidine kinase 1	UCK1	83549
uridine-cytidine kinase 2	UCK2	7371
upper zone of growth plate and cartilage matrix associated	UCMA	221044
uncoupling protein 1 (mitochondrial, proton carrier)	UCP1	7350
uncoupling protein 2 (mitochondrial, proton carrier)	UCP2	7351
uncoupling protein 3 (mitochondrial, proton carrier)	UCP3	7352
UHRF1 binding protein 1	UHRF1BP1	54887
unc-119 homolog (C. elegans)	UNC119	9094
unc-45 homolog A (C. elegans)	UNC45A	55898
unc-93 homolog B1 (C. elegans); unc-93 homolog B6 (C. elegans); unc-93 homolog B3 pseudogene (C. elegans); similar to unc-93 homolog B1 (C. elegans)	UNC93B1	81622
ubiquinol-cytochrome c reductase complex chaperone	UQCC	55245
ubiquinol-cytochrome c reductase core protein I	UQCRC1	7384
ubiquinol-cytochrome c reductase core protein II	UQCRC2	7385
URB1 ribosome biogenesis 1 homolog (S. cerevisiae)	URB1	9875
uroporphyrinogen III synthase	UROS	7390
ubiquitin specific peptidase 10	USP10	9100
ubiquitin specific peptidase 20	USP20	10868
vasorin	VASN	114990
vav 1 guanine nucleotide exchange factor	VAV1	7409
vascular cell adhesion molecule 1	VCAM1	7412
versican	VCAN	1462
WD repeat domain 1	WDR1	9948
WD repeat domain 77	WDR77	79084
WD repeat domain 90	WDR90	197335
WD and tetratricopeptide repeats 1	WDTC1	23038
WEE1 homolog (S. pombe)	WEE1	7465
vascular endothelial growth factor A	VEGFA	7422
vascular endothelial growth factor B	VEGFB	7423
vestigial like 4 (Drosophila)	VGLL4	9686
V-set and immunoglobulin domain containing 4	VSIG4	11326
vitronectin	VTN	7448
von Willebrand factor	VWF	7450
X-box binding protein 1	XBP1	7494
X-ray repair complementing defective repair in Chinese hamster cells 6; similar to ATP-dependent DNA helicase II, 70 kDa subunit	XRCC6	2547
tyrosine 3-monooxygenase/tryptophan 5-monooxygenase activation protein, gamma polypeptide	YWHAG	7532
zinc finger and BTB domain containing 1	ZBTB1	22890
zinc finger and BTB domain containing 16	ZBTB16	7704
zinc finger, imprinted 2	ZIM2	23619
zinc finger, matrin type 1	ZMAT1	84460
zinc finger protein 268	ZNF268	10795
zinc finger protein 69	ZNF69	7620
