# Supplementary material for: Plasma Cholesterol–Induced Lesion Networks Activated before Regression of Early, Mature, and Advanced Atherosclerosis
Source: PLoS Genet. 2014 Feb 27;10(2):e1004201. doi: 10.1371/journal.pgen.1004201 (PMC3937269; doi:10.1371/journal.pgen.1004201)
Supplement: Table S13 — Human orthologs for Regression reactive mouse genes at week 50. (XLSX) [file pgen.1004201.s015.xlsx]

## Sheet: Sheet1
Table S13. Human orthologs for Regression reactive mouse genes at week 50
Gene Title	Gene Symbol	Entrez Gene ID
acetoacetyl-CoA synthetase	AACS	65985
chromosome 9 open reading frame 21	AAED1	195827
AP2 associated kinase 1	AAK1	22848
alanyl-tRNA synthetase 2, mitochondrial (putative)	AARS2	57505
aminoadipate-semialdehyde dehydrogenase-phosphopantetheinyl transferase	AASDHPPT	60496
aminoadipate-semialdehyde synthase	AASS	10157
apoptosis antagonizing transcription factor	AATF	26574
ATP-binding cassette, sub-family A (ABC1), member 1	ABCA1	19
ATP-binding cassette, sub-family A (ABC1), member 10	ABCA10	10349
ATP-binding cassette, sub-family A (ABC1), member 11 (pseudogene)	ABCA11P	79963
ATP-binding cassette, sub-family A (ABC1), member 5	ABCA5	23461
ATP-binding cassette, sub-family A (ABC1), member 7	ABCA7	10347
ATP-binding cassette, sub-family A (ABC1), member 8	ABCA8	10351
ATP-binding cassette, sub-family B (MDR/TAP), member 4	ABCB4	5244
ATP-binding cassette, sub-family B (MDR/TAP), member 6	ABCB6	10058
ATP-binding cassette, sub-family B (MDR/TAP), member 8	ABCB8	11194
ATP-binding cassette, sub-family C (CFTR/MRP), member 3	ABCC3	8714
ATP-binding cassette, sub-family C (CFTR/MRP), member 4	ABCC4	10257
ATP-binding cassette, sub-family C (CFTR/MRP), member 9	ABCC9	10060
similar to ATP-binding cassette, sub-family E, member 1; ATP-binding cassette, sub-family E (OABP), member 1	ABCE1	6059
ATP-binding cassette, sub-family G (WHITE), member 1	ABCG1	9619
ATP-binding cassette, sub-family G (WHITE), member 2	ABCG2	9429
abhydrolase domain containing 11	ABHD11	83451
abhydrolase domain containing 12	ABHD12	26090
abhydrolase domain containing 14B	ABHD14B	84836
abhydrolase domain containing 15	ABHD15	116236
abhydrolase domain containing 4	ABHD4	63874
abhydrolase domain containing 5	ABHD5	51099
abl-interactor 1	ABI1	10006
abl interactor 2	ABI2	10152
ABI family, member 3	ABI3	51225
ABI family, member 3 (NESH) binding protein	ABI3BP	25890
c-abl oncogene 1, receptor tyrosine kinase	ABL1	25
actin binding LIM protein family, member 3	ABLIM3	22885
chromosome 6 open reading frame 115	ABRACL	58527
acetyl-Coenzyme A acyltransferase 1	ACAA1	30
hypothetical LOC648603; acetyl-Coenzyme A acyltransferase 2	ACAA2	10449
acetyl-Coenzyme A carboxylase beta	ACACB	32
acyl-Coenzyme A dehydrogenase family, member 10	ACAD10	80724
nephronophthisis 3 (adolescent); acyl-Coenzyme A dehydrogenase family, member 11	ACAD11	84129
acyl-Coenzyme A dehydrogenase, C-2 to C-3 short chain	ACADS	35
acyl-Coenzyme A dehydrogenase, short/branched chain	ACADSB	36
ArfGAP with coiled-coil, ankyrin repeat and PH domains 2	ACAP2	23527
acetyl-Coenzyme A acetyltransferase 2	ACAT2	39
acyl-Coenzyme A binding domain containing 3	ACBD3	64746
acyl-Coenzyme A binding domain containing 5	ACBD5	91452
acetylcholinesterase (Yt blood group)	ACHE	43
apoptotic chromatin condensation inducer 1	ACIN1	22985
aconitase 1, soluble	ACO1	48
acyl-CoA thioesterase 1	ACOT1	641371
acyl-CoA thioesterase 2	ACOT2	10965
acyl-CoA thioesterase 4; similar to peroxisomal long-chain acyl-coA thioesterase	ACOT4	122970
acyl-Coenzyme A oxidase 1, palmitoyl	ACOX1	51
acid phosphatase 1, soluble	ACP1	52
acid phosphatase 2, lysosomal	ACP2	53
acid phosphatase 5, tartrate resistant	ACP5	54
acyl-CoA synthetase family member 2	ACSF2	80221
acyl-CoA synthetase family member 3	ACSF3	197322
acyl-CoA synthetase long-chain family member 1	ACSL1	2180
acyl-CoA synthetase long-chain family member 3	ACSL3	2181
acyl-CoA synthetase long-chain family member 5	ACSL5	51703
acyl-CoA synthetase medium-chain family member 4	ACSM4	341392
acyl-CoA synthetase medium-chain family member 5	ACSM5	54988
acyl-CoA synthetase short-chain family member 1	ACSS1	84532
acyl-CoA synthetase short-chain family member 3	ACSS3	79611
actin, gamma 2, smooth muscle, enteric	ACTG2	72
actinin, alpha 1	ACTN1	87
actinin, alpha 4	ACTN4	81
ARP2 actin-related protein 2 homolog (yeast)	ACTR2	10097
ARP6 actin-related protein 6 homolog (yeast)	ACTR6	64431
activin A receptor, type IIA	ACVR2A	92
ADAM metallopeptidase domain 12	ADAM12	8038
ADAM metallopeptidase domain 8	ADAM8	101
ADAM metallopeptidase with thrombospondin type 1 motif, 1	ADAMTS1	9510
ADAM metallopeptidase with thrombospondin type 1 motif, 3	ADAMTS3	9508
ADAM metallopeptidase with thrombospondin type 1 motif, 4	ADAMTS4	9507
ADAM metallopeptidase with thrombospondin type 1 motif, 6	ADAMTS6	11174
ADAM metallopeptidase with thrombospondin type 1 motif, 9	ADAMTS9	56999
ArfGAP with dual PH domains 1	ADAP1	11033
ArfGAP with dual PH domains 2	ADAP2	55803
adenosine deaminase, RNA-specific, B1 (RED1 homolog rat)	ADARB1	104
aarF domain containing kinase 1	ADCK1	57143
aarF domain containing kinase 4	ADCK4	79934
adenylate cyclase 3	ADCY3	109
adenylate cyclase 5	ADCY5	111
alcohol dehydrogenase, iron containing, 1	ADHFE1	137872
adiponectin, C1Q and collagen domain containing	ADIPOQ	9370
adiponectin receptor 2	ADIPOR2	79602
adenosine kinase	ADK	132
adenosine A2a receptor	ADORA2A	135
adrenergic, alpha-1A-, receptor	ADRA1A	148
adrenergic, alpha-1D-, receptor	ADRA1D	146
adrenergic, beta-1-, receptor	ADRB1	153
adrenergic, beta-3-, receptor	ADRB3	155
adrenergic, beta, receptor kinase 2	ADRBK2	157
adhesion regulating molecule 1	ADRM1	11047
adenylosuccinate synthase	ADSS	159
chromosome 6 open reading frame 105	ADTRP	84830
AE binding protein 2	AEBP2	121536
actin filament associated protein 1-like 1	AFAP1L1	134265
actin filament associated protein 1-like 2	AFAP1L2	84632
AF4/FMR2 family, member 2	AFF2	2334
AF4/FMR2 family, member 4	AFF4	27125
aftiphilin	AFTPH	54812
ArfGAP with FG repeats 1	AGFG1	3267
1-acylglycerol-3-phosphate O-acyltransferase 1 (lysophosphatidic acid acyltransferase, alpha)	AGPAT1	10554
1-acylglycerol-3-phosphate O-acyltransferase 2 (lysophosphatidic acid acyltransferase, beta)	AGPAT2	10555
1-acylglycerol-3-phosphate O-acyltransferase 3	AGPAT3	56894
1-acylglycerol-3-phosphate O-acyltransferase 5 (lysophosphatidic acid acyltransferase, epsilon)	AGPAT5	55326
1-acylglycerol-3-phosphate O-acyltransferase 6 (lysophosphatidic acid acyltransferase, zeta)	AGPAT6	137964
1-acylglycerol-3-phosphate O-acyltransferase 9	AGPAT9	84803
alkylglycerone phosphate synthase	AGPS	8540
ATP/GTP binding protein 1	AGTPBP1	23287
angiotensin II receptor, type 1	AGTR1	185
AT hook containing transcription factor 1; AT hook containing transcription factor 1 pseudogene	AHCTF1	25909
Abelson helper integration site 1	AHI1	54806
aryl hydrocarbon receptor	AHR	196
AHA1, activator of heat shock 90kDa protein ATPase homolog 2 (yeast)	AHSA2	130872
hypothetical LOC653631; hypothetical LOC646050; hypothetical LOC646890; axin interactor, dorsalization associated	AIDA	64853
allograft inflammatory factor 1	AIF1	199
apoptosis-inducing factor, mitochondrion-associated, 2	AIFM2	84883
absent in melanoma 1	AIM1	202
aminoacyl tRNA synthetase complex-interacting multifunctional protein 1	AIMP1	9255
antisense of IGF2R RNA (non-protein coding)	AIRN	100271873
adenylate kinase 2	AK2	204
A kinase (PRKA) anchor protein 1	AKAP1	8165
A kinase (PRKA) anchor protein 10	AKAP10	11216
A kinase (PRKA) anchor protein 11	AKAP11	11215
A kinase (PRKA) anchor protein 13	AKAP13	11214
A kinase (PRKA) anchor protein 6	AKAP6	9472
A kinase (PRKA) anchor protein 7	AKAP7	9465
A kinase (PRKA) anchor protein 8	AKAP8	10270
A kinase (PRKA) anchor protein (yotiao) 9	AKAP9	10142
akirin 2	AKIRIN2	55122
aldo-keto reductase family 1, member C1 (dihydrodiol dehydrogenase 1; 20-alpha (3-alpha)-hydroxysteroid dehydrogenase)	AKR1C1	1645
aldo-keto reductase family 1, member C2 (dihydrodiol dehydrogenase 2; bile acid binding protein; 3-alpha hydroxysteroid dehydrogenase, type III)	AKR1C2	1646
aldo-keto reductase family 1, member C3 (3-alpha hydroxysteroid dehydrogenase, type II)	AKR1C3	8644
aldo-keto reductase family 1, member C4 (chlordecone reductase; 3-alpha hydroxysteroid dehydrogenase, type I; dihydrodiol dehydrogenase 4)	AKR1C4	1109
aldo-keto reductase family 1, member C-like 2	AKR1E2	83592
aldo-keto reductase family 7, member A2 (aflatoxin aldehyde reductase)	AKR7A2	8574
aldo-keto reductase family 7, member A3 (aflatoxin aldehyde reductase)	AKR7A3	22977
aldo-keto reductase family 7-like	AKR7L	246181
v-akt murine thymoma viral oncogene homolog 2	AKT2	208
v-akt murine thymoma viral oncogene homolog 3 (protein kinase B, gamma)	AKT3	10000
AKT interacting protein; similar to AKT interacting protein	AKTIP	64400
aminolevulinate, delta-, dehydratase	ALAD	210
aminolevulinate, delta-, synthase 1	ALAS1	211
aminolevulinate, delta-, synthase 2	ALAS2	212
aldehyde dehydrogenase 16 family, member A1	ALDH16A1	126133
aldehyde dehydrogenase 1 family, member A2	ALDH1A2	8854
aldehyde dehydrogenase 1 family, member B1	ALDH1B1	219
aldehyde dehydrogenase 1 family, member L1	ALDH1L1	10840
aldehyde dehydrogenase 3 family, member B1	ALDH3B1	221
aldehyde dehydrogenase 3 family, member B2	ALDH3B2	222
aldehyde dehydrogenase 4 family, member A1	ALDH4A1	8659
asparagine-linked glycosylation 13 homolog (S. cerevisiae)	ALG13	79868
asparagine-linked glycosylation 14 homolog (S. cerevisiae)	ALG14	199857
asparagine-linked glycosylation 5, dolichyl-phosphate beta-glucosyltransferase homolog (S. cerevisiae)	ALG5	29880
asparagine-linked glycosylation 6, alpha-1,3-glucosyltransferase homolog (S. cerevisiae)	ALG6	29929
alkB, alkylation repair homolog 7 (E. coli)	ALKBH7	84266
alkB, alkylation repair homolog 8 (E. coli)	ALKBH8	91801
Alstrom syndrome 1	ALMS1	7840
arachidonate 5-lipoxygenase-activating protein	ALOX5AP	241
ALS2 C-terminal like	ALS2CL	259173
amyotrophic lateral sclerosis 2 (juvenile) chromosome region, candidate 8	ALS2CR8	79800
adenosylmethionine decarboxylase 1	AMD1	262
amidohydrolase domain containing 2	AMDHD2	51005
archaelysin family metallopeptidase 1	AMZ1	155185
anaphase promoting complex subunit 13	ANAPC13	25847
anaphase promoting complex subunit 4	ANAPC4	29945
angiogenin, ribonuclease, RNase A family, 5	ANG	283
angiopoietin 2	ANGPT2	285
angiopoietin-like 7	ANGPTL7	10218
ankyrin 2, neuronal	ANK2	287
ankyrin repeat and death domain containing 1A	ANKDD1A	348094
ankyrin repeat and KH domain containing 1; ANKHD1-EIF4EBP3 readthrough transcript; eukaryotic translation initiation factor 4E binding protein 3	ANKHD1-EIF4EBP3	404734
ankyrin repeat and LEM domain containing 2	ANKLE2	23141
ankyrin repeat and MYND domain containing 2	ANKMY2	57037
ankyrin repeat, family A (RFXANK-like), 2	ANKRA2	57763
ankyrin repeat domain 10	ANKRD10	55608
ankyrin repeat domain 12	ANKRD12	23253
ankyrin repeat domain 13A	ANKRD13A	88455
ankyrin repeat domain 17	ANKRD17	26057
ankyrin repeat domain 32	ANKRD32	84250
ankyrin repeat domain 33B	ANKRD33B	651746
ankyrin repeat domain 45	ANKRD45	339416
ankyrin repeat domain 49	ANKRD49	54851
ankyrin repeat domain 55	ANKRD55	79722
ankyrin repeat domain 60	ANKRD60	140731
anillin, actin binding protein	ANLN	54443
anoctamin 1, calcium activated chloride channel	ANO1	55107
hepatopoietin PCn127; acidic (leucine-rich) nuclear phosphoprotein 32 family, member A	ANP32A	8125
similar to Acidic leucine-rich nuclear phosphoprotein 32 family member B (PHAPI2 protein) (Silver-stainable protein SSP29) (Acidic protein rich in leucines); acidic (leucine-rich) nuclear phosphoprotein 32 family, member B	ANP32B	10541
acidic (leucine-rich) nuclear phosphoprotein 32 family, member C	ANP32C	23520
acidic (leucine-rich) nuclear phosphoprotein 32 family, member D	ANP32D	23519
acidic (leucine-rich) nuclear phosphoprotein 32 family, member E	ANP32E	81611
alanyl (membrane) aminopeptidase	ANPEP	290
annexin A11	ANXA11	311
annexin A4	ANXA4	307
annexin A8	ANXA8	653145
annexin A8-like 1	ANXA8L1	728113
annexin A8-like 2	ANXA8L2	244
acyloxyacyl hydrolase (neutrophil)	AOAH	313
adaptor-related protein complex 1, beta 1 subunit	AP1B1	162
adaptor-related protein complex 1, gamma 2 subunit	AP1G2	8906
adaptor-related protein complex 1, sigma 1 subunit	AP1S1	1174
adaptor-related protein complex 1, sigma 2 subunit pseudogene; adaptor-related protein complex 1, sigma 2 subunit	AP1S2	8905
adaptor-related protein complex 2, sigma 1 subunit	AP2S1	1175
adaptor-related protein complex 3, mu 1 subunit	AP3M1	26985
adaptor-related protein complex 4, epsilon 1 subunit	AP4E1	23431
adaptor-related protein complex 4, sigma 1 subunit	AP4S1	11154
MU-2/AP1M2 domain containing, death-inducing	AP5M1	55745
chromosome 20 open reading frame 29	AP5S1	55317
amyloid beta (A4) precursor protein-binding, family A, member 2	APBA2	321
amyloid beta (A4) precursor protein-binding, family B, member 3	APBB3	10307
adenomatous polyposis coli	APC	324
APEX nuclease (multifunctional DNA repair enzyme) 1	APEX1	328
anterior pharynx defective 1 homolog A (C. elegans)	APH1A	51107
anterior pharynx defective 1 homolog B (C. elegans)	APH1B	83464
API5-like 1; apoptosis inhibitor 5	API5	8539
apelin	APLN	8862
apelin receptor	APLNR	187
amyloid beta (A4) precursor-like protein 1	APLP1	333
amyloid beta (A4) precursor-like protein 2	APLP2	334
apolipoprotein A-V	APOA5	116519
apolipoprotein B mRNA editing enzyme, catalytic polypeptide 1	APOBEC1	339
apolipoprotein C-I	APOC1	341
apolipoprotein C-I pseudogene 1	APOC1P1	342
apolipoprotein C-II	APOC2	344
hypothetical LOC100129500; apolipoprotein E	APOE	348
amyloid beta (A4) precursor protein	APP	351
amyloid beta precursor protein (cytoplasmic tail) binding protein 2	APPBP2	10513
adaptor protein, phosphotyrosine interaction, PH domain and leucine zipper containing 1	APPL1	26060
adenine phosphoribosyltransferase	APRT	353
aquaporin 2 (collecting duct)	AQP2	359
aquaporin 5	AQP5	362
aquaporin 7	AQP7	364
aquaporin 7 pseudogene 1	AQP7P1	375719
androgen receptor	AR	367
ArfGAP with RhoGAP domain, ankyrin repeat and PH domain 2	ARAP2	116984
ArfGAP with RhoGAP domain, ankyrin repeat and PH domain 3	ARAP3	64411
archain 1	ARCN1	372
ADP-ribosylation factor 5	ARF5	381
ADP-ribosylation factor 6	ARF6	382
ADP-ribosylation factor guanine nucleotide-exchange factor 1(brefeldin A-inhibited)	ARFGEF1	10565
ADP-ribosylation factor interacting protein 1	ARFIP1	27236
arginine and glutamate rich 1	ARGLU1	55082
Rho GTPase activating protein 11B; Rho GTPase activating protein 11A	ARHGAP11A	9824
Rho GTPase activating protein 11B; Rho GTPase activating protein 11A	ARHGAP11B	89839
Rho GTPase activating protein 12	ARHGAP12	94134
Rho GTPase activating protein 22	ARHGAP22	58504
Rho GTPase activating protein 25	ARHGAP25	9938
Rho GTPase activating protein 29	ARHGAP29	9411
Rho GTPase activating protein 30	ARHGAP30	257106
Rho GTPase activating protein 4	ARHGAP4	393
Rho GTPase activating protein 5	ARHGAP5	394
Rho GTPase activating protein 9	ARHGAP9	64333
Rho GDP dissociation inhibitor (GDI) beta	ARHGDIB	397
Rho guanine nucleotide exchange factor (GEF) 10-like	ARHGEF10L	55160
Rho guanine nucleotide exchange factor (GEF) 12	ARHGEF12	23365
Rho guanine nucleotide exchange factor (GEF) 15	ARHGEF15	22899
Rho guanine nucleotide exchange factor (GEF) 17	ARHGEF17	9828
Rho/Rac guanine nucleotide exchange factor (GEF) 2	ARHGEF2	9181
Rho guanine nucleotide exchange factor (GEF) 5-like	ARHGEF35	445328
Rho guanine nucleotide exchange factor (GEF) 5	ARHGEF5	7984
Rac/Cdc42 guanine nucleotide exchange factor (GEF) 6	ARHGEF6	9459
Cdc42 guanine nucleotide exchange factor (GEF) 9; hypothetical protein LOC100134381	ARHGEF9	23229
AT rich interactive domain 2 (ARID, RFX-like)	ARID2	196528
AT rich interactive domain 4A (RBP1-like)	ARID4A	5926
AT rich interactive domain 4B (RBP1-like)	ARID4B	51742
AT rich interactive domain 5B (MRF1-like)	ARID5B	84159
ariadne homolog, ubiquitin-conjugating enzyme E2 binding protein, 1 (Drosophila)	ARIH1	25820
ariadne homolog 2 (Drosophila)	ARIH2	10425
ADP-ribosylation factor-like 11	ARL11	115761
ADP-ribosylation factor-like 13B	ARL13B	200894
ADP-ribosylation factor-like 2	ARL2	402
ADP-ribosylation factor-like 4C	ARL4C	10123
ADP-ribosylation factor-like 4D	ARL4D	379
ADP-ribosylation factor-like 5A	ARL5A	26225
ADP-ribosylation factor-like 5B	ARL5B	221079
ADP-ribosylation factor-like 6	ARL6	84100
ADP-ribosylation-like factor 6 interacting protein 6	ARL6IP6	151188
armadillo repeat containing 1	ARMC1	55156
armadillo repeat containing 7	ARMC7	79637
armadillo repeat containing 8	ARMC8	25852
armadillo repeat containing, X-linked 1	ARMCX1	51309
armadillo repeat containing, X-linked 3	ARMCX3	51566
armadillo repeat containing, X-linked 5	ARMCX5	64860
similar to actin related protein 2/3 complex subunit 3; hypothetical LOC729841; actin related protein 2/3 complex, subunit 3, 21kDa	ARPC3	10094
cAMP-regulated phosphoprotein 19 pseudogene; cAMP-regulated phosphoprotein, 19kDa	ARPP19	10776
arrestin, beta 1	ARRB1	408
arrestin, beta 2	ARRB2	409
arrestin domain containing 3	ARRDC3	57561
arrestin domain containing 4	ARRDC4	91947
arylsulfatase family, member I	ARSI	340075
N-acylsphingosine amidohydrolase (acid ceramidase) 1	ASAH1	427
activating signal cointegrator 1 complex subunit 1	ASCC1	51008
activating signal cointegrator 1 complex subunit 3	ASCC3	10973
ASF1 anti-silencing function 1 homolog A (S. cerevisiae)	ASF1A	25842
ASF1 anti-silencing function 1 homolog B (S. cerevisiae)	ASF1B	55723
asialoglycoprotein receptor 1	ASGR1	432
ash1 (absent, small, or homeotic)-like (Drosophila)	ASH1L	55870
arsA arsenite transporter, ATP-binding, homolog 1 (bacterial)	ASNA1	439
asparagine synthetase	ASNS	440
asparaginase homolog (S. cerevisiae)	ASPG	374569
aspartate beta-hydroxylase	ASPH	444
asporin	ASPN	54829
asteroid homolog 1 (Drosophila)	ASTE1	28990
chromosome 12 open reading frame 11	ASUN	55726
ATPase family, AAA domain containing 1	ATAD1	84896
ATPase family, AAA domain containing 2	ATAD2	29028
ATPase family, AAA domain containing 2B	ATAD2B	54454
ATPase family, AAA domain containing 3A	ATAD3A	55210
similar to AAA-ATPase TOB3; ATPase family, AAA domain containing 3B	ATAD3B	83858
ATPase family, AAA domain containing 3C	ATAD3C	219293
arginyltransferase 1	ATE1	11101
activating transcription factor 1	ATF1	466
activating transcription factor 2	ATF2	1386
activating transcription factor 3	ATF3	467
activating transcription factor 7	ATF7	11016
activating transcription factor 7 interacting protein	ATF7IP	55729
ATG10 autophagy related 10 homolog (S. cerevisiae)	ATG10	83734
ATG2 autophagy related 2 homolog A (S. cerevisiae)	ATG2A	23130
ATG3 autophagy related 3 homolog (S. cerevisiae)	ATG3	64422
ATG4 autophagy related 4 homolog C (S. cerevisiae)	ATG4C	84938
atlastin GTPase 2	ATL2	64225
atlastin GTPase 3	ATL3	25923
similar to Serine-protein kinase ATM (Ataxia telangiectasia mutated) (A-T, mutated); ataxia telangiectasia mutated	ATM	472
atonal homolog 8 (Drosophila)	ATOH8	84913
ATX1 antioxidant protein 1 homolog (yeast)	ATOX1	475
ATPase, class V, type 10A	ATP10A	57194
ATPase, class V, type 10D	ATP10D	57205
ATPase, class VI, type 11B	ATP11B	23200
ATPase, class VI, type 11C	ATP11C	286410
ATPase, H+/K+ transporting, nongastric, alpha polypeptide	ATP12A	479
ATPase type 13A2	ATP13A2	23400
ATPase type 13A3	ATP13A3	79572
ATPase, Na+/K+ transporting, alpha 3 polypeptide	ATP1A3	478
ATPase, Na+/K+ transporting, beta 2 polypeptide	ATP1B2	482
ATPase, Ca++ transporting, plasma membrane 4	ATP2B4	493
ATPase, Ca++ transporting, type 2C, member 1	ATP2C1	27032
ATP synthase, H+ transporting, mitochondrial F1 complex, delta subunit	ATP5D	513
ATP synthase, H+ transporting, mitochondrial F1 complex, epsilon subunit pseudogene 2; ATP synthase, H+ transporting, mitochondrial F1 complex, epsilon subunit	ATP5E	514
ATP synthase, H+ transporting, mitochondrial F0 complex, subunit C1 (subunit 9)	ATP5G1	516
ATP synthase, H+ transporting, mitochondrial F0 complex, subunit C2 (subunit 9)	ATP5G2	517
ATP synthase, H+ transporting, mitochondrial F0 complex, subunit C3 (subunit 9)	ATP5G3	518
ATP synthase, H+ transporting, mitochondrial F0 complex, subunit E	ATP5I	521
ATP synthase, H+ transporting, mitochondrial F0 complex, subunit F2	ATP5J2	9551
ATP synthase, H+ transporting, mitochondrial F0 complex, subunit G	ATP5L	10632
ATP synthase, H+ transporting, mitochondrial F0 complex, subunit G2 pseudogene	ATP5L2	267020
ATP synthase, H+ transporting, mitochondrial F1 complex, O subunit	ATP5O	539
ATP5S-like	ATP5SL	55101
ATPase, H+ transporting, lysosomal V0 subunit a2	ATP6V0A2	23545
ATPase, H+ transporting, lysosomal 16kDa, V0 subunit c	ATP6V0C	527
ATPase, H+ transporting, lysosomal 38kDa, V0 subunit d2	ATP6V0D2	245972
ATPase, H+ transporting, lysosomal 9kDa, V0 subunit e1	ATP6V0E1	8992
ATPase, H+ transporting, lysosomal 56/58kDa, V1 subunit B2	ATP6V1B2	526
ATPase, H+ transporting, lysosomal 42kDa, V1 subunit C2	ATP6V1C2	245973
ATPase, H+ transporting, lysosomal 14kDa, V1 subunit F	ATP6V1F	9296
ATPase, class I, type 8B, member 1	ATP8B1	5205
ATPase, class I, type 8B, member 4	ATP8B4	79895
ATP synthase mitochondrial F1 complex assembly factor 2	ATPAF2	91647
ataxia telangiectasia and Rad3 related; similar to ataxia telangiectasia and Rad3 related protein	ATR	545
alpha thalassemia/mental retardation syndrome X-linked (RAD54 homolog, S. cerevisiae)	ATRX	546
ataxin 1	ATXN1	6310
ataxin 3	ATXN3	4287
ataxin 3-like	ATXN3L	92552
aurora kinase A; aurora kinase A pseudogene 1	AURKA	6790
aurora kinase A interacting protein 1	AURKAIP1	54998
aurora kinase B	AURKB	9212
AVL9 homolog (S. cerevisiase)	AVL9	23080
AXL receptor tyrosine kinase	AXL	558
5-azacytidine induced 2	AZI2	64343
antizyme inhibitor 1	AZIN1	51582
beta-1,3-N-acetylgalactosaminyltransferase 2	B3GALNT2	148789
UDP-Gal:betaGlcNAc beta 1,3-galactosyltransferase, polypeptide 1	B3GALT1	8708
UDP-GlcNAc:betaGal beta-1,3-N-acetylglucosaminyltransferase 3	B3GNT3	10331
UDP-GlcNAc:betaGal beta-1,3-N-acetylglucosaminyltransferase 5	B3GNT5	84002
beta-1,4-N-acetyl-galactosaminyl transferase 1	B4GALNT1	2583
UDP-Gal:betaGlcNAc beta 1,4- galactosyltransferase, polypeptide 5	B4GALT5	9334
BCL2-associated agonist of cell death	BAD	572
B melanoma antigen family, member 2; B melanoma antigen family, member 3; B melanoma antigen family, member 4; B melanoma antigen family, member 5	BAGE4	85317
BCL2-antagonist/killer 1; BCL2-like 7 pseudogene 1	BAK1	578
BARX homeobox 1	BARX1	56033
BARX homeobox 2	BARX2	8538
brain abundant, membrane attached signal protein 1	BASP1	10409
basic leucine zipper transcription factor, ATF-like	BATF	10538
basic leucine zipper transcription factor, ATF-like 3	BATF3	55509
BCL2-associated X protein	BAX	581
bromodomain adjacent to zinc finger domain, 1B	BAZ1B	9031
bromodomain adjacent to zinc finger domain, 2B	BAZ2B	29994
BCL2 binding component 3	BBC3	27113
Bardet-Biedl syndrome 12	BBS12	166379
Bardet-Biedl syndrome 2	BBS2	583
Bardet-Biedl syndrome 4	BBS4	585
Bardet-Biedl syndrome 5	BBS5	129880
Bardet-Biedl syndrome 7	BBS7	55212
Bardet-Biedl syndrome 9	BBS9	27241
bobby sox homolog (Drosophila)	BBX	56987
basal cell adhesion molecule (Lutheran blood group)	BCAM	4059
B-cell receptor-associated protein 29	BCAP29	55973
breast cancer anti-estrogen resistance 3	BCAR3	8412
branched chain aminotransferase 2, mitochondrial	BCAT2	587
BRCA2 and CDKN1A interacting protein	BCCIP	56647
branched chain keto acid dehydrogenase E1, alpha polypeptide	BCKDHA	593
branched chain keto acid dehydrogenase E1, beta polypeptide	BCKDHB	594
branched chain ketoacid dehydrogenase kinase	BCKDK	10295
B-cell CLL/lymphoma 2	BCL2	596
BCL2-related protein A1	BCL2A1	597
BCL2-like 13 (apoptosis facilitator)	BCL2L13	23786
BCL2-like 2	BCL2L2	599
B-cell CLL/lymphoma 3	BCL3	602
B-cell CLL/lymphoma 6, member B (zinc finger protein)	BCL6B	255877
B-cell CLL/lymphoma 7A	BCL7A	605
similar to Bcl-2-associated transcription factor 1 (Btf); BCL2-associated transcription factor 1	BCLAF1	9774
BCL6 co-repressor	BCOR	54880
BCS1-like (yeast)	BCS1L	617
B double prime 1, subunit of RNA polymerase III transcription initiation factor IIIB	BDP1	55814
brain-enriched guanylate kinase-associated homolog (rat)	BEGAIN	57596
hypothetical protein LOC100128542; blocked early in transport 1 homolog (S. cerevisiae)	BET1	10282
brain expressed, X-linked 1	BEX1	55859
brain expressed X-linked 2	BEX2	84707
bone gamma-carboxyglutamate (gla) protein	BGLAP	632
basic helix-loop-helix family, member a9	BHLHA9	727857
basic helix-loop-helix domain containing, class B, 9	BHLHB9	80823
basic helix-loop-helix family, member e41	BHLHE41	79365
bicaudal D homolog 1 (Drosophila)	BICD1	636
BH3 interacting domain death agonist	BID	637
bridging integrator 2	BIN2	51411
baculoviral IAP repeat-containing 2	BIRC2	329
baculoviral IAP repeat-containing 5	BIRC5	332
baculoviral IAP repeat-containing 6	BIRC6	57448
baculoviral IAP repeat-containing 8	BIRC8	112401
basic, immunoglobulin-like variable motif containing	BIVM	54841
bladder cancer associated protein	BLCAP	10904
B lymphoid tyrosine kinase	BLK	640
B-cell linker	BLNK	29760
glucosaminyl (N-acetyl) transferase 2, I-branching enzyme (I blood group)	BLOC1S1	2647
biliverdin reductase B (flavin reductase (NADPH))	BLVRB	645
basic leucine zipper nuclear factor 1	BLZF1	8548
BMI1 polycomb ring finger oncogene	BMI1	648
bone morphogenetic protein receptor, type IA; similar to ALK-3	BMPR1A	657
bone morphogenetic protein receptor, type IB	BMPR1B	658
bone morphogenetic protein receptor, type II (serine/threonine kinase)	BMPR2	659
BCL2/adenovirus E1B 19kDa interacting protein 2	BNIP2	663
biorientation of chromosomes in cell division 1-like	BOD1L	259282
BCL2-related ovarian killer	BOK	666
bolA homolog 1 (E. coli)	BOLA1	51027
bolA homolog 2 (E. coli)	BOLA2	552900
bolA homolog 2B (E. coli)	BOLA2B	654483
2,3-bisphosphoglycerate mutase	BPGM	669
bromodomain PHD finger transcription factor	BPTF	2186
v-raf murine sarcoma viral oncogene homolog B1	BRAF	673
bromodomain containing 7; bromodomain containing 7 pseudogene 2	BRD7	29117
bromodomain containing 8	BRD8	10902
bromodomain containing 9	BRD9	65980
brain protein I3; brain protein I3 pseudogene 1	BRI3	25798
BRI3 binding protein	BRI3BP	140707
breast cancer metastasis suppressor 1	BRMS1	25855
breast cancer metastasis-suppressor 1-like	BRMS1L	84312
brain protein 44	BRP44	25874
bromodomain and WD repeat domain containing 1	BRWD1	54014
bromodomain and WD repeat domain containing 3	BRWD3	254065
Bernardinelli-Seip congenital lipodystrophy 2 (seipin)	BSCL2	26580
bone marrow stromal cell antigen 1	BST1	683
NPC-A-7; bone marrow stromal cell antigen 2	BST2	684
BTAF1 RNA polymerase II, B-TFIID transcription factor-associated, 170kDa (Mot1 homolog, S. cerevisiae)	BTAF1	9044
BTB (POZ) domain containing 10	BTBD10	84280
BTB (POZ) domain containing 7	BTBD7	55727
betacellulin	BTC	685
basic transcription factor 3-like 4; similar to hCG2008008	BTF3L4	91408
BTG family, member 2	BTG2	7832
BTG family, member 3	BTG3	10950
Bruton agammaglobulinemia tyrosine kinase	BTK	695
budding uninhibited by benzimidazoles 1 homolog beta (yeast)	BUB1B	701
blood vessel epicardial substance	BVES	11149
chromosome 10 open reading frame 107	C10orf107	219621
chromosome 10 open reading frame 118	C10orf118	55088
chromosome 10 open reading frame 125	C10orf125	282969
chromosome 10 open reading frame 128	C10orf128	170371
chromosome 10 open reading frame 129	C10orf129	142827
chromosome 10 open reading frame 137	C10orf137	26098
chromosome 10 open reading frame 28	C10orf28	27291
chromosome 10 open reading frame 35	C10orf35	219738
chromosome 10 open reading frame 54	C10orf54	64115
chromosome 10 open reading frame 88	C10orf88	80007
chromosome 11 open reading frame 30	C11orf30	56946
chromosome 11 open reading frame 31	C11orf31	280636
chromosome 11 open reading frame 46	C11orf46	120534
chromosome 11 open reading frame 57	C11orf57	55216
chromosome 11 open reading frame 58 pseudogene; chromosome 11 open reading frame 58	C11orf58	10944
chromosome 11 open reading frame 71	C11orf71	54494
chromosome 11 open reading frame 73	C11orf73	51501
chromosome 11 open reading frame 83	C11orf83	790955
chromosome 11 open reading frame 86	C11orf86	254439
chromosome 12 open reading frame 29	C12orf29	91298
chromosome 12 open reading frame 35	C12orf35	55196
chromosome 12 open reading frame 40; chromosome 12 open reading frame 4	C12orf4	57102
chromosome 12 open reading frame 44	C12orf44	60673
chromosome 12 open reading frame 53	C12orf53	196500
chromosome 12 open reading frame 55	C12orf55	144535
chromosome 12 open reading frame 57	C12orf57	113246
chromosome 12 open reading frame 63	C12orf63	374467
chromosome 14 open reading frame 135	C14orf135	64430
chromosome 14 open reading frame 159	C14orf159	80017
chromosome 14 open reading frame 176	C14orf176	643382
chromosome 14 open reading frame 180	C14orf180	400258
chromosome 14 open reading frame 2	C14orf2	9556
chromosome 14 open reading frame 28	C14orf28	122525
chromosome 14 open reading frame 37	C14orf37	145407
chromosome 15 open reading frame 48	C15orf48	84419
chromosome 15 open reading frame 52	C15orf52	388115
chromosome 16 open reading frame 52	C16orf52	730094
chromosome 16 open reading frame 54	C16orf54	283897
chromosome 16 open reading frame 55	C16orf55	124045
chromosome 16 open reading frame 72	C16orf72	29035
chromosome 16 open reading frame 89	C16orf89	146556
chromosome 17 open reading frame 101	C17orf101	79701
chromosome 17 open reading frame 39	C17orf39	79018
chromosome 17 open reading frame 61	C17orf61	254863
chromosome 17 open reading frame 72	C17orf72	92340
chromosome 17 open reading frame 75	C17orf75	64149
chromosome 17 open reading frame 79	C17orf79	55352
chromosome 17 open reading frame 85	C17orf85	55421
chromosome 17 open reading frame 90	C17orf90	339229
chromosome 18 open reading frame 1	C18orf1	753
chromosome 18 open reading frame 25	C18orf25	147339
chromosome 18 open reading frame 54	C18orf54	162681
chromosome 19 open reading frame 25	C19orf25	148223
chromosome 19 open reading frame 38	C19orf38	255809
chromosome 19 open reading frame 53	C19orf53	28974
chromosome 19 open reading frame 59	C19orf59	199675
chromosome 19 open reading frame 60	C19orf60	55049
chromosome 19 open reading frame 70	C19orf70	125988
hepatocellular carcinoma-associated gene TD26	C19orf80	55908
C1D nuclear receptor co-repressor; similar to nuclear DNA-binding protein; similar to hCG1791993	C1D	10438
core 1 synthase, glycoprotein-N-acetylgalactosamine 3-beta-galactosyltransferase, 1	C1GALT1	56913
C1GALT1-specific chaperone 1	C1GALT1C1	29071
chromosome 1 open reading frame 162	C1orf162	128346
chromosome 1 open reading frame 174	C1orf174	339448
chromosome 1 open reading frame 185	C1orf185	284546
chromosome 1 open reading frame 192	C1orf192	257177
chromosome 1 open reading frame 27	C1orf27	54953
chromosome 1 open reading frame 38	C1orf38	9473
chromosome 1 open reading frame 51	C1orf51	148523
chromosome 1 open reading frame 55	C1orf55	163859
chromosome 1 open reading frame 85	C1orf85	112770
chromosome 1 open reading frame 9	C1orf9	51430
chromosome 1 open reading frame 95	C1orf95	375057
complement component 1, q subcomponent, A chain	C1QA	712
complement component 1, q subcomponent, B chain	C1QB	713
complement component 1, q subcomponent, C chain	C1QC	714
complement component 1, q subcomponent-like 2	C1QL2	165257
C1q and tumor necrosis factor related protein 7	C1QTNF7	114905
C1q and tumor necrosis factor related protein 9	C1QTNF9	338872
C1q and tumor necrosis factor related protein 9B	C1QTNF9B	387911
chromosome 20 open reading frame 24	C20orf24	55969
chromosome 20 open reading frame 27	C20orf27	54976
chromosome 20 open reading frame 3	C20orf3	57136
chromosome 21 open reading frame 33	C21orf33	8209
chromosome 21 open reading frame 7	C21orf7	56911
chromosome 21 open reading frame 91	C21orf91	54149
chromosome 2 open reading frame 18	C2orf18	54978
chromosome 2 open reading frame 68	C2orf68	388969
similar to Complement C3 precursor; complement component 3; hypothetical protein LOC100133511	C3	718
complement component 3a receptor 1	C3AR1	719
chromosome 3 open reading frame 14	C3orf14	57415
chromosome 3 open reading frame 19	C3orf19	51244
chromosome 3 open reading frame 33	C3orf33	285315
chromosome 3 open reading frame 38	C3orf38	285237
chromosome 3 open reading frame 58	C3orf58	205428
complement component 3 precursor pseudogene	C3P1	388503
complement component 4A (Rodgers blood group)	C4A	720
complement component 4B (Chido blood group)	C4B	721
chromosome 4 open reading frame 17	C4orf17	84103
chromosome 4 open reading frame 19	C4orf19	55286
chromosome 4 open reading frame 27	C4orf27	54969
chromosome 4 open reading frame 29	C4orf29	80167
chromosome 4 open reading frame 33	C4orf33	132321
chromosome 4 open reading frame 34	C4orf34	201895
chromosome 4 open reading frame 48	C4orf48	401115
hypothetical protein LOC389203	C4orf52	389203
complement component 5a receptor 1	C5AR1	728
chromosome 5 open reading frame 24	C5orf24	134553
chromosome 5 open reading frame 42	C5orf42	65250
chromosome 5 open reading frame 43	C5orf43	643155
chromosome 5 open reading frame 44	C5orf44	80006
chromosome 5 open reading frame 48	C5orf48	389320
chromosome 5 open reading frame 51	C5orf51	285636
complement component 6	C6	729
chromosome 6 open reading frame 1	C6orf1	221491
chromosome 6 open reading frame 108	C6orf108	10591
chromosome 6 open reading frame 130	C6orf130	221443
chromosome 6 open reading frame 136	C6orf136	221545
chromosome 6 open reading frame 225	C6orf225	619208
chromosome 6 open reading frame 226	C6orf226	441150
chromosome 6 open reading frame 57	C6orf57	135154
chromosome 6 open reading frame 62	C6orf62	81688
chromosome 6 open reading frame 70	C6orf70	55780
chromosome 6 open reading frame 72	C6orf72	116254
chromosome 6 open reading frame 89	C6orf89	221477
chromosome 7 open reading frame 26	C7orf26	79034
chromosome 7 open reading frame 58	C7orf58	79974
chromosome 7 open reading frame 59	C7orf59	389541
chromosome 7 open reading frame 60	C7orf60	154743
complement component 8, gamma polypeptide	C8G	733
chromosome 8 open reading frame 37	C8orf37	157657
chromosome 8 open reading frame 83	C8orf83	286144
chromosome 9 open reading frame 116	C9orf116	138162
chromosome 9 open reading frame 16	C9orf16	79095
hypothetical protein LOC441476	C9orf173	441476
chromosome 9 open reading frame 3	C9orf3	84909
chromosome 9 open reading frame 41	C9orf41	138199
chromosome 9 open reading frame 82	C9orf82	79886
chromosome 9 open reading frame 85	C9orf85	138241
chromosome 9 open reading frame 91	C9orf91	203197
carbonic anhydrase X	CA10	56934
carbonic anhydrase XIII	CA13	377677
carbonic anhydrase IV	CA4	762
inactivation escape 2 (non-protein coding); carbonic anhydrase VB, mitochondrial	CA5B	11238
carbonic anhydrase VIII	CA8	767
calcium binding protein 39	CAB39	51719
calcium binding protein 39-like	CAB39L	81617
hypothetical protein LOC100131098; calcium channel, voltage-dependent, L type, alpha 1C subunit	CACNA1C	775
calcium channel, voltage-dependent, alpha 2/delta subunit 1	CACNA2D1	781
calcium channel, voltage-dependent, alpha 2/delta subunit 3	CACNA2D3	55799
calcium channel, voltage-dependent, beta 2 subunit	CACNB2	783
similar to calcyclin binding protein; calcyclin binding protein	CACYBP	27101
cell adhesion molecule 1	CADM1	23705
cell adhesion molecule 3	CADM3	57863
cell adhesion molecule 4	CADM4	199731
calcitonin receptor-like	CALCRL	10203
caldesmon 1	CALD1	800
calmodulin 1 (phosphorylase kinase, delta)	CALM1	801
calmodulin 2 (phosphorylase kinase, delta)	CALM2	805
calmodulin 3 (phosphorylase kinase, delta)	CALM3	808
calmodulin-like 4	CALML4	91860
calumenin	CALU	813
calcium/calmodulin-dependent protein kinase II delta	CAMK2D	817
calcium/calmodulin-dependent protein kinase II gamma	CAMK2G	818
calcium/calmodulin-dependent protein kinase II inhibitor 1	CAMK2N1	55450
calmodulin binding transcription activator 1	CAMTA1	23261
calnexin	CANX	821
CAP, adenylate cyclase-associated protein 1 (yeast)	CAP1	10487
CAP, adenylate cyclase-associated protein, 2 (yeast)	CAP2	10486
capping protein (actin filament), gelsolin-like	CAPG	822
calpain 5	CAPN5	726
calpain 7	CAPN7	23473
caprin family member 2	CAPRIN2	65981
capping protein (actin filament) muscle Z-line, alpha 1	CAPZA1	829
capping protein (actin filament) muscle Z-line, alpha 2	CAPZA2	830
caspase recruitment domain family, member 16	CARD16	114769
caspase recruitment domain family, member 17	CARD17	440068
caspase recruitment domain family, member 18	CARD18	59082
caspase recruitment domain family, member 9	CARD9	64170
calcium regulated heat stable protein 1, 24kDa	CARHSP1	23589
cancer susceptibility candidate 4	CASC4	113201
cancer susceptibility candidate 5	CASC5	57082
CAS1 domain containing 1	CASD1	64921
calcium/calmodulin-dependent serine protein kinase (MAGUK family)	CASK	8573
caspase 1, apoptosis-related cysteine peptidase (interleukin 1, beta, convertase)	CASP1	834
caspase 12 (gene/pseudogene)	CASP12	100506742
caspase 4, apoptosis-related cysteine peptidase	CASP4	837
caspase 5, apoptosis-related cysteine peptidase	CASP5	838
caspase 8 associated protein 2	CASP8AP2	9994
calsequestrin 1 (fast-twitch, skeletal muscle)	CASQ1	844
calpastatin	CAST	831
caveolin 1, caveolae protein, 22kDa	CAV1	857
caveolin 2	CAV2	858
carbonyl reductase 3	CBR3	874
COBW domain containing 1	CBWD1	55871
COBW domain containing 2	CBWD2	150472
COBW domain containing 3	CBWD3	445571
COBW domain containing 5	CBWD5	220869
COBW domain containing 6	CBWD6	644019
COBW domain containing 7	CBWD7	728013
chromobox homolog 1 (HP1 beta homolog Drosophila )	CBX1	10951
chromobox homolog 2 (Pc class homolog, Drosophila)	CBX2	84733
similar to chromobox homolog 3; chromobox homolog 3 (HP1 gamma homolog, Drosophila)	CBX3	11335
chromobox homolog 5 (HP1 alpha homolog, Drosophila)	CBX5	23468
chromobox homolog 7	CBX7	23492
chromobox homolog 8 (Pc class homolog, Drosophila)	CBX8	57332
coiled-coil and C2 domain containing 2A	CC2D2A	57545
cysteine conjugate-beta lyase 2	CCBL2	56267
coiled-coil domain containing 104	CCDC104	112942
coiled-coil domain containing 105	CCDC105	126402
coiled-coil domain containing 109B	CCDC109B	55013
coiled-coil domain containing 112	CCDC112	153733
coiled-coil domain containing 127	CCDC127	133957
coiled-coil domain containing 135	CCDC135	84229
coiled-coil domain containing 136	CCDC136	64753
coiled-coil domain containing 14	CCDC14	64770
coiled-coil domain containing 25	CCDC25	55246
coiled-coil domain containing 3	CCDC3	83643
coiled-coil domain containing 34	CCDC34	91057
coiled-coil domain containing 37	CCDC37	348807
coiled-coil domain containing 41	CCDC41	51134
coiled-coil domain containing 47	CCDC47	57003
coiled-coil domain containing 50	CCDC50	152137
coiled-coil domain containing 56	CCDC56	28958
coiled-coil domain containing 59	CCDC59	29080
coiled-coil domain containing 66	CCDC66	285331
coiled-coil domain containing 68	CCDC68	80323
hypothetical protein FLJ36031	CCDC71L	168455
coiled-coil domain containing 75	CCDC75	253635
coiled-coil domain containing 76	CCDC76	54482
coiled-coil domain containing 85A	CCDC85A	114800
coiled-coil domain containing 87	CCDC87	55231
coiled-coil domain containing 88A	CCDC88A	55704
coiled-coil domain containing 88B	CCDC88B	283234
coiled-coil domain containing 90B	CCDC90B	60492
calicin	CCIN	881
chemokine (C-C motif) ligand 13	CCL13	6357
chemokine (C-C motif) ligand 14	CCL14	6358
chemokine (C-C motif) ligand 15	CCL15	6359
chemokine (C-C motif) ligand 18 (pulmonary and activation-regulated)	CCL18	6362
chemokine (C-C motif) ligand 19	CCL19	6363
chemokine (C-C motif) ligand 2	CCL2	6347
chemokine (C-C motif) ligand 23	CCL23	6368
chemokine (C-C motif) ligand 3	CCL3	6348
chemokine (C-C motif) ligand 3-like 3; chemokine (C-C motif) ligand 3-like 1	CCL3L1	6349
chemokine (C-C motif) ligand 3-like 3; chemokine (C-C motif) ligand 3-like 1	CCL3L3	414062
chemokine (C-C motif) ligand 4	CCL4	6351
chemokine (C-C motif) ligand 4-like 1; chemokine (C-C motif) ligand 4-like 2	CCL4L1	9560
chemokine (C-C motif) ligand 4-like 1; chemokine (C-C motif) ligand 4-like 2	CCL4L2	388372
chemokine (C-C motif) ligand 5	CCL5	6352
chemokine (C-C motif) ligand 7	CCL7	6354
chemokine (C-C motif) ligand 8	CCL8	6355
cyclin A2	CCNA2	890
cyclin B1	CCNB1	891
cyclin B1 interacting protein 1	CCNB1IP1	57820
cyclin B2	CCNB2	9133
cyclin C	CCNC	892
cyclin F	CCNF	899
cyclin H	CCNH	902
cyclin L1	CCNL1	57018
cyclin L2; chemokine (C-C motif) receptor 6	CCNL2	81669
cyclin T1	CCNT1	904
cyclin T2	CCNT2	905
CP110 protein	CCP110	9738
cell cycle progression 1	CCPG1	9236
chemokine (C-C motif) receptor 1	CCR1	1230
chemokine (C-C motif) receptor 10	CCR10	2826
chemokine (C-C motif) receptor 2	CCR2	729230
chemokine (C-C motif) receptor 5	CCR5	1234
chemokine (C-C motif) receptor 8	CCR8	1237
CCR4 carbon catabolite repression 4-like (S. cerevisiae)	CCRN4L	25819
copper chaperone for superoxide dismutase	CCS	9973
chaperonin containing TCP1, subunit 2 (beta)	CCT2	10576
chaperonin containing TCP1, subunit 6A (zeta 1)	CCT6A	908
CD14 molecule	CD14	929
CD164 molecule, sialomucin	CD164	8763
CD180 molecule	CD180	4064
CD1b molecule	CD1B	910
CD1d molecule	CD1D	912
CD1e molecule	CD1E	913
CD2 molecule	CD2	914
CD200 molecule	CD200	4345
CD200 receptor 1	CD200R1	131450
CD200 receptor 1-like	CD200R1L	344807
CD209 molecule	CD209	30835
CD22 molecule	CD22	933
CD248 molecule, endosialin	CD248	57124
CD2-associated protein	CD2AP	23607
CD300a molecule	CD300A	11314
CD300 molecule-like family member b	CD300LB	124599
CD300 molecule-like family member d	CD300LD	100131439
CD300 molecule-like family member f	CD300LF	146722
CD300 molecule-like family member g	CD300LG	146894
CD320 molecule	CD320	51293
CD37 molecule	CD37	951
CD38 molecule	CD38	952
CD3d molecule, delta (CD3-TCR complex)	CD3D	915
CD3g molecule, gamma (CD3-TCR complex)	CD3G	917
CD40 molecule, TNF receptor superfamily member 5	CD40	958
CD44 molecule (Indian blood group)	CD44	960
CD46 molecule, complement regulatory protein	CD46	4179
CD48 molecule	CD48	962
CD52 molecule	CD52	1043
CD53 molecule	CD53	963
CD59 molecule, complement regulatory protein	CD59	966
CD5 molecule-like	CD5L	922
CD63 molecule	CD63	967
CD68 molecule	CD68	968
CD74 molecule, major histocompatibility complex, class II invariant chain	CD74	972
CD80 molecule	CD80	941
CD83 molecule	CD83	9308
CD84 molecule	CD84	8832
CD86 molecule	CD86	942
CD93 molecule	CD93	22918
cytidine and dCMP deaminase domain containing 1	CDADC1	81602
cell division cycle 123 homolog (S. cerevisiae)	CDC123	8872
CDC14 cell division cycle 14 homolog A (S. cerevisiae)	CDC14A	8556
CDC14 cell division cycle 14 homolog B (S. cerevisiae)	CDC14B	8555
CDC14 cell division cycle 14 homolog C (S. cerevisiae)	CDC14C	168448
cell division cycle 20 homolog (S. cerevisiae)	CDC20	991
cell division cycle 27 homolog (S. cerevisiae)	CDC27	996
cell division cycle 34 homolog (S. cerevisiae)	CDC34	997
cell division cycle 37 homolog (S. cerevisiae)-like 1	CDC37L1	55664
cell division cycle 40 homolog (S. cerevisiae)	CDC40	51362
CDC42 binding protein kinase alpha (DMPK-like)	CDC42BPA	8476
CDC42 effector protein (Rho GTPase binding) 2	CDC42EP2	10435
CDC42 effector protein (Rho GTPase binding) 3	CDC42EP3	10602
CDC5 cell division cycle 5-like (S. pombe)	CDC5L	988
cell division cycle 6 homolog (S. cerevisiae)	CDC6	990
cell division cycle 73, Paf1/RNA polymerase II complex component, homolog (S. cerevisiae)	CDC73	79577
cell division cycle associated 2	CDCA2	157313
cell division cycle associated 3	CDCA3	83461
cell division cycle associated 5	CDCA5	113130
cell division cycle associated 7	CDCA7	83879
cell division cycle associated 7-like	CDCA7L	55536
cadherin 1, type 1, E-cadherin (epithelial)	CDH1	999
cadherin 11, type 2, OB-cadherin (osteoblast)	CDH11	1009
cadherin 18, type 2	CDH18	1016
cadherin 19, type 2	CDH19	28513
cadherin 2, type 1, N-cadherin (neuronal)	CDH2	1000
cadherin-like 23	CDH23	64072
cadherin 5, type 2 (vascular endothelium)	CDH5	1003
cadherin 6, type 2, K-cadherin (fetal kidney)	CDH6	1004
cyclin-dependent kinase 7	CDK7	1022
cyclin-dependent kinase 8	CDK8	1024
CDK5 regulatory subunit associated protein 1-like 1	CDKAL1	54901
cyclin-dependent kinase-like 3	CDKL3	51265
cyclin-dependent kinase-like 5	CDKL5	6792
cyclin-dependent kinase inhibitor 1A (p21, Cip1)	CDKN1A	1026
cyclin-dependent kinase inhibitor 1B (p27, Kip1)	CDKN1B	1027
cyclin-dependent kinase inhibitor 2A (melanoma, p16, inhibits CDK4)	CDKN2A	1029
CDKN2A interacting protein	CDKN2AIP	55602
cyclin-dependent kinase inhibitor 2B (p15, inhibits CDK4)	CDKN2B	1030
cyclin-dependent kinase inhibitor 2C (p18, inhibits CDK4)	CDKN2C	1031
cerebellar degeneration-related protein 2, 62kDa	CDR2	1039
CDP-diacylglycerol synthase (phosphatidate cytidylyltransferase) 2	CDS2	8760
corneodesmosin	CDSN	1041
chromatin licensing and DNA replication factor 1	CDT1	81620
CDV3 homolog (mouse)	CDV3	55573
chromodomain protein, Y-linked, 1B; chromodomain protein, Y-linked, 1	CDY1B	253175
chromodomain protein, Y-linked, 2A; chromodomain protein, Y-linked, 2B	CDY2A	9426
chromodomain protein, Y-linked, 2A; chromodomain protein, Y-linked, 2B	CDY2B	203611
chromodomain protein, Y-like	CDYL	9425
carcinoembryonic antigen-related cell adhesion molecule 21	CEACAM21	90273
carcinoembryonic antigen-related cell adhesion molecule 4	CEACAM4	1089
CCAAT/enhancer binding protein (C/EBP), alpha	CEBPA	1050
CCAAT/enhancer binding protein (C/EBP), beta	CEBPB	1051
CCAAT/enhancer binding protein (C/EBP), delta	CEBPD	1052
CCAAT/enhancer binding protein (C/EBP), gamma	CEBPG	1054
CCAAT/enhancer binding protein (C/EBP), zeta	CEBPZ	10153
cat eye syndrome chromosome region, candidate 6	CECR6	27439
centromere protein A	CENPA	1058
centromere protein C 1	CENPC1	1060
centromere protein O	CENPO	79172
centromere protein Q	CENPQ	55166
centromere protein V	CENPV	201161
centrosomal protein 120kDa	CEP120	153241
chromosome 3 open reading frame 34	CEP19	84984
centrosomal protein 290kDa	CEP290	80184
centrosomal protein 350kDa	CEP350	9857
KIAA1712	CEP44	80817
centrosomal protein 57kDa	CEP57	9702
centrosomal protein 63kDa	CEP63	80254
centrosomal protein 70kDa	CEP70	80321
chromosome 6 open reading frame 204	CEP85L	387119
ceramide kinase	CERK	64781
LAG1 homolog, ceramide synthase 6	CERS6	253782
centrin, EF-hand protein, 2	CETN2	1069
centrin, EF-hand protein, 3 (CDC31 homolog, yeast)	CETN3	1070
centrin EF-hand protein 4, pseudogene	CETN4P	729338
complement factor B	CFB	629
complement factor D (adipsin)	CFD	1675
craniofacial development protein 1	CFDP1	10428
complement factor H	CFH	3075
complement factor H-related 1	CFHR1	3078
complement factor H-related 2	CFHR2	3080
complement factor I	CFI	3426
cofilin 2 (muscle)	CFL2	1073
CASP8 and FADD-like apoptosis regulator	CFLAR	8837
complement factor properdin	CFP	5199
cholesterol 25-hydroxylase	CH25H	9023
ChaC, cation transport regulator homolog 1 (E. coli)	CHAC1	79094
ChaC, cation transport regulator homolog 2 (E. coli)	CHAC2	494143
coiled-coil-helix-coiled-coil-helix domain containing 1	CHCHD1	118487
coiled-coil-helix-coiled-coil-helix domain containing 10	CHCHD10	400916
coiled-coil-helix-coiled-coil-helix domain containing 2; similar to coiled-coil-helix-coiled-coil-helix domain containing 2	CHCHD2	51142
coiled-coil-helix-coiled-coil-helix domain containing 6	CHCHD6	84303
chromodomain helicase DNA binding protein 1	CHD1	1105
chromodomain helicase DNA binding protein 2	CHD2	1106
chromodomain helicase DNA binding protein 6	CHD6	84181
chromodomain helicase DNA binding protein 7	CHD7	55636
chromodomain helicase DNA binding protein 9	CHD9	80205
chitinase 3-like 1 (cartilage glycoprotein-39)	CHI3L1	1116
chitinase, acidic	CHIA	27159
cysteine-rich hydrophobic domain 1	CHIC1	53344
cysteine-rich hydrophobic domain 2	CHIC2	26511
choline kinase alpha	CHKA	1119
choline kinase beta	CHKB	1120
choroideremia (Rab escort protein 1)	CHM	1121
choroideremia-like (Rab escort protein 2)	CHML	1122
chromatin modifying protein 1B	CHMP1B	57132
chromatin modifying protein 2B	CHMP2B	25978
chromatin modifying protein 4C	CHMP4C	92421
chromatin modifying protein 5	CHMP5	51510
cysteine and histidine-rich domain (CHORD)-containing 1; cysteine and histidine-rich domain (CHORD)-containing 1 pseudogene	CHORDC1	26973
chondroitin sulfate glucuronyltransferase	CHPF2	54480
chromatin accessibility complex 1	CHRAC1	54108
chordin-like 1	CHRDL1	91851
carbohydrate (keratan sulfate Gal-6) sulfotransferase 1	CHST1	8534
carbohydrate (chondroitin 4) sulfotransferase 11	CHST11	50515
carbohydrate (chondroitin 4) sulfotransferase 13	CHST13	166012
carbohydrate (N-acetylglucosamine 6-O) sulfotransferase 7	CHST7	56548
conserved helix-loop-helix ubiquitous kinase	CHUK	1147
churchill domain containing 1	CHURC1	91612
cytokine induced apoptosis inhibitor 1; cytokine induced apoptosis inhibitor 1 pseudogene	CIAPIN1	57019
calcium and integrin binding 1 (calmyrin)	CIB1	10519
calcium and integrin binding family member 2	CIB2	10518
cell death-inducing DFFA-like effector a	CIDEA	1149
cell death-inducing DFFA-like effector c	CIDEC	63924
corepressor interacting with RBPJ	CIR1	9541
CDGSH iron sulfur domain 1	CISD1	55847
cytokine inducible SH2-containing protein	CISH	1154
citron (rho-interacting, serine/threonine kinase 21)	CIT	11113
Cbp/p300-interacting transactivator, with Glu/Asp-rich carboxy-terminal domain, 2	CITED2	10370
Cbp/p300-interacting transactivator, with Glu/Asp-rich carboxy-terminal domain, 4	CITED4	163732
cytoskeleton associated protein 2	CKAP2	26586
cytoskeleton associated protein 2-like	CKAP2L	150468
cytoskeleton associated protein 5	CKAP5	9793
chemokine-like factor	CKLF	51192
creatine kinase, muscle	CKM	1158
creatine kinase, mitochondrial 1A; creatine kinase, mitochondrial 1B	CKMT1A	548596
creatine kinase, mitochondrial 1A; creatine kinase, mitochondrial 1B	CKMT1B	1159
CDC28 protein kinase regulatory subunit 2	CKS2	1164
cytoplasmic linker associated protein 2	CLASP2	23122
chloride channel accessory 3 (pseudogene)	CLCA3P	9629
chloride channel accessory 4	CLCA4	22802
chloride channel CLIC-like 1	CLCC1	23155
chloride channel 7	CLCN7	1186
chloride channel Ka	CLCNKA	1187
chloride channel Kb	CLCNKB	1188
claudin 15	CLDN15	24146
claudin 22	CLDN22	53842
claudin-24-like	CLDN24	100132463
claudin 3	CLDN3	1365
claudin 5	CLDN5	7122
C-type lectin domain family 10, member A	CLEC10A	10462
C-type lectin domain family 12, member A; C-type lectin domain family 12, member B	CLEC12A	160364
C-type lectin domain family 1, member B	CLEC1B	51266
C-type lectin domain family 2, member A	CLEC2A	387836
C-type lectin domain family 2, member B	CLEC2B	9976
C-type lectin domain family 2, member D	CLEC2D	29121
C-type lectin domain family 2, member L	CLEC2L	154790
C-type lectin domain family 3, member A	CLEC3A	10143
C-type lectin domain family 4, member A	CLEC4A	50856
C-type lectin domain family 4, member C	CLEC4C	170482
C-type lectin domain family 4, member D	CLEC4D	338339
C-type lectin domain family 4, member E	CLEC4E	26253
C-type lectin domain family 4, member M	CLEC4M	10332
C-type lectin domain family 5, member A	CLEC5A	23601
C-type lectin domain family 6, member A	CLEC6A	93978
C-type lectin domain family 7, member A	CLEC7A	64581
chloride intracellular channel 4	CLIC4	25932
CAP-GLY domain containing linker protein 1	CLIP1	6249
CDC-like kinase 1	CLK1	1195
CDC-like kinase 4	CLK4	57396
adipocyte-specific adhesion molecule	CLMP	79827
ceroid-lipofuscinosis, neuronal 3	CLN3	1201
ceroid-lipofuscinosis, neuronal 8 (epilepsy, progressive with mental retardation)	CLN8	2055
clock homolog (mouse)	CLOCK	9575
ClpB caseinolytic peptidase B homolog (E. coli)	CLPB	81570
ClpP caseinolytic peptidase, ATP-dependent, proteolytic subunit homolog (E. coli)	CLPP	8192
cleft lip and palate associated transmembrane protein 1	CLPTM1	1209
clarin 3	CLRN3	119467
calsyntenin 3	CLSTN3	9746
clusterin associated protein 1	CLUAP1	23059
chymase 1, mast cell	CMA1	1215
carboxymethylenebutenolidase homolog (Pseudomonas)	CMBL	134147
chromosome 16 open reading frame 61	CMC2	56942
c-Maf-inducing protein	CMIP	80790
CKLF-like MARVEL transmembrane domain containing 3	CMTM3	123920
CKLF-like MARVEL transmembrane domain containing 4	CMTM4	146223
CKLF-like MARVEL transmembrane domain containing 7	CMTM7	112616
CCHC-type zinc finger, nucleic acid binding protein	CNBP	7555
CNDP dipeptidase 2 (metallopeptidase M20 family)	CNDP2	55748
transmembrane protein 188; similar to TMEM188 protein	CNEP1R1	255919
membrane associated guanylate kinase, WW and PDZ domain containing 1; CNKSR family member 3	CNKSR3	154043
calponin 1, basic, smooth muscle	CNN1	1264
calponin 2	CNN2	1265
calponin 3, acidic	CNN3	1266
CCR4-NOT transcription complex, subunit 1	CNOT1	23019
CCR4-NOT transcription complex, subunit 10	CNOT10	25904
CCR4-NOT transcription complex, subunit 2	CNOT2	4848
CCR4-NOT transcription complex, subunit 4	CNOT4	4850
CCR4-NOT transcription complex, subunit 6	CNOT6	57472
CCR4-NOT transcription complex, subunit 7	CNOT7	29883
cannabinoid receptor 2 (macrophage)	CNR2	1269
centlein, centrosomal protein	CNTLN	54875
contactin 6	CNTN6	27255
Coenzyme A synthase	COASY	80347
coagulation factor C homolog, cochlin (Limulus polyphemus)	COCH	1690
component of oligomeric golgi complex 3	COG3	83548
component of oligomeric golgi complex 4	COG4	25839
component of oligomeric golgi complex 5	COG5	10466
collagen, type XII, alpha 1	COL12A1	1303
collagen, type XVIII, alpha 1	COL18A1	80781
collagen, type XIX, alpha 1	COL19A1	1310
collagen, type I, alpha 1	COL1A1	1277
collagen, type IV, alpha 3 (Goodpasture antigen) binding protein	COL4A3BP	10087
collagen, type IV, alpha 5	COL4A5	1287
collagen, type IV, alpha 6	COL4A6	1288
collagen, type V, alpha 3	COL5A3	50509
collectin sub-family member 12	COLEC12	81035
COMM domain containing 2	COMMD2	51122
COMM domain containing 4	COMMD4	54939
COMM domain containing 8	COMMD8	54951
COMM domain containing 9	COMMD9	29099
catechol-O-methyltransferase domain containing 1	COMTD1	118881
coatomer protein complex, subunit beta 2 (beta prime)	COPB2	9276
COP9 constitutive photomorphogenic homolog subunit 2 (Arabidopsis)	COPS2	9318
COP9 constitutive photomorphogenic homolog subunit 3 (Arabidopsis)	COPS3	8533
coenzyme Q10 homolog A (S. cerevisiae)	COQ10A	93058
coenzyme Q10 homolog B (S. cerevisiae)	COQ10B	80219
coenzyme Q3 homolog, methyltransferase (S. cerevisiae)	COQ3	51805
coenzyme Q4 homolog (S. cerevisiae)	COQ4	51117
coenzyme Q6 homolog, monooxygenase (S. cerevisiae)	COQ6	51004
coenzyme Q7 homolog, ubiquinone (yeast)	COQ7	10229
coenzyme Q9 homolog (S. cerevisiae)	COQ9	57017
coronin, actin binding protein, 1A	CORO1A	11151
coronin, actin binding protein, 1B	CORO1B	57175
coronin, actin binding protein, 1C	CORO1C	23603
coronin, actin binding protein, 2A	CORO2A	7464
coronin, actin binding protein, 2B	CORO2B	10391
coactosin-like 1 (Dictyostelium)	COTL1	23406
chromosome 12 open reading frame 62	COX14	84987
COX16 cytochrome c oxidase assembly homolog (S. cerevisiae)	COX16	51241
COX17 cytochrome c oxidase assembly homolog (S. cerevisiae)	COX17	10063
COX19 cytochrome c oxidase assembly homolog (S. cerevisiae)	COX19	90639
family with sequence similarity 36, member A	COX20	116228
cytochrome c oxidase subunit IV isoform 1	COX4I1	1327
cytochrome c oxidase subunit Va	COX5A	9377
cytochrome c oxidase subunit Vb	COX5B	1329
cytochrome c oxidase subunit VIa polypeptide 1	COX6A1	1337
cytochrome c oxidase subunit Vib polypeptide 1 (ubiquitous)	COX6B1	1340
cytochrome c oxidase subunit VIb polypeptide 2 (testis)	COX6B2	125965
cytochrome c oxidase subunit VIc	COX6C	1345
cytochrome c oxidase subunit VIIa polypeptide 1 (muscle)	COX7A1	1346
cytochrome c oxidase subunit VIIa polypeptide 2 (liver)	COX7A2	1347
cytochrome c oxidase subunit VIIa polypeptide 2 like	COX7A2L	9167
cytochrome c oxidase subunit VIIc	COX7C	1350
cytochrome c oxidase subunit VIIIB, pseudogene	COX8BP	404544
carboxypeptidase E	CPE	1363
cytoplasmic polyadenylation element binding protein 1	CPEB1	64506
cytoplasmic polyadenylation element binding protein 4	CPEB4	80315
carboxypeptidase M	CPM	1368
carboxypeptidase N, polypeptide 2	CPN2	1370
copine III	CPNE3	8895
copine VII	CPNE7	27132
plasma glutamate carboxypeptidase	CPQ	10404
cleavage and polyadenylation specific factor 1, 160kDa	CPSF1	29894
cleavage and polyadenylation specific factor 3-like	CPSF3L	54973
cleavage and polyadenylation specific factor 6, 68kDa	CPSF6	11052
carnitine palmitoyltransferase 1B	CPT1B	1375
carnitine palmitoyltransferase 2	CPT2	1376
complement component (3b/4b) receptor 1 (Knops blood group)	CR1	1378
complement component (3b/4b) receptor 1-like	CR1L	1379
cellular retinoic acid binding protein 2	CRABP2	1382
carnitine acetyltransferase	CRAT	1384
crumbs homolog 2 (Drosophila)	CRB2	286204
cAMP responsive element binding protein 1	CREB1	1385
cAMP responsive element binding protein 5	CREB5	9586
cAMP responsive element binding protein-like 2	CREBL2	1389
chromosome 5 open reading frame 41	CREBRF	153222
CREB/ATF bZIP transcription factor	CREBZF	58487
cellular repressor of E1A-stimulated genes 2	CREG2	200407
corticotropin releasing hormone receptor 2	CRHR2	1395
cysteine rich transmembrane BMP regulator 1 (chordin-like)	CRIM1	51232
cysteine-rich secretory protein LCCL domain containing 2	CRISPLD2	83716
v-crk sarcoma virus CT10 oncogene homolog (avian)	CRK	1398
cytokine receptor-like factor 1	CRLF1	9244
cytokine receptor-like factor 2	CRLF2	64109
cardiolipin synthase 1	CRLS1	54675
collapsin response mediator protein 1	CRMP1	1400
crooked neck pre-mRNA splicing factor-like 1 (Drosophila)	CRNKL1	51340
carnitine O-octanoyltransferase	CROT	54677
cryptochrome 2 (photolyase-like)	CRY2	1408
crystallin, beta A4	CRYBA4	1413
crystallin, gamma N	CRYGN	155051
crystallin, mu	CRYM	1428
CRYM antisense RNA 1 (non-protein coding)	CRYM-AS1	400508
crystallin, zeta (quinone reductase)	CRYZ	1429
crystallin, zeta (quinone reductase)-like 1	CRYZL1	9946
cysteine sulfinic acid decarboxylase	CSAD	51380
cold shock domain containing E1, RNA-binding	CSDE1	7812
colony stimulating factor 1 receptor	CSF1R	1436
colony stimulating factor 2 receptor, alpha, low-affinity (granulocyte-macrophage)	CSF2RA	1438
colony stimulating factor 2 receptor, beta, low-affinity (granulocyte-macrophage)	CSF2RB	1439
colony stimulating factor 3 receptor (granulocyte)	CSF3R	1441
chondroitin sulfate N-acetylgalactosaminyltransferase 2; novel protein similar to chondroitin sulfate GalNAcT-2 (GALNACT-2)	CSGALNACT2	55454
c-src tyrosine kinase	CSK	1445
casein kinase 1, alpha 1	CSNK1A1	1452
casein kinase 1, alpha 1-like	CSNK1A1L	122011
casein kinase 1, gamma 3	CSNK1G3	1456
casein kinase 2, alpha 1 polypeptide pseudogene; casein kinase 2, alpha 1 polypeptide	CSNK2A1	1457
chondroitin sulfate proteoglycan 4	CSPG4	1464
chondroitin sulfate proteoglycan 4 pseudogene 1, Y-linked	CSPG4P1Y	114758
centrosome and spindle pole associated protein 1	CSPP1	79848
cysteine and glycine-rich protein 1	CSRP1	1465
cysteine and glycine-rich protein 2	CSRP2	1466
cystatin E/M	CST6	1474
cystatin A (stefin A)	CSTA	1475
cystatin B (stefin B)	CSTB	1476
cleavage stimulation factor, 3' pre-RNA, subunit 1, 50kDa	CSTF1	1477
cleavage stimulation factor, 3' pre-RNA, subunit 3, 77kDa	CSTF3	1479
cancer/testis antigen family 45, member A1	CT45A1	541466
cancer/testis antigen family 45, member A2	CT45A2	728911
cancer/testis antigen family 45, member A3	CT45A3	441519
cancer/testis antigen family 45, member A5	CT45A4	441520
hypothetical protein LOC100133581; cancer/testis antigen family 45, member A5	CT45A5	441521
cancer/testis antigen family 45, member A6	CT45A6	541465
cutaneous T-cell lymphoma-associated antigen 1	CTAGE1	64693
CTAGE family, member 4	CTAGE4	100128553
CTAGE family, member 5 pseudogene; CTAGE family member; CTAGE family, member 4; CTAGE family, member 5	CTAGE5	4253
CTAGE family, member 9	CTAGE9	643854
chitobiase, di-N-acetyl-	CTBS	1486
CCCTC-binding factor (zinc finger protein)	CTCF	10664
CTD (carboxy-terminal domain, RNA polymerase II, polypeptide A) small phosphatase like 2	CTDSPL2	51496
collagen triple helix repeat containing 1	CTHRC1	115908
catenin (cadherin-associated protein), alpha 1, 102kDa	CTNNA1	1495
catenin (cadherin-associated protein), alpha 3	CTNNA3	29119
catenin (cadherin-associated protein), alpha-like 1	CTNNAL1	8727
catenin, beta interacting protein 1	CTNNBIP1	56998
CTP synthase II	CTPS2	56474
cathepsin A	CTSA	5476
cathepsin B	CTSB	1508
cathepsin D	CTSD	1509
cathepsin K	CTSK	1513
cathepsin L1	CTSL1	1514
cathepsin L2	CTSL2	1515
cathepsin S	CTSS	1520
cathepsin W	CTSW	1521
cathepsin Z	CTSZ	1522
cullin 1	CUL1	8454
cullin 2	CUL2	8453
cullin 3	CUL3	8452
cullin 4B	CUL4B	8450
cullin 5	CUL5	8065
CWC15 spliceosome-associated protein homolog (S. cerevisiae)	CWC15	51503
CWC22 spliceosome-associated protein homolog (S. cerevisiae)	CWC22	57703
CWF19-like 2, cell cycle control (S. pombe)	CWF19L2	143884
chemokine (C-X3-C motif) ligand 1	CX3CL1	6376
chemokine (C-X3-C motif) receptor 1	CX3CR1	1524
coxsackie virus and adenovirus receptor pseudogene 2; coxsackie virus and adenovirus receptor	CXADR	1525
chemokine (C-X-C motif) ligand 1 (melanoma growth stimulating activity, alpha)	CXCL1	2919
chemokine (C-X-C motif) ligand 14	CXCL14	9547
chemokine (C-X-C motif) ligand 16	CXCL16	58191
chemokine (C-X-C motif) ligand 17	CXCL17	284340
chemokine (C-X-C motif) ligand 2	CXCL2	2920
chemokine (C-X-C motif) ligand 3	CXCL3	2921
chemokine (C-X-C motif) receptor 3	CXCR3	2833
chemokine (C-X-C motif) receptor 4	CXCR4	7852
chromosome X open reading frame 23	CXorf23	256643
chromosome X open reading frame 26	CXorf26	51260
chromosome X open reading frame 40A	CXorf40A	91966
chromosome X open reading frame 40B	CXorf40B	541578
chromosome X open reading frame 56	CXorf56	63932
hypothetical protein LOC644538	CXorf69	644538
cytochrome b-561 domain containing 2	CYB561D2	11068
cytochrome b5 domain containing 1	CYB5D1	124637
cytochrome b5 reductase 4	CYB5R4	51167
cytochrome b-245, alpha polypeptide	CYBA	1535
cytochrome b-245, beta polypeptide	CYBB	1536
cytochrome c-1	CYC1	1537
cytoplasmic FMR1 interacting protein 2	CYFIP2	26999
cytoglobin	CYGB	114757
cylindromatosis (turban tumor syndrome)	CYLD	1540
cytochrome P450, family 1, subfamily B, polypeptide 1	CYP1B1	1545
cytochrome P450, family 20, subfamily A, polypeptide 1	CYP20A1	57404
cytochrome P450, family 26, subfamily C, polypeptide 1	CYP26C1	340665
cytochrome P450, family 2, subfamily A, polypeptide 13	CYP2A13	1553
cytochrome P450, family 2, subfamily A, polypeptide 6	CYP2A6	1548
cytochrome P450, family 2, subfamily A, polypeptide 7	CYP2A7	1549
cytochrome P450, family 2, subfamily B, polypeptide 6	CYP2B6	1555
cytochrome P450, family 2, subfamily B, polypeptide 7 pseudogene 1	CYP2B7P1	1556
cytochrome P450, family 2, subfamily E, polypeptide 1	CYP2E1	1571
cytochrome P450, family 2, subfamily F, polypeptide 1	CYP2F1	1572
cytochrome P450, family 39, subfamily A, polypeptide 1	CYP39A1	51302
cytochrome P450, family 4, subfamily B, polypeptide 1	CYP4B1	1580
cytochrome P450, family 4, subfamily F, polypeptide 11	CYP4F11	57834
cytochrome P450, family 4, subfamily F, polypeptide 2	CYP4F2	8529
cytochrome P450, family 4, subfamily F, polypeptide 3	CYP4F3	4051
cytochrome P450, family 7, subfamily B, polypeptide 1	CYP7B1	9420
cystin 1	CYS1	192668
cytohesin 1	CYTH1	9267
cytohesin 3	CYTH3	9265
cytohesin 4	CYTH4	27128
cytohesin 1 interacting protein	CYTIP	9595
dishevelled associated activator of morphogenesis 1	DAAM1	23002
dapper, antagonist of beta-catenin, homolog 1 (Xenopus laevis)	DACT1	51339
diacylglycerol lipase, beta	DAGLB	221955
death-associated protein kinase 1	DAPK1	1612
Duffy blood group, chemokine receptor	DARC	2532
aspartyl-tRNA synthetase	DARS	1615
D site of albumin promoter (albumin D-box) binding protein	DBP	1628
developing brain homeobox 2	DBX2	440097
chromosome 2 open reading frame 37	DCAF17	80067
WD repeat domain 21A	DCAF4	26094
WD repeat domain 21B	DCAF4L1	285429
WD repeat domain 21C	DCAF4L2	138009
dephospho-CoA kinase domain containing	DCAKD	79877
discoidin, CUB and LCCL domain containing 2	DCBLD2	131566
doublecortin-like kinase 1	DCLK1	9201
DC-STAMP domain containing 2	DCST2	127579
dynactin 3 (p22)	DCTN3	11258
dynactin 6	DCTN6	10671
dCTP pyrophosphatase 1	DCTPP1	79077
DCN1, defective in cullin neddylation 1, domain containing 1 (S. cerevisiae)	DCUN1D1	54165
DCN1, defective in cullin neddylation 1, domain containing 5 (S. cerevisiae)	DCUN1D5	84259
dicarbonyl/L-xylulose reductase	DCXR	51181
dimethylarginine dimethylaminohydrolase 1	DDAH1	23576
DDHD domain containing 1	DDHD1	80821
DNA-damage-inducible transcript 4	DDIT4	54541
discoidin domain receptor tyrosine kinase 2	DDR2	4921
D-dopachrome tautomerase	DDT	1652
D-dopachrome tautomerase-like	DDTL	100037417
DEAD (Asp-Glu-Ala-Asp) box polypeptide 1	DDX1	1653
DEAD (Asp-Glu-Ala-Asp) box polypeptide 10	DDX10	1662
DEAD (Asp-Glu-Ala-Asp) box polypeptide 17	DDX17	10521
DEAD (Asp-Glu-Ala-Asp) box polypeptide 18	DDX18	8886
DEAD/H (Asp-Glu-Ala-Asp/His) box polypeptide 26B	DDX26B	203522
DEAD (Asp-Glu-Ala-Asp) box polypeptide 28	DDX28	55794
DEAD (Asp-Glu-Ala-Asp) box polypeptide 39	DDX39A	10212
DEAD (Asp-Glu-Ala-Asp) box polypeptide 3, X-linked	DDX3X	1654
DEAD (Asp-Glu-Ala-Asp) box polypeptide 3, Y-linked	DDX3Y	8653
DEAD (Asp-Glu-Ala-Asp) box polypeptide 41	DDX41	51428
DEAD (Asp-Glu-Ala-Asp) box polypeptide 42	DDX42	11325
DEAD (Asp-Glu-Ala-Asp) box polypeptide 46	DDX46	9879
DEAD (Asp-Glu-Ala-Asp) box polypeptide 5	DDX5	1655
DEAD (Asp-Glu-Ala-Asp) box polypeptide 50	DDX50	79009
DEAD (Asp-Glu-Ala-Asp) box polypeptide 52	DDX52	11056
DEAD (Asp-Glu-Ala-Asp) box polypeptide 6	DDX6	1656
2,4-dienoyl CoA reductase 1, mitochondrial	DECR1	1666
2,4-dienoyl CoA reductase 2, peroxisomal	DECR2	26063
death effector domain containing 2	DEDD2	162989
defensin, beta 136	DEFB136	613210
DEK oncogene	DEK	7913
DENN/MADD domain containing 4A	DENND4A	10260
DENN/MADD domain containing 5B	DENND5B	160518
density-regulated protein	DENR	8562
DEP domain containing 1B	DEPDC1B	55789
diacylglycerol O-acyltransferase homolog 1 (mouse)	DGAT1	8694
diacylglycerol O-acyltransferase homolog 2 (mouse)	DGAT2	84649
diacylglycerol kinase, beta 90kDa	DGKB	1607
diacylglycerol kinase, epsilon 64kDa	DGKE	8526
diacylglycerol kinase, eta	DGKH	160851
desert hedgehog homolog (Drosophila)	DHH	50846
dehydrogenase/reductase (SDR family) member 11	DHRS11	79154
dehydrogenase/reductase (SDR family) member 4	DHRS4	10901
dehydrogenase/reductase (SDR family) member 4 like 1	DHRS4L1	728635
dehydrogenase/reductase (SDR family) member 4 like 2	DHRS4L2	317749
dehydrogenase/reductase (SDR family) member 7	DHRS7	51635
dehydrogenase/reductase (SDR family) member 7B	DHRS7B	25979
dehydrogenase/reductase (SDR family) member 9	DHRS9	10170
dehydrogenase/reductase (SDR family) X-linked	DHRSX	207063
DEAH (Asp-Glu-Ala-His) box polypeptide 15	DHX15	1665
DEAH (Asp-Glu-Ala-His) box polypeptide 29	DHX29	54505
DEAH (Asp-Glu-Ala-His) box polypeptide 36	DHX36	170506
similar to DEAH (Asp-Glu-Ala-His) box polypeptide 40; DEAH (Asp-Glu-Ala-His) box polypeptide 40	DHX40	79665
DEAH (Asp-Glu-Ala-Asp/His) box polypeptide 57	DHX57	90957
DEAH (Asp-Glu-Ala-His) box polypeptide 9	DHX9	1660
diaphanous homolog 2 (Drosophila)	DIAPH2	1730
diaphanous homolog 3 (Drosophila)	DIAPH3	81624
dicer 1, ribonuclease type III	DICER1	23405
death inducer-obliterator 1	DIDO1	11083
DIM1 dimethyladenosine transferase 1-like (S. cerevisiae)	DIMT1	27292
DIP2 disco-interacting protein 2 homolog C (Drosophila)	DIP2C	22982
DIS3 mitotic control homolog (S. cerevisiae)	DIS3	22894
dispatched homolog 2 (Drosophila)	DISP2	85455
dyskeratosis congenita 1, dyskerin	DKC1	1736
dickkopf homolog 2 (Xenopus laevis)	DKK2	27123
dickkopf homolog 3 (Xenopus laevis)	DKK3	27122
dihydrolipoamide dehydrogenase	DLD	1738
discs, large homolog 1 (Drosophila)	DLG1	1739
discs, large homolog 3 (Drosophila)	DLG3	1741
discs, large (Drosophila) homolog-associated protein 1	DLGAP1	9229
discs, large (Drosophila) homolog-associated protein 5	DLGAP5	9787
delta-like 1 (Drosophila)	DLL1	28514
deleted in malignant brain tumors 1	DMBT1	1755
dystrophin	DMD	1756
dentin matrix acidic phosphoprotein 1	DMP1	1758
dystrophia myotonica-protein kinase	DMPK	1760
cyclin D binding myb-like transcription factor 1	DMTF1	9988
Dmx-like 1	DMXL1	1657
DNA replication helicase 2 homolog (yeast)	DNA2	1763
dynein, axonemal, heavy chain 17	DNAH17	8632
dynein, axonemal, heavy chain 3	DNAH3	55567
dynein, axonemal, heavy chain 6	DNAH6	1768
dynein, axonemal, intermediate chain 2	DNAI2	64446
DnaJ (Hsp40) homolog, subfamily A, member 1	DNAJA1	3301
DnaJ (Hsp40) homolog, subfamily A, member 2	DNAJA2	10294
DnaJ (Hsp40) related, subfamily B, member 13	DNAJB13	374407
DnaJ (Hsp40) homolog, subfamily B, member 3	DNAJB3	414061
DnaJ (Hsp40) homolog, subfamily B, member 4	DNAJB4	11080
DnaJ (Hsp40) homolog, subfamily B, member 5	DNAJB5	25822
DnaJ (Hsp40) homolog, subfamily B, member 6	DNAJB6	10049
DnaJ (Hsp40) homolog, subfamily C, member 1	DNAJC1	64215
DnaJ (Hsp40) homolog, subfamily C, member 10	DNAJC10	54431
DnaJ (Hsp40) homolog, subfamily C, member 11	DNAJC11	55735
DnaJ (Hsp40) homolog, subfamily C, member 13	DNAJC13	23317
DnaJ (Hsp40) homolog, subfamily C, member 14	DNAJC14	85406
DnaJ (Hsp40) homolog, subfamily C, member 15	DNAJC15	29103
DnaJ (Hsp40) homolog, subfamily C, member 21	DNAJC21	134218
DnaJ (Hsp40) homolog, subfamily C , member 25; guanine nucleotide binding protein (G protein), gamma 10; DNAJC25-GNG10 readthrough transcript	DNAJC25-GNG10	552891
DnaJ (Hsp40) homolog, subfamily C, member 3	DNAJC3	5611
DnaJ (Hsp40) homolog, subfamily C, member 30	DNAJC30	84277
DnaJ (Hsp40) homolog, subfamily C, member 7	DNAJC7	7266
DnaJ (Hsp40) homolog, subfamily C, member 8	DNAJC8	22826
DnaJ (Hsp40) homolog, subfamily C, member 9	DNAJC9	23234
dynein, axonemal, light chain 1	DNAL1	83544
deoxyribonuclease I-like 1	DNASE1L1	1774
deoxyribonuclease II, lysosomal	DNASE2	1777
DNL-type zinc finger	DNLZ	728489
dynamin 1-like	DNM1L	10059
aspartyl aminopeptidase	DNPEP	23549
deoxynucleotidyltransferase, terminal, interacting protein 2	DNTTIP2	30836
dedicator of cytokinesis 1	DOCK1	1793
dedicator of cytokinesis 10	DOCK10	55619
dedicator of cytokinesis 11	DOCK11	139818
dedicator of cytokinesis 2	DOCK2	1794
dedicator of cytokinesis 7	DOCK7	85440
docking protein 2, 56kDa	DOK2	9046
dolichol kinase	DOLK	22845
dom-3 homolog Z (C. elegans)	DOM3Z	1797
dopey family member 1	DOPEY1	23033
deleted in a mouse model of primary ciliary dyskinesia	DPCD	25911
dipeptidase 2	DPEP2	64174
DPH1 homolog (S. cerevisiae)	DPH1	1801
dolichyl-phosphate mannosyltransferase polypeptide 3	DPM3	54344
dipeptidyl-peptidase 10	DPP10	57628
dipeptidyl-peptidase 8	DPP8	54878
developmental pluripotency associated 3	DPPA3	359787
dihydropyrimidine dehydrogenase	DPYD	1806
dihydropyrimidinase-like 3	DPYSL3	1809
down-regulator of transcription 1, TBP-binding (negative cofactor 2)	DR1	1810
DR1-associated protein 1 (negative cofactor 2 alpha)	DRAP1	10589
dopamine receptor D4	DRD4	1815
Down syndrome critical region gene 6	DSCR6	53820
dermatan sulfate epimerase-like	DSEL	92126
desmoglein 3 (pemphigus vulgaris antigen)	DSG3	1830
desmoplakin	DSP	1832
dystonin	DST	667
destrin (actin depolymerizing factor)	DSTN	11034
dystrobrevin, alpha	DTNA	1837
dystrobrevin binding protein 1	DTNBP1	84062
deltex homolog 2 (Drosophila)	DTX2	113878
DTX2P1-UPK3BP1-PMS2P11 readthrough (non-protein coding)	DTX2P1-UPK3BP1-PMS2P11	441263
deltex homolog 4 (Drosophila)	DTX4	23220
dihydrouridine synthase 2-like, SMM1 homolog (S. cerevisiae)	DUS2L	54920
dihydrouridine synthase 4-like (S. cerevisiae)	DUS4L	11062
dual specificity phosphatase 11 (RNA/RNP complex 1-interacting)	DUSP11	8446
dual specificity phosphatase 16	DUSP16	80824
dual specificity phosphatase 18	DUSP18	150290
dual specificity phosphatase 23	DUSP23	54935
dishevelled, dsh homolog 2 (Drosophila)	DVL2	1856
similar to dynein cytoplasmic 1 intermediate chain 2; dynein, cytoplasmic 1, intermediate chain 2	DYNC1I2	1781
dynein, cytoplasmic 1, light intermediate chain 1	DYNC1LI1	51143
dynein, cytoplasmic 1, light intermediate chain 2	DYNC1LI2	1783
dynein, cytoplasmic 2, heavy chain 1	DYNC2H1	79659
dynein, light chain, Tctex-type 3	DYNLT3	6990
dual-specificity tyrosine-(Y)-phosphorylation regulated kinase 1A	DYRK1A	1859
DYX1C1-CCPG1 readthrough (non-protein coding)	DYX1C1-CCPG1	100533483
chromosome 20 open reading frame 12	DZANK1	55184
DAZ interacting protein 1	DZIP1	22873
DAZ interacting protein 3, zinc finger	DZIP3	9666
E2F transcription factor 1	E2F1	1869
E2F transcription factor 2	E2F2	1870
E2F transcription factor 5, p130-binding	E2F5	1875
E2F transcription factor 8	E2F8	79733
E2F-associated phosphoprotein	EAPP	55837
estrogen receptor binding site associated, antigen, 9	EBAG9	9166
early B-cell factor 1	EBF1	1879
Epstein-Barr virus induced 3	EBI3	10148
EBNA1 binding protein 2	EBNA1BP2	10969
emopamil binding protein (sterol isomerase)	EBP	10682
endothelin converting enzyme 1	ECE1	1889
endothelin converting enzyme 2	ECE2	9718
enoyl Coenzyme A hydratase 1, peroxisomal	ECH1	1891
enoyl Coenzyme A hydratase domain containing 1	ECHDC1	55862
enoyl Coenzyme A hydratase, short chain, 1, mitochondrial	ECHS1	1892
extracellular matrix protein 2, female organ and adipocyte specific	ECM2	1842
endothelial cell-specific chemotaxis regulator	ECSCR	641700
ECSIT homolog (Drosophila)	ECSIT	51295
ER degradation enhancer, mannosidase alpha-like 2	EDEM2	55741
ER degradation enhancer, mannosidase alpha-like 3	EDEM3	80267
early endosome antigen 1	EEA1	8411
embryonic ectoderm development	EED	8726
eukaryotic elongation factor-2 kinase	EEF2K	29904
endonuclease/exonuclease/phosphatase family domain containing 1	EEPD1	80820
EF-hand calcium binding domain 7	EFCAB7	84455
EF-hand domain family, member A1	EFHA1	221154
EF-hand domain family, member A2	EFHA2	286097
EF-hand domain (C-terminal) containing 2	EFHC2	80258
EF-hand domain family, member D1	EFHD1	80303
ephrin-A1	EFNA1	1942
ephrin-A2	EFNA2	1943
ephrin-A4	EFNA4	1945
ephrin-A5	EFNA5	1946
ephrin-B1	EFNB1	1947
ephrin-B3	EFNB3	1949
EFR3 homolog A (S. cerevisiae)	EFR3A	23167
elongation factor Tu GTP binding domain containing 1	EFTUD1	79631
EGF-like-domain, multiple 7	EGFL7	51162
EH domain binding protein 1	EHBP1	23301
enoyl-Coenzyme A, hydratase/3-hydroxyacyl Coenzyme A dehydrogenase	EHHADH	1962
euchromatic histone-lysine N-methyltransferase 1	EHMT1	79813
eukaryotic translation initiation factor 1A domain containing	EIF1AD	84285
eukaryotic translation initiation factor 1A, X-linked	EIF1AX	1964
eukaryotic translation initiation factor 1A, Y-linked	EIF1AY	9086
eukaryotic translation initiation factor 2A, 65kDa	EIF2A	83939
eukaryotic translation initiation factor 2-alpha kinase 2	EIF2AK2	5610
eukaryotic translation initiation factor 2B, subunit 4 delta, 67kDa	EIF2B4	8890
eukaryotic translation initiation factor 2C, 3	EIF2C3	192669
eukaryotic translation initiation factor 2, subunit 1 alpha, 35kDa	EIF2S1	1965
eukaryotic translation initiation factor 2, subunit 2 beta, 38kDa	EIF2S2	8894
eukaryotic translation initiation factor 2, subunit 3 gamma, 52kDa	EIF2S3	1968
eukaryotic translation initiation factor 3, subunit A	EIF3A	8661
eukaryotic translation initiation factor 3, subunit C	EIF3C	8663
eukaryotic translation initiation factor 3, subunit C-like	EIF3CL	728689
eukaryotic translation initiation factor 3, subunit E	EIF3E	3646
eukaryotic translation initiation factor 3, subunit I	EIF3I	8668
eukaryotic translation initiation factor 3, subunit J	EIF3J	8669
eukaryotic translation initiation factor 3, subunit M	EIF3M	10480
similar to eukaryotic translation initiation factor 4A2; eukaryotic translation initiation factor 4A, isoform 2	EIF4A2	1974
eukaryotic translation initiation factor 4A, isoform 3	EIF4A3	9775
similar to eukaryotic translation initiation factor 4H; eukaryotic translation initiation factor 4B	EIF4B	1975
eukaryotic translation initiation factor 4E; similar to hCG1777996; similar to eukaryotic translation initiation factor 4E	EIF4E	1977
eukaryotic translation initiation factor 4E binding protein 1	EIF4EBP1	1978
ankyrin repeat and KH domain containing 1; ANKHD1-EIF4EBP3 readthrough transcript; eukaryotic translation initiation factor 4E binding protein 3	EIF4EBP3	8637
eukaryotic translation initiation factor 4 gamma, 2	EIF4G2	1982
eukaryotic translation initiation factor 5	EIF5	1983
eukaryotic translation initiation factor 5A2	EIF5A2	56648
eukaryotic translation initiation factor 5B	EIF5B	9669
elaC homolog 1 (E. coli)	ELAC1	55520
elaC homolog 2 (E. coli)	ELAC2	60528
E74-like factor 1 (ets domain transcription factor)	ELF1	1997
E74-like factor 2 (ets domain transcription factor)	ELF2	1998
extracellular leucine-rich repeat and fibronectin type III domain containing 2	ELFN2	114794
elongation factor 1 homolog (S. cerevisiae)	ELOF1	84337
elongation of very long chain fatty acids (FEN1/Elo2, SUR4/Elo3, yeast)-like 3	ELOVL3	83401
elongation protein 4 homolog (S. cerevisiae)	ELP4	26610
embigin homolog (mouse)	EMB	133418
embigin pseudogene 1	EMBP1	647121
endomucin	EMCN	51705
emerin	EMD	2010
EMG1 nucleolar protein homolog (S. cerevisiae)	EMG1	10436
elastin microfibril interfacer 2	EMILIN2	84034
elastin microfibril interfacer 3	EMILIN3	90187
echinoderm microtubule associated protein like 1	EML1	2009
echinoderm microtubule associated protein like 4	EML4	27436
echinoderm microtubule associated protein like 5	EML5	161436
egf-like module containing, mucin-like, hormone receptor-like 1	EMR1	2015
empty spiracles homeobox 2	EMX2	2018
enabled homolog (Drosophila)	ENAH	55740
endonuclease domain containing 1	ENDOD1	23052
endonuclease G	ENDOG	2021
energy homeostasis associated	ENHO	375704
enolase 1, (alpha)	ENO1	2023
ecto-NOX disulfide-thiol exchanger 2	ENOX2	10495
ectonucleotide pyrophosphatase/phosphodiesterase 4 (putative function)	ENPP4	22875
ectonucleoside triphosphate diphosphohydrolase 1	ENTPD1	953
enhancer of polycomb homolog 1 (Drosophila)	EPC1	80314
enhancer of polycomb homolog 2 (Drosophila)	EPC2	26122
EPH receptor A1	EPHA1	2041
EPH receptor A2	EPHA2	1969
EPH receptor A3	EPHA3	2042
epoxide hydrolase 2, cytoplasmic	EPHX2	2053
EPM2A (laforin) interacting protein 1	EPM2AIP1	9852
epsin 2	EPN2	22905
glutamyl-prolyl-tRNA synthetase	EPRS	2058
epidermal growth factor receptor pathway substrate 15	EPS15	2060
epidermal growth factor receptor pathway substrate 8	EPS8	2059
erbb2 interacting protein	ERBB2IP	55914
ELKS/RAB6-interacting/CAST family member 1	ERC1	23085
excision repair cross-complementing rodent repair deficiency, complementation group 5	ERCC5	2073
chromosome 9 open reading frame 102	ERCC6L2	375748
epiregulin	EREG	2069
v-ets erythroblastosis virus E26 oncogene homolog (avian)	ERG	2078
exoribonuclease 1	ERI1	90459
ERO1-like (S. cerevisiae)	ERO1L	30001
endoplasmic reticulum protein 29	ERP29	10961
endoplasmic reticulum protein 44	ERP44	23071
endothelial cell adhesion molecule	ESAM	90952
establishment of cohesion 1 homolog 1 (S. cerevisiae)	ESCO1	114799
esterase D/formylglutathione hydrolase	ESD	2098
similar to ABT1-associated protein; ESF1, nucleolar pre-rRNA processing protein, homolog (S. cerevisiae)	ESF1	51575
endothelial cell-specific molecule 1	ESM1	11082
estrogen-related receptor alpha	ESRRA	2101
family with sequence similarity 62 (C2 domain containing), member B	ESYT2	57488
Ewing tumor-associated antigen 1	ETAA1	54465
eukaryotic translation termination factor 1	ETF1	2107
electron-transfer-flavoprotein, beta polypeptide	ETFB	2109
ets variant 1	ETV1	2115
ecotropic viral integration site 2B	EVI2B	2124
ecotropic viral integration site 5	EVI5	7813
Enah/Vasp-like	EVL	51466
similar to Ewing sarcoma breakpoint region 1; Ewing sarcoma breakpoint region 1	EWSR1	2130
even-skipped homeobox 2	EVX2	344191
exonuclease 3'-5' domain containing 2	EXD2	55218
exocyst complex component 3-like	EXOC3L1	283849
exocyst complex component 3-like 2	EXOC3L2	90332
exocyst complex component 5	EXOC5	10640
exocyst complex component 6	EXOC6	54536
exocyst complex component 6B	EXOC6B	23233
exosome component 1	EXOSC1	51013
exosome component 3	EXOSC3	51010
exosome component 5	EXOSC5	56915
exosome component 8	EXOSC8	11340
exosome component 9	EXOSC9	5393
exostoses (multiple) 1	EXT1	2131
exostoses (multiple)-like 2	EXTL2	2135
hypothetical protein LOC100129652; ezrin	EZR	7430
coagulation factor X	F10	2159
F11 receptor	F11R	50848
coagulation factor II (thrombin)	F2	2147
coagulation factor III (thromboplastin, tissue factor)	F3	2152
coagulation factor VII (serum prothrombin conversion accelerator)	F7	2155
fatty acid binding protein 3, muscle and heart (mammary-derived growth inhibitor)	FABP3	2170
fumarylacetoacetate hydrolase domain containing 2A	FAHD2A	51011
fumarylacetoacetate hydrolase domain containing 2B	FAHD2B	151313
Fas apoptotic inhibitory molecule	FAIM	55179
family with sequence similarity 103, member A1	FAM103A1	83640
family with sequence similarity 105, member A	FAM105A	54491
family with sequence similarity 108, member A4; family with sequence similarity 108, member A5; family with sequence similarity 108, member A1	FAM108A1	81926
family with sequence similarity 108, member B1	FAM108B1	51104
family with sequence similarity 108, member C1	FAM108C1	58489
family with sequence similarity 114, member A1	FAM114A1	92689
family with sequence similarity 115, member A; family with sequence similarity 115, member B (pseudogene)	FAM115A	9747
family with sequence similarity 116, member A	FAM116A	201627
family with sequence similarity 117, member A	FAM117A	81558
family with sequence similarity 118, member A	FAM118A	55007
family with sequence similarity 122A	FAM122A	116224
family with sequence similarity 122C	FAM122C	159091
family with sequence similarity 123A	FAM123A	219287
family with sequence similarity 123B	FAM123B	139285
family with sequence similarity 125, member A	FAM125A	93343
family with sequence similarity 126, member B	FAM126B	285172
family with sequence similarity 129, member A	FAM129A	116496
family with sequence similarity 131, member C	FAM131C	348487
family with sequence similarity 132, member A	FAM132A	388581
family with sequence similarity 135, member A	FAM135A	57579
family with sequence similarity 13, member B	FAM13B	51306
family with sequence similarity 13, member C	FAM13C	220965
family with sequence similarity 149, member B1	FAM149B1	317662
family with sequence similarity 155, member B	FAM155B	27112
family with sequence similarity 158, member A	FAM158A	51016
family with sequence similarity 166, member B	FAM166B	730112
family with sequence similarity 167, member B	FAM167B	84734
family with sequence similarity 171, member B	FAM171B	165215
family with sequence similarity 172, member A	FAM172A	83989
family with sequence similarity 173, member A	FAM173A	65990
family with sequence similarity 174, member A	FAM174A	345757
family with sequence similarity 175, member A	FAM175A	84142
family with sequence similarity 175, member B	FAM175B	23172
family with sequence similarity 178, member A	FAM178A	55719
family with sequence similarity 178, member B	FAM178B	51252
family with sequence similarity 179, member B	FAM179B	23116
chromosome 10 open reading frame 97	FAM188A	80013
chromosome 9 open reading frame 61	FAM189A2	9413
family with sequence similarity 18, member B1	FAM18B1	51030
family with sequence similarity 18, member B2	FAM18B2	201158
FAM18B2-CDRT4 readthrough	FAM18B2-CDRT4	100533496
KIAA1128	FAM190B	54462
family with sequence similarity 19 (chemokine (C-C motif)-like), member A1	FAM19A1	407738
chromosome 10 open reading frame 84	FAM204A	63877
chromosome 3 open reading frame 63	FAM208A	23272
chromosome 10 open reading frame 18	FAM208B	54906
chromosome 1 open reading frame 183	FAM212B	55924
chromosome 1 open reading frame 93	FAM213B	127281
KIAA1370	FAM214A	56204
chromosome 13 open reading frame 30	FAM216B	144809
family with sequence similarity 26, member E	FAM26E	254228
family with sequence similarity 26, member F	FAM26F	441168
family with sequence similarity 3, member C	FAM3C	10447
family with sequence similarity 43, member A	FAM43A	131583
family with sequence similarity 43, member B	FAM43B	163933
family with sequence similarity 46, member A	FAM46A	55603
family with sequence similarity 48, member A	FAM48A	55578
hypothetical protein LOC100130616; family with sequence similarity 59, member A	FAM59A	64762
family with sequence similarity 63, member A	FAM63A	55793
family with sequence similarity 64, member A	FAM64A	54478
family with sequence similarity 69, member B	FAM69B	138311
family with sequence similarity 70, member B	FAM70B	348013
family with sequence similarity 73, member B	FAM73B	84895
FAM75-like protein FLJ46321	FAM75D1	389763
family with sequence similarity 76, member B	FAM76B	143684
family with sequence similarity 78, member A	FAM78A	286336
family with sequence similarity 81, member A	FAM81A	145773
family with sequence similarity 82, member A1	FAM82A1	151393
family with sequence similarity 83, member A	FAM83A	84985
family with sequence similarity 83, member F	FAM83F	113828
hypothetical LOC653602; family with sequence similarity 84, member A	FAM84A	151354
family with sequence similarity 8, member A1	FAM8A1	51439
family with sequence similarity 92, member A2; family with sequence similarity 92, member A1	FAM92A1	137392
family with sequence similarity 92, member B	FAM92B	339145
family with sequence similarity 98, member A	FAM98A	25940
family with sequence similarity 98, member B	FAM98B	283742
fatty acyl CoA reductase 1	FAR1	84188
fatty acyl CoA reductase 2	FAR2	55711
FERM, RhoGEF (ARHGEF) and pleckstrin domain protein 1 (chondrocyte-derived)	FARP1	10160
phenylalanyl-tRNA synthetase 2, mitochondrial	FARS2	10667
Fas (TNF receptor superfamily, member 6)	FAS	355
FAT tumor suppressor homolog 3 (Drosophila)	FAT3	120114
chromosome 6 open reading frame 168	FAXC	84553
fibrillarin	FBL	2091
filamin binding LIM protein 1	FBLIM1	54751
fibulin 2	FBLN2	2199
fructose-1,6-bisphosphatase 2	FBP2	8789
F-box and leucine-rich repeat protein 15	FBXL15	79176
F-box and leucine-rich repeat protein 20	FBXL20	84961
F-box and leucine-rich repeat protein 3	FBXL3	26224
F-box and leucine-rich repeat protein 4	FBXL4	26235
F-box and leucine-rich repeat protein 6	FBXL6	26233
F-box and leucine-rich repeat protein 7	FBXL7	23194
F-box protein 11	FBXO11	80204
F-box protein 28	FBXO28	23219
F-box protein 3	FBXO3	26273
F-box protein 30	FBXO30	84085
F-box protein 32	FBXO32	114907
F-box protein 40	FBXO40	51725
F-box protein 44	FBXO44	93611
F-box protein 8	FBXO8	26269
Fc fragment of IgE, high affinity I, receptor for; gamma polypeptide	FCER1G	2207
FCF1 small subunit (SSU) processome component homolog (S. cerevisiae)	FCF1	51077
Fc fragment of IgG, high affinity Ic, receptor (CD64); Fc fragment of IgG, high affinity Ia, receptor (CD64)	FCGR1A	2209
Fc fragment of IgG, high affinity Ib, receptor (CD64)	FCGR1B	2210
Fc fragment of IgG, high affinity Ic, receptor (CD64); Fc fragment of IgG, high affinity Ia, receptor (CD64)	FCGR1C	100132417
Fc fragment of IgG, low affinity IIa, receptor (CD32)	FCGR2A	2212
Fc fragment of IgG, low affinity IIb, receptor (CD32)	FCGR2B	2213
Fc fragment of IgG, low affinity IIc, receptor for (CD32) (gene/pseudogene)	FCGR2C	9103
Fc fragment of IgG, low affinity IIIa, receptor (CD16a)	FCGR3A	2214
Fc fragment of IgG, low affinity IIIb, receptor (CD16b)	FCGR3B	2215
FCH domain only 2	FCHO2	115548
FCH and double SH3 domains 2	FCHSD2	9873
ficolin (collagen/fibrinogen domain containing) 1	FCN1	2219
Fc receptor-like 1	FCRL1	115350
Fc receptor-like 2	FCRL2	79368
Fc receptor-like 3	FCRL3	115352
farnesyl diphosphate synthase (farnesyl pyrophosphate synthetase, dimethylallyltranstransferase, geranyltranstransferase)	FDPS	2224
ferredoxin 1	FDX1	2230
fem-1 homolog c (C. elegans)	FEM1C	56929
fer (fps/fes related) tyrosine kinase	FER	2241
Fer3-like (Drosophila)	FERD3L	222894
fermitin family homolog 2 (Drosophila)	FERMT2	10979
fermitin family homolog 3 (Drosophila)	FERMT3	83706
feline sarcoma oncogene	FES	2242
FEV (ETS oncogene family)	FEV	54738
free fatty acid receptor 2	FFAR2	2867
FYVE, RhoGEF and PH domain containing 2	FGD2	221472
FYVE, RhoGEF and PH domain containing 3	FGD3	89846
FYVE, RhoGEF and PH domain containing 4	FGD4	121512
fibroblast growth factor 1 (acidic)	FGF1	2246
fibroblast growth factor 13	FGF13	2258
fibroblast growth factor 2 (basic)	FGF2	2247
hypothetical LOC100132771; fibroblast growth factor 7 (keratinocyte growth factor); fibroblast growth factor 7 pseudogene 2	FGF7	2252
FGFR1 oncogene partner 2	FGFR1OP2	26127
fibroblast growth factor receptor 2	FGFR2	2263
FGGY carbohydrate kinase domain containing	FGGY	55277
fibrinogen-like 2	FGL2	10875
Gardner-Rasheed feline sarcoma viral (v-fgr) oncogene homolog	FGR	2268
fumarate hydratase	FH	2271
four and a half LIM domains 1	FHL1	2273
fin bud initiation factor homolog (zebrafish)	FIBIN	387758
fidgetin-like 2	FIGNL2	401720
filamin A interacting protein 1	FILIP1	27145
filamin A interacting protein 1-like	FILIP1L	11259
FIP1 like 1 (S. cerevisiae)	FIP1L1	81608
fat storage-inducing transmembrane protein 2	FITM2	128486
FK506 binding protein 11, 19 kDa	FKBP11	51303
FK506 binding protein 14, 22 kDa	FKBP14	55033
FKBP1A-SDCBP2 readthrough (non-protein coding)	FKBP1A-SDCBP2	100528031
FK506 binding protein 1B, 12.6 kDa	FKBP1B	2281
FK506 binding protein 7	FKBP7	51661
fukutin	FKTN	2218
folliculin	FLCN	201163
filamin A, alpha (actin binding protein 280)	FLNA	2316
fms-related tyrosine kinase 3	FLT3	2322
fms-related tyrosine kinase 3 ligand	FLT3LG	2323
formin-like 1	FMNL1	752
formin-like 2	FMNL2	114793
flavin containing monooxygenase 2 (non-functional)	FMO2	2327
flavin containing monooxygenase 3	FMO3	2328
fragile X mental retardation 1	FMR1	2332
fructosamine 3 kinase	FN3K	64122
fructosamine 3 kinase related protein	FN3KRP	79672
formin binding protein 1-like	FNBP1L	54874
formin binding protein 4	FNBP4	23360
fibronectin type III domain containing 1	FNDC1	84624
fibronectin type III domain containing 3A	FNDC3A	22862
fibronectin type III domain containing 5	FNDC5	252995
folliculin interacting protein 1	FNIP1	96459
folliculin interacting protein 2	FNIP2	57600
folate receptor 2 (fetal)	FOLR2	2350
folate receptor 3 (gamma)	FOLR3	2352
v-fos FBJ murine osteosarcoma viral oncogene homolog	FOS	2353
FOS-like antigen 1	FOSL1	8061
forkhead box B2	FOXB2	442425
forkhead box C1	FOXC1	2296
forkhead box D1	FOXD1	2297
forkhead box D2	FOXD2	2306
forkhead box D3	FOXD3	27022
forkhead box D4	FOXD4	2298
forkhead box D4-like 1	FOXD4L1	200350
forkhead box D4-like 2	FOXD4L2	100036519
forkhead box D4-like 3	FOXD4L3	286380
forkhead box D4-like 4	FOXD4L4	349334
forkhead box D4-like 5	FOXD4L5	653427
forkhead box D4-like 6	FOXD4L6	653404
forkhead box E1 (thyroid transcription factor 2)	FOXE1	2304
forkhead box E3	FOXE3	2301
forkhead box L2	FOXL2	668
forkhead box N3	FOXN3	1112
forkhead box O3; forkhead box O3B pseudogene	FOXO3	2309
forkhead box P1	FOXP1	27086
forkhead box P2	FOXP2	93986
FAD-dependent oxidoreductase domain containing 1	FOXRED1	55572
TNNI3 interacting kinase; fucose-1-phosphate guanylyltransferase	FPGT	8790
chromosome 10 open reading frame 4	FRA10AC1	118924
FSHD region gene 1	FRG1	2483
FSHD region gene 1 family, member B; FSHD region gene 1 pseudogene; hypothetical protein LOC100134091	FRG1B	284802
fyn-related kinase	FRK	2444
FERM domain containing 5	FRMD5	84978
FERM domain containing 8	FRMD8	83786
ferric-chelate reductase 1	FRRS1	391059
furry homolog (Drosophila)	FRY	10129
FRY-like	FRYL	285527
fascin homolog 1, actin-bundling protein (Strongylocentrotus purpuratus)	FSCN1	6624
fibronectin type III and SPRY domain containing 1-like	FSD1L	83856
fibronectin type III and SPRY domain containing 2	FSD2	123722
follistatin-like 1	FSTL1	11167
follistatin-like 3 (secreted glycoprotein)	FSTL3	10272
similar to ferritin, light polypeptide; ferritin, light polypeptide	FTL	2512
far upstream element (FUSE) binding protein 1	FUBP1	8880
far upstream element (FUSE) binding protein 3	FUBP3	8939
fucosidase, alpha-L- 1, tissue	FUCA1	2517
fucosidase, alpha-L- 2, plasma	FUCA2	2519
FUN14 domain containing 1	FUNDC1	139341
furin (paired basic amino acid cleaving enzyme)	FURIN	5045
fucosyltransferase 4 (alpha (1,3) fucosyltransferase, myeloid-specific)	FUT4	2526
fucosyltransferase 8 (alpha (1,6) fucosyltransferase)	FUT8	2530
frataxin	FXN	2395
fragile X mental retardation, autosomal homolog 1	FXR1	8087
FXYD domain containing ion transport regulator 2	FXYD2	486
FXYD domain containing ion transport regulator 5	FXYD5	53827
forty-two-three domain containing 1	FYTTD1	84248
frizzled homolog 1 (Drosophila)	FZD1	8321
frizzled homolog 2 (Drosophila)	FZD2	2535
frizzled homolog 4 (Drosophila)	FZD4	8322
frizzled homolog 7 (Drosophila)	FZD7	8324
G0/G1switch 2	G0S2	50486
G2/M-phase specific E3 ubiquitin ligase	G2E3	55632
glucose 6 phosphatase, catalytic, 3	G6PC3	92579
glucose-6-phosphate dehydrogenase	G6PD	2539
GA binding protein transcription factor, alpha subunit 60kDa	GABPA	2551
GA binding protein transcription factor, beta subunit 2	GABPB2	126626
gamma-aminobutyric acid (GABA) A receptor, alpha 3	GABRA3	2556
gamma-aminobutyric acid (GABA) A receptor, epsilon	GABRE	2564
glutamate decarboxylase 1 (brain, 67kDa)	GAD1	2571
growth arrest and DNA-damage-inducible, gamma	GADD45G	10912
galactose-3-O-sulfotransferase 2	GAL3ST2	64090
galactosylceramidase	GALC	2581
UDP-galactose-4-epimerase	GALE	2582
galactokinase 1	GALK1	2584
galactosamine (N-acetyl)-6-sulfate sulfatase	GALNS	2588
UDP-N-acetyl-alpha-D-galactosamine:polypeptide N-acetylgalactosaminyltransferase 13 (GalNAc-T13); UDP-N-acetyl-alpha-D-galactosamine:polypeptide N-acetylgalactosaminyltransferase 1 (GalNAc-T1)	GALNT1	2589
UDP-N-acetyl-alpha-D-galactosamine:polypeptide N-acetylgalactosaminyltransferase 12 (GalNAc-T12)	GALNT12	79695
UDP-N-acetyl-alpha-D-galactosamine:polypeptide N-acetylgalactosaminyltransferase 6 (GalNAc-T6)	GALNT6	11226
UDP-N-acetyl-alpha-D-galactosamine:polypeptide N-acetylgalactosaminyltransferase 9 (GalNAc-T9)	GALNT9	50614
UDP-N-acetyl-alpha-D-galactosamine:polypeptide N-acetylgalactosaminyltransferase-like 1	GALNTL1	57452
galanin receptor 3	GALR3	8484
glyceraldehyde-3-phosphate dehydrogenase-like 6; hypothetical protein LOC100133042; glyceraldehyde-3-phosphate dehydrogenase	GAPDH	2597
growth arrest-specific 2 like 3	GAS2L3	283431
growth arrest-specific 5 (non-protein coding)	GAS5	60674
GATA binding protein 6	GATA6	2627
GATA zinc finger domain containing 1	GATAD1	57798
glycine amidinotransferase (L-arginine:glycine amidinotransferase)	GATM	2628
glucosidase, beta; acid (includes glucosylceramidase)	GBA	2629
glutaryl-Coenzyme A dehydrogenase	GBAP1	2630
GRIP and coiled-coil domain containing 2	GCC2	9648
GTP cyclohydrolase 1	GCDH	2639
chromosome 2 open reading frame 3	GCFC2	6936
biogenesis of lysosomal organelles complex-1, subunit 1	GCH1	2643
similar to Glycine cleavage system H protein, mitochondrial precursor; glycine cleavage system protein H (aminomethyl carrier); similar to Glycine cleavage system H protein, mitochondrial	GCNT2	2651
GDP dissociation inhibitor 2	GCSH	2653
guanine deaminase	GDA	9615
ganglioside-induced differentiation-associated protein 1-like 1	GDAP1L1	78997
growth differentiation factor 15	GDF15	9518
growth differentiation factor 3	GDF3	9573
GDP dissociation inhibitor 2	GDI2	2665
glycerophosphodiester phosphodiesterase domain containing 3	GDPD3	79153
GTP binding protein overexpressed in skeletal muscle	GEM	2669
gem (nuclear organelle) associated protein 6	GEMIN6	79833
growth factor, augmenter of liver regeneration	GFER	2671
glucose-fructose oxidoreductase domain containing 2	GFOD2	81577
GDNF family receptor alpha 1	GFRA1	2674
similar to GDNF family receptor alpha 2; GDNF family receptor alpha 2	GFRA2	2675
gametogenetin binding protein 1	GGNBP1	449520
gametogenetin binding protein 2	GGNBP2	79893
geranylgeranyl diphosphate synthase 1	GGPS1	9453
GRB10 interacting GYF protein 2	GIGYF2	26058
GTPase, IMAP family member 1	GIMAP1	170575
gap junction protein, alpha 1, 43kDa	GJA1	2697
gap junction protein, alpha 4, 37kDa	GJA4	2701
gap junction protein, alpha 5, 40kDa	GJA5	2702
gap junction protein, alpha 6	GJA6P	100126825
gap junction protein, beta 5, 31.1kDa	GJB5	2709
gap junction protein, beta 7, 25kDa	GJB7	375519
gap junction protein, gamma 1, 45kDa	GJC1	10052
glycerol kinase 5 (putative)	GK5	256356
G kinase anchoring protein 1	GKAP1	80318
galactosidase, alpha	GLA	2717
galactosidase, beta 1	GLB1	2720
gliomedin	GLDN	342035
glomulin, FKBP associated protein	GLMN	11146
glyoxalase I	GLO1	2739
glucagon-like peptide 1 receptor	GLP1R	2740
glutaredoxin 3	GLRX3	10539
glutaredoxin 5	GLRX5	51218
glutaminase	GLS	2744
glycosyltransferase 8 domain containing 1	GLT8D1	55830
glycolipid transfer protein; glycolipid transfer protein pseudogene 1	GLTP	51228
glia maturation factor, gamma	GMFG	9535
GDP-mannose pyrophosphorylase B	GMPPB	29925
guanosine monophosphate reductase	GMPR	2766
guanine monphosphate synthetase	GMPS	8833
guanine nucleotide binding protein (G protein), alpha 15 (Gq class)	GNA15	2769
guanine nucleotide binding protein (G protein), alpha inhibiting activity polypeptide 1	GNAI1	2770
guanine nucleotide binding protein (G protein), alpha inhibiting activity polypeptide 3	GNAI3	2773
guanine nucleotide binding protein (G protein), beta polypeptide 4	GNB4	59345
DnaJ (Hsp40) homolog, subfamily C , member 25; guanine nucleotide binding protein (G protein), gamma 10; DNAJC25-GNG10 readthrough transcript	GNG10	2790
guanine nucleotide binding protein (G protein), gamma 11	GNG11	2791
guanine nucleotide binding protein (G protein), gamma 12	GNG12	55970
guanine nucleotide binding protein (G protein), gamma 3	GNG3	2785
guanine nucleotide binding protein (G protein), gamma 5	GNG5	2787
guanine nucleotide binding protein (G protein), gamma transducing activity polypeptide 2	GNGT2	2793
guanine nucleotide binding protein-like 2 (nucleolar)	GNL2	29889
guanine nucleotide binding protein-like 3 (nucleolar)	GNL3	26354
guanine nucleotide binding protein-like 3 (nucleolar)-like	GNL3L	54552
glyceronephosphate O-acyltransferase	GNPAT	8443
glucosamine-6-phosphate deaminase 1	GNPDA1	10007
glucosamine-6-phosphate deaminase 2	GNPDA2	132789
glucosamine-phosphate N-acetyltransferase 1	GNPNAT1	64841
N-acetylglucosamine-1-phosphate transferase, alpha and beta subunits	GNPTAB	79158
golgi autoantigen, golgin subfamily a, 1	GOLGA1	2800
golgi autoantigen, golgin subfamily a, 3	GOLGA3	2802
golgi autoantigen, golgin subfamily a, 4	GOLGA4	2803
golgi autoantigen, golgin subfamily a, 5	GOLGA5	9950
golgi autoantigen, golgin subfamily a, 7	GOLGA7	51125
golgin B1, golgi integral membrane protein	GOLGB1	2804
golgi integral membrane protein 4	GOLIM4	27333
golgi phosphoprotein 3 (coat-protein)	GOLPH3	64083
golgi phosphoprotein 3-like	GOLPH3L	55204
golgi associated PDZ and coiled-coil motif containing	GOPC	57120
golgin, RAB6-interacting	GORAB	92344
golgi reassembly stacking protein 2, 55kDa	GORASP2	26003
golgi SNAP receptor complex member 1	GOSR1	9527
glycoprotein IX (platelet)	GP9	2815
glycosylphosphatidylinositol anchor attachment protein 1 homolog (yeast)	GPAA1	8733
glycerol-3-phosphate acyltransferase, mitochondrial	GPAM	57678
G patch domain containing 1	GPATCH1	55094
G patch domain containing 8	GPATCH8	23131
GC-rich promoter binding protein 1	GPBP1	65056
glypican 1	GPC1	2817
glypican 3	GPC3	2719
glypican 6	GPC6	10082
glycerol-3-phosphate dehydrogenase 1 (soluble)	GPD1	2819
glycosylphosphatidylinositol anchored high density lipoprotein binding protein 1	GPIHBP1	338328
GPN-loop GTPase 1	GPN1	11321
GPN-loop GTPase 2	GPN2	54707
glycoprotein (transmembrane) nmb	GPNMB	10457
G protein-coupled receptor 116	GPR116	221395
G protein-coupled receptor 126	GPR126	57211
G protein-coupled receptor 137	GPR137	56834
G protein-coupled receptor 137B	GPR137B	7107
G protein-coupled receptor 150	GPR150	285601
G protein-coupled receptor 155	GPR155	151556
G protein-coupled receptor 160	GPR160	26996
G protein-coupled receptor 161	GPR161	23432
G protein-coupled receptor 162	GPR162	27239
G protein-coupled receptor 165 pseudogene	GPR165P	392486
G protein-coupled receptor 176	GPR176	11245
G protein-coupled receptor 182	GPR182	11318
G protein-coupled receptor 21	GPR21	2844
G protein-coupled receptor 35	GPR35	2859
G protein-coupled receptor 37 (endothelin receptor type B-like)	GPR37	2861
G protein-coupled receptor 37 like 1	GPR37L1	9283
G protein-coupled receptor 56	GPR56	9289
G protein-coupled receptor 63	GPR63	81491
G protein-coupled receptor 88	GPR88	54112
G protein-coupled receptor associated sorting protein 2	GPRASP2	114928
G protein-coupled receptor, family C, group 5, member A	GPRC5A	9052
G protein-coupled receptor, family C, group 5, member B	GPRC5B	51704
G protein-coupled receptor, family C, group 5, member C	GPRC5C	55890
G-protein signaling modulator 2 (AGS3-like, C. elegans)	GPSM2	29899
G-protein signaling modulator 3 (AGS3-like, C. elegans)	GPSM3	63940
glutamic-pyruvate transaminase (alanine aminotransferase)	GPT	2875
glutamic pyruvate transaminase (alanine aminotransferase) 2	GPT2	84706
glutathione peroxidase 1	GPX1	2876
glutathione peroxidase 2 (gastrointestinal)	GPX2	2877
glutathione peroxidase 3 (plasma)	GPX3	2878
glutathione peroxidase 4 (phospholipid hydroperoxidase)	GPX4	2879
glutathione peroxidase 7	GPX7	2882
glutathione peroxidase 8 (putative)	GPX8	493869
GRAM domain containing 1B	GRAMD1B	57476
TSC22 domain family, member 3; GRAM domain containing 4	GRAMD4	23151
growth factor receptor-bound protein 14	GRB14	2888
growth factor receptor-bound protein 2	GRB2	2885
glyoxylate reductase/hydroxypyruvate reductase	GRHPR	9380
glutamate receptor, ionotrophic, AMPA 3	GRIA3	2892
glutamate receptor, ionotropic, delta 2	GRID2	2895
glutamate receptor, ionotropic, N-methyl D-aspartate 2A	GRIN2A	2903
glutamate receptor, ionotropic, N-methyl D-aspartate-associated protein 1 (glutamate binding)	GRINA	2907
glutamate receptor interacting protein 2	GRIP2	80852
G protein-coupled receptor kinase 4	GRK4	2868
G protein-coupled receptor kinase 5	GRK5	2869
glutamate receptor, metabotropic 1	GRM1	2911
glutamate receptor, metabotropic 2	GRM2	2912
GrpE-like 1, mitochondrial (E. coli)	GRPEL1	80273
glutamate-rich WD repeat containing 1	GRWD1	83743
goosecoid homeobox 2	GSC2	2928
gasdermin C	GSDMC	56169
glycogen synthase kinase 3 beta	GSK3B	2932
G1 to S phase transition 1	GSPT1	2935
G1 to S phase transition 2	GSPT2	23708
glutathione S-transferase alpha 1	GSTA1	2938
glutathione S-transferase alpha 2	GSTA2	2939
glutathione S-transferase alpha 3	GSTA3	2940
glutathione S-transferase alpha 4	GSTA4	2941
glutathione S-transferase alpha 5	GSTA5	221357
glutathione S-transferase mu 3 (brain)	GSTM3	2947
glutathione S-transferase omega 1	GSTO1	9446
glutathione S-transferase omega 2	GSTO2	119391
glutathione S-transferase pi 1	GSTP1	2950
glutathione S-transferase theta 2B (gene/pseudogene); glutathione S-transferase theta 2	GSTT2	2953
glutathione S-transferase theta 2B (gene/pseudogene); glutathione S-transferase theta 2	GSTT2B	653689
GS homeobox 2	GSX2	170825
glycosyltransferase-like domain containing 1	GTDC1	79712
general transcription factor IIA, 1, 19/37kDa	GTF2A1	2957
general transcription factor IIA, 2, 12kDa	GTF2A2	2958
general transcription factor IIE, polypeptide 2, beta 34kDa	GTF2E2	2961
general transcription factor IIH, polypeptide 1, 62kDa	GTF2H1	2965
general transcription factor IIH, polypeptide 2, 44kDa; general transcription factor IIH, polypeptide 2C; general transcription factor IIH, polypeptide 2B; general transcription factor IIH, polypeptide 2D	GTF2H2	2966
general transcription factor IIH, polypeptide 2B (pseudogene)	GTF2H2B	653238
general transcription factor IIH, polypeptide 2C	GTF2H2C	728340
general transcription factor IIH, polypeptide 2D	GTF2H2D	730394
general transcription factor IIIC, polypeptide 6, alpha 35kDa	GTF3C6	112495
GTP-binding protein 10 (putative)	GTPBP10	85865
GTP binding protein 4	GTPBP4	23560
guanylate cyclase activator 1A (retina)	GUCA1A	2978
guanylate cyclase activator 1C	GUCA1C	9626
guanylate cyclase 1, soluble, alpha 3	GUCY1A3	2982
guanylate cyclase 1, soluble, beta 3	GUCY1B3	2983
GUF1 GTPase homolog (S. cerevisiae)	GUF1	60558
GULP, engulfment adaptor PTB domain containing 1	GULP1	51454
glucuronidase, beta	GUSB	2990
glucuronidase, beta pseudogene 1	GUSBP1	728411
glucuronidase, beta pseudogene 5	GUSBP5	441046
glycosyltransferase-like 1B	GYLTL1B	120071
glycophorin A (MNS blood group)	GYPA	2993
glycophorin E; glycophorin B (MNS blood group)	GYPE	2996
glycogen synthase 2 (liver)	GYS2	2998
granzyme A (granzyme 1, cytotoxic T-lymphocyte-associated serine esterase 3)	GZMA	3001
H1 histone family, member X	H1FX	8971
H2A histone family, member J	H2AFJ	55766
H2A histone family, member Z	H2AFZ	3015
H3 histone, family 3A	H3F3A	3020
H3 histone, family 3B	H3F3B	3021
histone H3-like	H3F3C	440093
hexose-6-phosphate dehydrogenase (glucose 1-dehydrogenase)	H6PD	9563
HECT domain and ankyrin repeat containing, E3 ubiquitin protein ligase 1	HACE1	57531
hydroxyacylglutathione hydrolase	HAGH	3029
histidine ammonia-lyase	HAL	3034
hyaluronan synthase 1	HAS1	3036
histone acetyltransferase 1	HAT1	8520
HAUS augmin-like complex, subunit 2	HAUS2	55142
HAUS augmin-like complex, subunit 6	HAUS6	54801
hepatitis A virus cellular receptor 1	HAVCR1	26762
hepatitis A virus cellular receptor 2	HAVCR2	84868
hemoglobin, alpha 1	HBA1	3039
hemoglobin, alpha 2	HBA2	3040
hemoglobin, beta	HBB	3043
hemoglobin, delta	HBD	3045
heparin-binding EGF-like growth factor	HBEGF	1839
HMG-box transcription factor 1	HBP1	26959
HBS1-like (S. cerevisiae)	HBS1L	10767
hepatitis B virus x interacting protein	HBXIP	10542
hemoglobin, zeta	HBZ	3050
G protein-coupled receptor 81	HCAR1	27198
niacin receptor 2; niacin receptor 1	HCAR2	338442
niacin receptor 2; niacin receptor 1	HCAR3	8843
holocytochrome c synthase (cytochrome c heme-lyase)	HCCS	3052
host cell factor C2	HCFC2	29915
hemopoietic cell kinase	HCK	3055
hematopoietic cell-specific Lyn substrate 1	HCLS1	3059
[truncated: 3,443 more rows]
