# Supplementary material for: Plasma Cholesterol–Induced Lesion Networks Activated before Regression of Early, Mature, and Advanced Atherosclerosis
Source: PLoS Genet. 2014 Feb 27;10(2):e1004201. doi: 10.1371/journal.pgen.1004201 (PMC3937269; doi:10.1371/journal.pgen.1004201)
Supplement: Table S14 — Functional enrichment using Ingenuity category Top Bio Function for PCL-responsive genes at week 30. (XLSX) [file pgen.1004201.s016.xlsx]

## Sheet: Sheet1
Table S14. Functional enrichment using Ingenuity category Top Bio Function
for PCL-responsive genes at week 30
Top Bio functions - Disease and Disorders
Name	p-value	# Molecules
Connective Tissue Disorders	3.60x10-11 - 2.59x10-2	18
Metabolic Disease	3.60x10-11 - 2.59x10-2	28
Endocrine Systems Disorders	8.30x10-10 - 2.59x10-2	22
Gastrointestinal Disease	4.35x10-8 - 2.76x10-2	18
Hepatic System Disease	4.35x10-8 - 2.76x10-2	10
Top Bio functions - Molecular and Cellular Functions
Name	p-value	# Molecules
Lipid Metabolism	6.60x10-20 - 2.74x10-2	57
Molecular Transport	6.60x10-20 - 2.59x10-2	47
Small Molecule Biochemistry	6.60x10-20 - 2.74x10-2	68
Energy Production	2.97x10-12 - 2.59x10-2	19
Carbohydrate Metabolism	4.23x10-12 - 2.74x10-2	36
