# Supplementary material for: Plasma Cholesterol–Induced Lesion Networks Activated before Regression of Early, Mature, and Advanced Atherosclerosis
Source: PLoS Genet. 2014 Feb 27;10(2):e1004201. doi: 10.1371/journal.pgen.1004201 (PMC3937269; doi:10.1371/journal.pgen.1004201)
Supplement: Table S15 — Functional enrichment using Ingenuity category Top Bio Function for PCL-responsive genes at week 40. (XLSX) [file pgen.1004201.s017.xlsx]

## Sheet: Sheet1
Table S15. Functional enrichment using Ingenuity category Top Bio Function
for PCL-responsive genes at week 40
Top Bio functions - Disease and Disorders
Name	p-value	# Molecules
Connective Tissue Disorders	1.24x10-10 - 4.23x10-3	59
Metabolic Disease	1.24x10-10 - 2.25x10-2	58
Hematological Disease	4.68x10-7 - 2.25x10-2	24
Endocrine Systems Disorders	1.28x10-6 - 2.25x10-2	38
Genetic Disorders	2.09x10-5 - 3.74x10-2	57
Top Bio functions - Molecular and Cellular Functions
Name	p-value	# Molecules
Lipid Metabolism	3.97x10-17 - 3.67x10-2	130
Molecular Transport	3.97x10-17 - 3.51x10-2	105
Small Molecule Biochemistry	3.97x10-17 - 3.89x10-2	160
Energy Production	8.44x10-15 - 2.16x10-2	34
Carbohydrate Metabolism	4.79x10-10 - 2.98x10-2	81
