# Supplementary material for: Plasma Cholesterol–Induced Lesion Networks Activated before Regression of Early, Mature, and Advanced Atherosclerosis
Source: PLoS Genet. 2014 Feb 27;10(2):e1004201. doi: 10.1371/journal.pgen.1004201 (PMC3937269; doi:10.1371/journal.pgen.1004201)
Supplement: Table S16 — Functional enrichment using Ingenuity category Top Bio Function for PCL-responsive genes at week 50. (XLSX) [file pgen.1004201.s018.xlsx]

## Sheet: Sheet1
Table S16. Functional enrichment using Ingenuity category Top Bio Function
for PCL-responsive genes at week 50
Top Bio functions - Disease and Disorders
Name	p-value	# Molecules
Immunological Disease	6.75x10-5 - 4.87x10-2	84
Cardiovascular disease	1.21x10-4 - 3.32x10-2	66
Inflammatory Disease	1.21x10-4 - 3.96x10-2	76
Connective Tissue Disorders	1.39x10-4 - 3.23x10-2	51
Skeletal and Muscular Disorders	1.39x10-4 - 4.87x10-2	85
Top Bio functions - Molecular and Cellular Functions
Name	p-value	# Molecules
Protein Synthesis	2.76x10-6 - 3.20x10-2	67
Protein Degradation	5.18x10-6 - 1.84x10-5	36
Cell Death	1.76x10-5 - 4.87x10-2	255
Cell Morphology	2.36x10-4 - 4.87x10-2	67
Cell-To-Cell Signaling and Interaction	3.48x10-4 - 4.85x10-2	71
