# Supplementary material for: Plasma Cholesterol–Induced Lesion Networks Activated before Regression of Early, Mature, and Advanced Atherosclerosis
Source: PLoS Genet. 2014 Feb 27;10(2):e1004201. doi: 10.1371/journal.pgen.1004201 (PMC3937269; doi:10.1371/journal.pgen.1004201)
Supplement: Table S17 — siRNA and TaqMan assays and the degree of siRNA inhibition. (XLSX) [file pgen.1004201.s019.xlsx]

## Sheet: Sheet1
Table S17. siRNA and TaqMan assays and the degree of siRNA inhibition
Gene Symbol	Gene Name	siRNA ID	TaqMan Assay ID	siRNA inhibition (%)
PPARG	peroxisome proliferator-activated receptor gamma	s10886	Hs01115513_m1	82
PPARA	peroxisome proliferator-activated receptor alpha	s10880	Hs00947539_m1	77
HMGB2	high-mobility group box 2	s6648	Hs01127828_g1	71
ADORA2A	adenosine A2a receptor	s1090	Hs00169123_m1	61
SRSF10	serine/arginine-rich splicing factor 10	s21158	Hs00734420_m1	75
XRN2	5'-3' exoribonuclease 2	s22412	Hs01071302_m1	76
HMGB1	high-mobility group box 1	s6645	Hs01590761_g1	59
MLL5	myeloid/lymphoid or mixed-lineage leukemia 5	s31750	Hs01096121_m1	70
